# Supplementary material for: Intercellular communication analysis of the human retinal pigment epithelial and choroidal cells predicts pathways associated with aging, cellular senescence and age-related macular degeneration
Source: Front Aging Neurosci. 2022 Nov 3;14:1016293. doi: 10.3389/fnagi.2022.1016293 (PMC9669800; doi:10.3389/fnagi.2022.1016293)
Supplement: Supplementary file 1 [file Table_1.XLSX]

## Sheet: SupplementaryTable1
Gene.Symbol
ACYP2
ANTXR1
APLP1
ASAH1
ATP2B4
ATP6AP1
ATP6AP2
ATP6V0E1
ATP6V1A
ATP6V1G1
BRI3
BSDC1
C1orf198
CALD1
CCND1
CD163L1
CDKN1A
CERCAM
CITED2
CLDN1
CLIP3
COX7A1
CREG1
CTSB
CTSD
CTSF
CYB5R1
CYFIP2
DAGLB
DDX58
DKK3
DNAJB4
DNAJB9
DPP4
DUSP3
DYNLT3
ENC1
F3
FAM214A
FBXO32
FILIP1L
FN1
FNDC4
FZD8
GABARAPL1
GAS6
GLRX
GLS
GPNMB
GPR137B
GPR155
GRN
HIST1H1C
HIST1H2AC
HIST1H2BC
HIST1H2BD
HIST1H2BK
HIST1H4H
HIST2H2BE
HSPB8
IFI6
IGF2R
IGFBP5
IGFBP7
INA
ITM2B
L1CAM
LRP1
LRRN3
LUM
MAP1LC3B
MAP3K7CL
MAST3
MFSD1
MX1
MXRA7
NCSTN
NEXN
NTN4
NUAK1
OSTM1
PAM
PAMR1
PCDH10
PCYOX1
PERP
PGM2L1
PIK3IP1
PIK3R3
PINK1
PLA2G15
PLA2G4C
PLAT
PLCB4
PLOD2
PLXNA3
PPP1R3C
PRSS23
PSG1
PSG2
PSG4
PSG5
PSG6
PSG7
RAB6B
RRM2B
SAT1
SCD5
SERINC1
SERPINB2
SGIP1
SLC17A5
SLC1A1
SLC9A7
SMPD1
SPARC
STAT1
STC2
STX12
SUGCT
TGFB2
TIMP2
TMEM178B
TMEM217
TMEM45A
TMEM47
TMEM9B
TMTC1
TP53INP1
TRIM22
TSPAN13
USP53
YPEL5
ZMAT3
ZNFX1

## Sheet: SupplementaryTable2
Gene.Symbol
ACTL6A
AEBP1
AMPH
ANLN
ANP32B
ANP32E
ASF1B
ASNS
ASPM
ATAD2
AURKA
AURKB
BANF1
BIRC5
BORA
BRIP1
BRIX1
BUB1
BUB1B
C19orf48
C1QBP
CBX3
CBX5
CCDC8
CCNA2
CCNB1
CCNB2
CCNF
CDC20
CDC25B
CDC45
CDC6
CDC7
CDCA2
CDCA3
CDCA5
CDCA7
CDCA8
CDK1
CDK2
CDK4
CDKN2C
CDKN3
CENPA
CENPE
CENPF
CENPK
CENPM
CENPU
CENPW
CEP55
CHAF1B
CKAP2
CKS1B
CKS2
CLSPN
CMSS1
CTCF
CTNNAL1
CXCL12
DCPS
DDX18
DDX39A
DEK
DEPDC1
DERA
DHFR
DKC1
DLGAP5
DNMT1
DTL
DUT
E2F8
EBNA1BP2
ECT2
EIF4A3
EIF4EBP1
ERCC6L
ERI1
EXO1
EXOSC8
EZH2
FAM111A
FAM72D
FAM83D
FANCE
FANCG
FANCI
FBL
FBXO5
FEN1
FIGNL1
FKBP5
FOXM1
FST
FUS
G2E3
GINS2
GINS3
GMNN
GMPS
GPSM2
H1F0
H2AFZ
HAUS8
HELLS
HIST1H4C
HJURP
HMGB1
HMGB2
HMMR
HNRNPA1
HNRNPA2B1
HNRNPA3
HNRNPAB
HNRNPD
HNRNPR
HPRT1
HYLS1
ILF2
ILF3
IMPDH2
KIF11
KIF15
KIF20A
KIF20B
KIF23
KIF4A
KIFC1
KNTC1
KPNA2
LBR
LMNB1
LMNB2
LYAR
MAD2L1
MALL
MAT2A
MCM10
MCM3
MCM4
MCM5
MCM6
MCM7
MELK
MKI67
MND1
MNS1
MRE11
MRPL1
MRPL3
MSH2
MTHFD2
MYBL2
MZT1
NARS2
NASP
NCAPG
NCAPG2
NCAPH
NDC1
NDC80
NEK2
NOP58
NPM1
NUDT21
NUF2
NUP107
NUP205
NUP37
NUP54
NUP85
NUSAP1
ODC1
OLFML3
PAICS
PARP1
PBK
PCLAF
PCNA
PCOLCE
PFAS
PHF19
PIMREG
PLK1
POC1A
POLA1
POLD2
POLE2
PPIH
PPP1CC
PRC1
PRIM1
PRIM2
PRMT3
PRPF4
PRR11
PSRC1
PTTG1
PXMP2
RAD51
RAD51AP1
RANBP1
RBBP7
RBMX
RFC3
RFC4
RNASEH2A
RNF138
RPA3
RPL22L1
RRM2
SAAL1
SAPCD2
SCARA3
SEH1L
SERPINF1
SFPQ
SHCBP1
SHMT2
SKA1
SKA3
SKP2
SLFN11
SLIT2
SMC2
SMC3
SMC4
SMCHD1
SNRPA
SNRPD1
SNRPF
SOCS2
SPAG5
SPC25
SRSF3
SRSF7
SSRP1
STMN1
TACC3
TCERG1
TCF19
TCF3
TEX30
TK1
TMA16
TMEM119
TMPO
TNFRSF19
TOMM40
TOP2A
TPRKB
TPX2
TRA2B
TRIP13
TROAP
TSEN15
TTK
TYMS
UBE2C
UBE2T
USP1
WDR34
WDR76
WDYHV1
ZNF22
ZNF367
ZNF662
ZNF711
ZWILCH
ZWINT

## Sheet: SupplementaryTable3
source	target	ligand	receptor	prob	pval	pathway_name	annotation	evidence	in_scDiffCom
endothelial	macrophage	APP	CD74	0.21936	0	APP	Cell-Cell Contact	PMID: 19849849	TRUE
lymphocyte	endothelial	CCL5	ACKR1	0.213803	0	CCL	Secreted Signaling	PMID: 26740381	TRUE
Schwann cell	mast cell	SPP1	CD44	0.199538	0	SPP1	Secreted Signaling	PMID: 21907263	TRUE
endothelial	endothelial	APP	CD74	0.161362	0	APP	Cell-Cell Contact	PMID: 19849849	TRUE
Schwann cell	lymphocyte	SPP1	CD44	0.149924	0	SPP1	Secreted Signaling	PMID: 21907263	TRUE
Schwann cell	melanocyte	SPP1	CD44	0.14262	0	SPP1	Secreted Signaling	PMID: 21907263	TRUE
Schwann cell	macrophage	APP	CD74	0.138712	0	APP	Cell-Cell Contact	PMID: 19849849	TRUE
fibroblast	macrophage	APP	CD74	0.129621	0	APP	Cell-Cell Contact	PMID: 19849849	TRUE
RPE	macrophage	APP	CD74	0.129301	0	APP	Cell-Cell Contact	PMID: 19849849	TRUE
fibroblast	mast cell	COL1A1	CD44	0.124329	0	COLLAGEN	ECM-Receptor	KEGG: hsa04512	TRUE
Schwann cell	endothelial	CCL5	ACKR1	0.122882	0	CCL	Secreted Signaling	PMID: 26740381	TRUE
fibroblast	macrophage	MIF	CD74_CD44	0.112441	0	MIF	Secreted Signaling	PMID: 29637711; PMID: 26175090	TRUE
Schwann cell	macrophage	SPP1	CD44	0.110138	0	SPP1	Secreted Signaling	PMID: 21907263	TRUE
endothelial	Schwann cell	APP	CD74	0.10951	0	APP	Cell-Cell Contact	PMID: 19849849	TRUE
endothelial	macrophage	MIF	CD74_CD44	0.108825	0	MIF	Secreted Signaling	PMID: 29637711; PMID: 26175090	TRUE
fibroblast	mast cell	COL6A2	CD44	0.108342	0	COLLAGEN	ECM-Receptor	KEGG: hsa04512	TRUE
lymphocyte	lymphocyte	HLA-B	CD8A	0.106907	0	MHC-I	Cell-Cell Contact	KEGG: hsa04514	FALSE
melanocyte	endothelial	CCL5	ACKR1	0.105014	0	CCL	Secreted Signaling	PMID: 26740381	TRUE
macrophage	endothelial	CCL5	ACKR1	0.103342	0	CCL	Secreted Signaling	PMID: 26740381	TRUE
melanocyte	macrophage	APP	CD74	0.100851	0	APP	Cell-Cell Contact	PMID: 19849849	TRUE
Schwann cell	endothelial	APP	CD74	0.0993237	0	APP	Cell-Cell Contact	PMID: 19849849	TRUE
lymphocyte	macrophage	MIF	CD74_CD44	0.0964583	0	MIF	Secreted Signaling	PMID: 29637711; PMID: 26175090	TRUE
lymphocyte	lymphocyte	HLA-A	CD8A	0.0961837	0	MHC-I	Cell-Cell Contact	KEGG: hsa04514	TRUE
lymphocyte	lymphocyte	HLA-C	CD8A	0.096029	0	MHC-I	Cell-Cell Contact	KEGG: hsa04514	FALSE
mast cell	endothelial	ADGRE5	CD55	0.0958234	0	ADGRE5	Cell-Cell Contact	PMID: 11297558	FALSE
fibroblast	mast cell	COL1A2	CD44	0.0954884	0	COLLAGEN	ECM-Receptor	KEGG: hsa04512	TRUE
fibroblast	macrophage	MIF	CD74_CXCR4	0.0942144	0	MIF	Secreted Signaling	PMID: 29637711; PMID: 24760155	TRUE
mast cell	macrophage	MIF	CD74_CD44	0.0936265	0	MIF	Secreted Signaling	PMID: 29637711; PMID: 26175090	FALSE
fibroblast	endothelial	APP	CD74	0.0925369	0	APP	Cell-Cell Contact	PMID: 19849849	TRUE
fibroblast	endothelial	CCL5	ACKR1	0.0924859	0	CCL	Secreted Signaling	PMID: 26740381	TRUE
RPE	endothelial	APP	CD74	0.0922988	0	APP	Cell-Cell Contact	PMID: 19849849	TRUE
fibroblast	lymphocyte	COL1A1	CD44	0.0912827	0	COLLAGEN	ECM-Receptor	KEGG: hsa04512	TRUE
endothelial	macrophage	MIF	CD74_CXCR4	0.0911242	0	MIF	Secreted Signaling	PMID: 29637711; PMID: 24760155	TRUE
macrophage	lymphocyte	HLA-B	CD8A	0.0897049	0	MHC-I	Cell-Cell Contact	KEGG: hsa04514	FALSE
lymphocyte	endothelial	ADGRE5	CD55	0.0896464	0	ADGRE5	Cell-Cell Contact	PMID: 11297558	FALSE
fibroblast	melanocyte	COL1A1	CD44	0.0865446	0	COLLAGEN	ECM-Receptor	KEGG: hsa04512	TRUE
lymphocyte	lymphocyte	CD99	CD99	0.085091	0	CD99	Cell-Cell Contact	KEGG: hsa04514	TRUE
Schwann cell	macrophage	MIF	CD74_CD44	0.0850786	0	MIF	Secreted Signaling	PMID: 29637711; PMID: 26175090	FALSE
Schwann cell	Schwann cell	MPZ	MPZ	0.085073	0	MPZ	Cell-Cell Contact	KEGG: hsa04514	TRUE
fibroblast	mast cell	FN1	CD44	0.0847586	0	FN1	ECM-Receptor	KEGG: hsa04512	TRUE
endothelial	lymphocyte	HLA-B	CD8A	0.0837649	0	MHC-I	Cell-Cell Contact	KEGG: hsa04514	FALSE
endothelial	lymphocyte	HLA-E	CD8A	0.0829763	0	MHC-I	Cell-Cell Contact	KEGG: hsa04514	TRUE
lymphocyte	macrophage	MIF	CD74_CXCR4	0.0805869	0	MIF	Secreted Signaling	PMID: 29637711; PMID: 24760155	FALSE
fibroblast	lymphocyte	COL6A2	CD44	0.0791611	0	COLLAGEN	ECM-Receptor	KEGG: hsa04512	TRUE
mast cell	macrophage	MIF	CD74_CXCR4	0.0781808	0	MIF	Secreted Signaling	PMID: 29637711; PMID: 24760155	FALSE
endothelial	lymphocyte	HLA-C	CD8A	0.076573	0	MHC-I	Cell-Cell Contact	KEGG: hsa04514	FALSE
fibroblast	lymphocyte	MIF	CD74_CXCR4	0.0762753	0	MIF	Secreted Signaling	PMID: 29637711; PMID: 24760155	TRUE
fibroblast	melanocyte	COL6A2	CD44	0.0750002	0	COLLAGEN	ECM-Receptor	KEGG: hsa04512	TRUE
Schwann cell	Schwann cell	CADM3	CADM3	0.0746449	0	CADM	Cell-Cell Contact	KEGG: hsa04514	TRUE
endothelial	endothelial	PECAM1	PECAM1	0.0740765	0	PECAM1	Cell-Cell Contact	KEGG: hsa04514	TRUE
fibroblast	lymphocyte	CXCL12	CXCR4	0.0739994	0	CXCL	Secreted Signaling	KEGG: hsa04060	TRUE
endothelial	lymphocyte	MIF	CD74_CXCR4	0.0737256	0	MIF	Secreted Signaling	PMID: 29637711; PMID: 24760155	FALSE
fibroblast	mast cell	COL6A1	CD44	0.0733338	0	COLLAGEN	ECM-Receptor	KEGG: hsa04512	TRUE
endothelial	endothelial	CCL14	ACKR1	0.0727677	0	CCL	Secreted Signaling	PMID: 26740381	TRUE
macrophage	lymphocyte	HLA-C	CD8A	0.0725278	0	MHC-I	Cell-Cell Contact	KEGG: hsa04514	FALSE
endothelial	lymphocyte	CD99	CD99	0.0713904	0	CD99	Cell-Cell Contact	KEGG: hsa04514	TRUE
lymphocyte	endothelial	CD99	CD99	0.0713904	0	CD99	Cell-Cell Contact	KEGG: hsa04514	TRUE
melanocyte	endothelial	APP	CD74	0.0713231	0	APP	Cell-Cell Contact	PMID: 19849849	TRUE
Schwann cell	mast cell	LAMB1	CD44	0.0712833	0	LAMININ	ECM-Receptor	KEGG: hsa04512	TRUE
Schwann cell	macrophage	MIF	CD74_CXCR4	0.0709326	0	MIF	Secreted Signaling	PMID: 29637711; PMID: 24760155	FALSE
lymphocyte	lymphocyte	HLA-E	CD8A	0.0708792	0	MHC-I	Cell-Cell Contact	KEGG: hsa04514	TRUE
endothelial	endothelial	CCL5	ACKR1	0.070216	0	CCL	Secreted Signaling	PMID: 26740381	TRUE
Schwann cell	mast cell	COL9A3	CD44	0.0699273	0	COLLAGEN	ECM-Receptor	KEGG: hsa04512	TRUE
macrophage	lymphocyte	HLA-A	CD8A	0.0695642	0	MHC-I	Cell-Cell Contact	KEGG: hsa04514	TRUE
fibroblast	lymphocyte	COL1A2	CD44	0.0694997	0	COLLAGEN	ECM-Receptor	KEGG: hsa04512	TRUE
mast cell	lymphocyte	CD99	CD99	0.069455	0	CD99	Cell-Cell Contact	KEGG: hsa04514	TRUE
lymphocyte	mast cell	CD99	CD99	0.069455	0	CD99	Cell-Cell Contact	KEGG: hsa04514	TRUE
RPE	macrophage	MIF	CD74_CD44	0.0679892	0	MIF	Secreted Signaling	PMID: 29637711; PMID: 26175090	FALSE
endothelial	lymphocyte	HLA-E	KLRK1	0.067702	0	MHC-I	Cell-Cell Contact	PMID: 28484462	TRUE
macrophage	macrophage	MIF	CD74_CD44	0.0675804	0	MIF	Secreted Signaling	PMID: 29637711; PMID: 26175090	FALSE
Schwann cell	lymphocyte	HLA-B	CD8A	0.0666228	0	MHC-I	Cell-Cell Contact	KEGG: hsa04514	FALSE
fibroblast	lymphocyte	MIF	CD74_CD44	0.0664864	0	MIF	Secreted Signaling	PMID: 29637711; PMID: 26175090	TRUE
fibroblast	macrophage	COL1A1	CD44	0.0658531	0	COLLAGEN	ECM-Receptor	KEGG: hsa04512	TRUE
Schwann cell	Schwann cell	APP	CD74	0.0658422	0	APP	Cell-Cell Contact	PMID: 19849849	TRUE
fibroblast	melanocyte	COL1A2	CD44	0.0658104	0	COLLAGEN	ECM-Receptor	KEGG: hsa04512	TRUE
endothelial	lymphocyte	HLA-A	CD8A	0.0654221	0	MHC-I	Cell-Cell Contact	KEGG: hsa04514	TRUE
lymphocyte	lymphocyte	MIF	CD74_CXCR4	0.0650562	0	MIF	Secreted Signaling	PMID: 29637711; PMID: 24760155	FALSE
endothelial	lymphocyte	MIF	CD74_CD44	0.0642412	0	MIF	Secreted Signaling	PMID: 29637711; PMID: 26175090	FALSE
mast cell	lymphocyte	MIF	CD74_CXCR4	0.063082	0	MIF	Secreted Signaling	PMID: 29637711; PMID: 24760155	FALSE
Schwann cell	mast cell	COL1A1	CD44	0.0622964	0	COLLAGEN	ECM-Receptor	KEGG: hsa04512	TRUE
endothelial	lymphocyte	HLA-E	CD94:NKG2A	0.061727	0	MHC-I	Cell-Cell Contact	PMID: 28484462	FALSE
Schwann cell	lymphocyte	HLA-C	CD8A	0.0616583	0	MHC-I	Cell-Cell Contact	KEGG: hsa04514	FALSE
fibroblast	lymphocyte	FN1	CD44	0.0614916	0	FN1	ECM-Receptor	KEGG: hsa04512	TRUE
fibroblast	Schwann cell	APP	CD74	0.0611877	0	APP	Cell-Cell Contact	PMID: 19849849	TRUE
RPE	Schwann cell	APP	CD74	0.0610248	0	APP	Cell-Cell Contact	PMID: 19849849	TRUE
mast cell	macrophage	ADGRE5	CD55	0.0609593	0	ADGRE5	Cell-Cell Contact	PMID: 11297558	TRUE
fibroblast	RPE	COL1A1	ITGAV_ITGB8	0.0606435	0	COLLAGEN	ECM-Receptor	KEGG: hsa04512	TRUE
endothelial	endothelial	CD99	CD99	0.0597516	0	CD99	Cell-Cell Contact	KEGG: hsa04514	TRUE
endothelial	lymphocyte	APP	CD74	0.05867	0	APP	Cell-Cell Contact	PMID: 19849849	FALSE
fibroblast	melanocyte	FN1	CD44	0.0582008	0	FN1	ECM-Receptor	KEGG: hsa04512	TRUE
mast cell	endothelial	CD99	CD99	0.0581121	0	CD99	Cell-Cell Contact	KEGG: hsa04514	TRUE
endothelial	mast cell	CD99	CD99	0.0581121	0	CD99	Cell-Cell Contact	KEGG: hsa04514	TRUE
fibroblast	lymphocyte	MDK	NCL	0.0579079	0	MK	Secreted Signaling	PMID: 28356350	TRUE
lymphocyte	lymphocyte	HLA-E	KLRK1	0.0576917	0	MHC-I	Cell-Cell Contact	PMID: 28484462	TRUE
macrophage	lymphocyte	HLA-E	CD8A	0.057321	0	MHC-I	Cell-Cell Contact	KEGG: hsa04514	TRUE
Schwann cell	Schwann cell	SPP1	CD44	0.0573001	0	SPP1	Secreted Signaling	PMID: 21907263	TRUE
Schwann cell	lymphocyte	MIF	CD74_CXCR4	0.0571469	0	MIF	Secreted Signaling	PMID: 29637711; PMID: 24760155	FALSE
fibroblast	macrophage	COL6A2	CD44	0.0568969	0	COLLAGEN	ECM-Receptor	KEGG: hsa04512	TRUE
lymphocyte	macrophage	ADGRE5	CD55	0.0568884	0	ADGRE5	Cell-Cell Contact	PMID: 11297558	TRUE
lymphocyte	lymphocyte	MIF	CD74_CD44	0.0566188	0	MIF	Secreted Signaling	PMID: 29637711; PMID: 26175090	FALSE
mast cell	mast cell	CD99	CD99	0.0565148	0	CD99	Cell-Cell Contact	KEGG: hsa04514	FALSE
RPE	macrophage	MIF	CD74_CXCR4	0.0565092	0	MIF	Secreted Signaling	PMID: 29637711; PMID: 24760155	FALSE
Schwann cell	lymphocyte	CD99	CD99	0.0564583	0	CD99	Cell-Cell Contact	KEGG: hsa04514	TRUE
lymphocyte	Schwann cell	CD99	CD99	0.0564583	0	CD99	Cell-Cell Contact	KEGG: hsa04514	TRUE
lymphocyte	lymphocyte	HLA-B	CD8B	0.0564017	0	MHC-I	Cell-Cell Contact	KEGG: hsa04514	FALSE
macrophage	macrophage	MIF	CD74_CXCR4	0.0561653	0	MIF	Secreted Signaling	PMID: 29637711; PMID: 24760155	FALSE
endothelial	endothelial	CXCL2	ACKR1	0.0560591	0	CXCL	Secreted Signaling	PMID: 26740381	TRUE
lymphocyte	endothelial	ITGB2	ICAM1	0.0555107	0	ITGB2	Cell-Cell Contact	KEGG: hsa04514	FALSE
mast cell	lymphocyte	HLA-A	CD8A	0.0555056	0	MHC-I	Cell-Cell Contact	KEGG: hsa04514	TRUE
fibroblast	Schwann cell	MIF	CD74_CD44	0.0554735	0	MIF	Secreted Signaling	PMID: 29637711; PMID: 26175090	FALSE
mast cell	lymphocyte	MIF	CD74_CD44	0.0548856	0	MIF	Secreted Signaling	PMID: 29637711; PMID: 26175090	FALSE
fibroblast	endothelial	ADM	CALCRL	0.0547273	0	CALCR	Secreted Signaling	KEGG: hsa04080	TRUE
endothelial	endothelial	CCL2	ACKR1	0.054658	0	CCL	Secreted Signaling	PMID: 26740381	TRUE
fibroblast	mast cell	COL4A1	CD44	0.054427	0	COLLAGEN	ECM-Receptor	KEGG: hsa04512	TRUE
Schwann cell	endothelial	SPP1	ITGA5_ITGB1	0.0537247	0	SPP1	Secreted Signaling	PMID: 21907263	TRUE
endothelial	Schwann cell	MIF	CD74_CD44	0.0535788	0	MIF	Secreted Signaling	PMID: 29637711; PMID: 26175090	FALSE
lymphocyte	fibroblast	CD99	CD99	0.0533101	0	CD99	Cell-Cell Contact	KEGG: hsa04514	TRUE
fibroblast	lymphocyte	CD99	CD99	0.0533101	0	CD99	Cell-Cell Contact	KEGG: hsa04514	TRUE
fibroblast	lymphocyte	COL6A1	CD44	0.0530214	0	COLLAGEN	ECM-Receptor	KEGG: hsa04512	TRUE
lymphocyte	lymphocyte	HLA-E	CD94:NKG2A	0.0525503	0	MHC-I	Cell-Cell Contact	PMID: 28484462	FALSE
fibroblast	RPE	COL6A2	ITGAV_ITGB8	0.0523561	0	COLLAGEN	ECM-Receptor	KEGG: hsa04512	TRUE
fibroblast	mast cell	LAMA4	CD44	0.0521313	0	LAMININ	ECM-Receptor	KEGG: hsa04512	TRUE
macrophage	endothelial	ITGB2	ICAM1	0.0519795	0	ITGB2	Cell-Cell Contact	KEGG: hsa04514	FALSE
fibroblast	mast cell	COL4A2	CD44	0.0517976	0	COLLAGEN	ECM-Receptor	KEGG: hsa04512	TRUE
endothelial	mast cell	SELE	CD44	0.0516097	0	SELE	Cell-Cell Contact	PMC4571854	TRUE
Schwann cell	lymphocyte	LAMB1	CD44	0.0515073	0	LAMININ	ECM-Receptor	KEGG: hsa04512	TRUE
fibroblast	endothelial	CCL2	ACKR1	0.051449	0	CCL	Secreted Signaling	PMID: 26740381	TRUE
mast cell	lymphocyte	ADGRE5	CD55	0.0512392	0	ADGRE5	Cell-Cell Contact	PMID: 11297558	TRUE
melanocyte	macrophage	MIF	CD74_CD44	0.0511418	0	MIF	Secreted Signaling	PMID: 29637711; PMID: 26175090	FALSE
Schwann cell	lymphocyte	COL9A3	CD44	0.050507	0	COLLAGEN	ECM-Receptor	KEGG: hsa04512	TRUE
lymphocyte	lymphocyte	HLA-A	CD8B	0.0504579	0	MHC-I	Cell-Cell Contact	KEGG: hsa04514	TRUE
lymphocyte	lymphocyte	HLA-C	CD8B	0.0503727	0	MHC-I	Cell-Cell Contact	KEGG: hsa04514	FALSE
fibroblast	melanocyte	COL6A1	CD44	0.0501596	0	COLLAGEN	ECM-Receptor	KEGG: hsa04512	TRUE
fibroblast	macrophage	COL1A2	CD44	0.0498058	0	COLLAGEN	ECM-Receptor	KEGG: hsa04512	TRUE
Schwann cell	lymphocyte	MIF	CD74_CD44	0.0496808	0	MIF	Secreted Signaling	PMID: 29637711; PMID: 26175090	FALSE
mast cell	lymphocyte	HLA-E	CD8A	0.0488294	0	MHC-I	Cell-Cell Contact	KEGG: hsa04514	TRUE
Schwann cell	melanocyte	LAMB1	CD44	0.0487231	0	LAMININ	ECM-Receptor	KEGG: hsa04512	TRUE
fibroblast	lymphocyte	HLA-B	CD8A	0.0486729	0	MHC-I	Cell-Cell Contact	KEGG: hsa04514	FALSE
Schwann cell	mast cell	COL4A2	CD44	0.0483011	0	COLLAGEN	ECM-Receptor	KEGG: hsa04512	TRUE
lymphocyte	lymphocyte	ADGRE5	CD55	0.0477843	0	ADGRE5	Cell-Cell Contact	PMID: 11297558	TRUE
Schwann cell	melanocyte	COL9A3	CD44	0.0477741	0	COLLAGEN	ECM-Receptor	KEGG: hsa04512	TRUE
macrophage	endothelial	ADGRE5	CD55	0.0475076	0	ADGRE5	Cell-Cell Contact	PMID: 11297558	FALSE
endothelial	mast cell	LAMA4	CD44	0.0472785	0	LAMININ	ECM-Receptor	KEGG: hsa04512	TRUE
Schwann cell	lymphocyte	HLA-A	CD8A	0.0472021	0	MHC-I	Cell-Cell Contact	KEGG: hsa04514	TRUE
lymphocyte	Schwann cell	MIF	CD74_CD44	0.0471579	0	MIF	Secreted Signaling	PMID: 29637711; PMID: 26175090	FALSE
macrophage	lymphocyte	CD99	CD99	0.0471562	0	CD99	Cell-Cell Contact	KEGG: hsa04514	TRUE
lymphocyte	macrophage	CD99	CD99	0.0471562	0	CD99	Cell-Cell Contact	KEGG: hsa04514	TRUE
endothelial	Schwann cell	CD99	CD99	0.0471304	0	CD99	Cell-Cell Contact	KEGG: hsa04514	TRUE
Schwann cell	endothelial	CD99	CD99	0.0471304	0	CD99	Cell-Cell Contact	KEGG: hsa04514	TRUE
Schwann cell	lymphocyte	SPP1	ITGA4_ITGB1	0.0469819	0	SPP1	Secreted Signaling	PMID: 21907263	TRUE
macrophage	lymphocyte	HLA-B	CD8B	0.0468993	0	MHC-I	Cell-Cell Contact	KEGG: hsa04514	FALSE
lymphocyte	lymphocyte	CLEC2D	KLRB1	0.0468404	0	CLEC	Cell-Cell Contact	PMID: 24223577	TRUE
melanocyte	Schwann cell	APP	CD74	0.0467901	0	APP	Cell-Cell Contact	PMID: 19849849	TRUE
macrophage	lymphocyte	HLA-E	KLRK1	0.0465297	0	MHC-I	Cell-Cell Contact	PMID: 28484462	TRUE
fibroblast	lymphocyte	HLA-A	CD8A	0.0463022	0	MHC-I	Cell-Cell Contact	KEGG: hsa04514	TRUE
mast cell	Schwann cell	CD99	CD99	0.0458202	0	CD99	Cell-Cell Contact	KEGG: hsa04514	TRUE
Schwann cell	mast cell	CD99	CD99	0.0458202	0	CD99	Cell-Cell Contact	KEGG: hsa04514	TRUE
fibroblast	RPE	COL1A2	ITGAV_ITGB8	0.0458035	0	COLLAGEN	ECM-Receptor	KEGG: hsa04512	TRUE
mast cell	Schwann cell	MIF	CD74_CD44	0.0457002	0	MIF	Secreted Signaling	PMID: 29637711; PMID: 26175090	FALSE
RPE	lymphocyte	MIF	CD74_CXCR4	0.0453897	0	MIF	Secreted Signaling	PMID: 29637711; PMID: 24760155	FALSE
macrophage	lymphocyte	MIF	CD74_CXCR4	0.0451102	0	MIF	Secreted Signaling	PMID: 29637711; PMID: 24760155	FALSE
Schwann cell	lymphocyte	COL1A1	CD44	0.0448931	0	COLLAGEN	ECM-Receptor	KEGG: hsa04512	TRUE
mast cell	endothelial	CCL5	ACKR1	0.0448925	0	CCL	Secreted Signaling	PMID: 26740381	TRUE
endothelial	fibroblast	CD99	CD99	0.0444778	0	CD99	Cell-Cell Contact	KEGG: hsa04514	TRUE
fibroblast	endothelial	CD99	CD99	0.0444778	0	CD99	Cell-Cell Contact	KEGG: hsa04514	TRUE
fibroblast	melanocyte	EDN3	EDNRB	0.0440942	0	EDN	Secreted Signaling	KEGG: hsa04080	TRUE
melanocyte	mast cell	SPP1	CD44	0.0439615	0	SPP1	Secreted Signaling	PMID: 21907263	TRUE
fibroblast	macrophage	FN1	CD44	0.0439598	0	FN1	ECM-Receptor	KEGG: hsa04512	TRUE
endothelial	lymphocyte	HLA-B	CD8B	0.0436578	0	MHC-I	Cell-Cell Contact	KEGG: hsa04514	FALSE
Schwann cell	fibroblast	SPP1	ITGAV_ITGB1	0.0436468	0	SPP1	Secreted Signaling	PMID: 21907263	TRUE
endothelial	mast cell	FN1	CD44	0.0433106	0	FN1	ECM-Receptor	KEGG: hsa04512	TRUE
mast cell	fibroblast	CD99	CD99	0.0432381	0	CD99	Cell-Cell Contact	KEGG: hsa04514	FALSE
fibroblast	mast cell	CD99	CD99	0.0432381	0	CD99	Cell-Cell Contact	KEGG: hsa04514	FALSE
endothelial	lymphocyte	HLA-E	CD8B	0.043229	0	MHC-I	Cell-Cell Contact	KEGG: hsa04514	TRUE
fibroblast	fibroblast	MDK	NCL	0.043093	0	MK	Secreted Signaling	PMID: 28356350	TRUE
Schwann cell	melanocyte	COL1A1	CD44	0.0424504	0	COLLAGEN	ECM-Receptor	KEGG: hsa04512	TRUE
melanocyte	macrophage	MIF	CD74_CXCR4	0.0423771	0	MIF	Secreted Signaling	PMID: 29637711; PMID: 24760155	FALSE
macrophage	lymphocyte	HLA-E	CD94:NKG2A	0.0423384	0	MHC-I	Cell-Cell Contact	PMID: 28484462	FALSE
mast cell	endothelial	CCL2	ACKR1	0.0422574	0	CCL	Secreted Signaling	PMID: 26740381	TRUE
endothelial	lymphocyte	CLEC2B	KLRB1	0.042162	0	CLEC	Cell-Cell Contact	PMID: 24223577	FALSE
lymphocyte	macrophage	PTPRC	MRC1	0.0418078	0	CD45	Cell-Cell Contact	PMID: 27601670; PMID: 10575006	TRUE
Schwann cell	mast cell	COL6A1	CD44	0.0417882	0	COLLAGEN	ECM-Receptor	KEGG: hsa04512	TRUE
macrophage	macrophage	HLA-DRA	CD4	0.0417358	0	MHC-II	Cell-Cell Contact	KEGG: hsa04514	TRUE
Schwann cell	Schwann cell	MIF	CD74_CD44	0.0413284	0	MIF	Secreted Signaling	PMID: 29637711; PMID: 26175090	FALSE
Schwann cell	mast cell	COL1A2	CD44	0.0411972	0	COLLAGEN	ECM-Receptor	KEGG: hsa04512	TRUE
Schwann cell	lymphocyte	HLA-E	CD8A	0.0407166	0	MHC-I	Cell-Cell Contact	KEGG: hsa04514	TRUE
fibroblast	RPE	FN1	ITGAV_ITGB8	0.0404073	0	FN1	ECM-Receptor	KEGG: hsa04512	TRUE
fibroblast	endothelial	NAMPT	ITGA5_ITGB1	0.0398263	0	VISFATIN	Secreted Signaling	PMID: 28490838	TRUE
endothelial	lymphocyte	HLA-C	CD8B	0.03976	0	MHC-I	Cell-Cell Contact	KEGG: hsa04514	FALSE
mast cell	lymphocyte	HLA-B	CD8A	0.0395792	0	MHC-I	Cell-Cell Contact	KEGG: hsa04514	FALSE
mast cell	lymphocyte	HLA-E	KLRK1	0.0395696	0	MHC-I	Cell-Cell Contact	PMID: 28484462	TRUE
endothelial	mast cell	LAMB2	CD44	0.0395438	0	LAMININ	ECM-Receptor	KEGG: hsa04512	TRUE
RPE	lymphocyte	MIF	CD74_CD44	0.0393955	0	MIF	Secreted Signaling	PMID: 29637711; PMID: 26175090	FALSE
endothelial	macrophage	CD99	CD99	0.0393011	0	CD99	Cell-Cell Contact	KEGG: hsa04514	TRUE
macrophage	endothelial	CD99	CD99	0.0393011	0	CD99	Cell-Cell Contact	KEGG: hsa04514	TRUE
macrophage	lymphocyte	MIF	CD74_CD44	0.0391514	0	MIF	Secreted Signaling	PMID: 29637711; PMID: 26175090	FALSE
fibroblast	lymphocyte	COL4A1	CD44	0.0391304	0	COLLAGEN	ECM-Receptor	KEGG: hsa04512	TRUE
mast cell	lymphocyte	HLA-C	CD8A	0.0385281	0	MHC-I	Cell-Cell Contact	KEGG: hsa04514	FALSE
mast cell	macrophage	ANXA1	FPR1	0.0383009	0	ANNEXIN	Secreted Signaling	PMID: 23230437	TRUE
mast cell	macrophage	CD99	CD99	0.0381999	0.02	CD99	Cell-Cell Contact	KEGG: hsa04514	FALSE
macrophage	mast cell	CD99	CD99	0.0381999	0.02	CD99	Cell-Cell Contact	KEGG: hsa04514	FALSE
lymphocyte	lymphocyte	CLEC2B	KLRB1	0.0379258	0	CLEC	Cell-Cell Contact	PMID: 24223577	FALSE
macrophage	macrophage	APP	CD74	0.0379067	0	APP	Cell-Cell Contact	PMID: 19849849	TRUE
fibroblast	macrophage	COL6A1	CD44	0.0378072	0	COLLAGEN	ECM-Receptor	KEGG: hsa04512	TRUE
fibroblast	Schwann cell	COL1A1	ITGA1_ITGB1	0.0377691	0	COLLAGEN	ECM-Receptor	KEGG: hsa04512	TRUE
macrophage	lymphocyte	HLA-C	CD8B	0.0375804	0	MHC-I	Cell-Cell Contact	KEGG: hsa04514	FALSE
fibroblast	lymphocyte	LAMA4	CD44	0.0374543	0	LAMININ	ECM-Receptor	KEGG: hsa04512	TRUE
fibroblast	lymphocyte	COL4A2	CD44	0.0372109	0	COLLAGEN	ECM-Receptor	KEGG: hsa04512	TRUE
endothelial	lymphocyte	SELE	CD44	0.0370738	0	SELE	Cell-Cell Contact	PMC4571854	TRUE
fibroblast	melanocyte	COL4A1	CD44	0.0369891	0	COLLAGEN	ECM-Receptor	KEGG: hsa04512	TRUE
Schwann cell	macrophage	LAMB1	CD44	0.0367107	0	LAMININ	ECM-Receptor	KEGG: hsa04512	TRUE
lymphocyte	lymphocyte	HLA-E	CD8B	0.0366948	0	MHC-I	Cell-Cell Contact	KEGG: hsa04514	TRUE
macrophage	lymphocyte	HLA-A	CD8B	0.0359894	0	MHC-I	Cell-Cell Contact	KEGG: hsa04514	TRUE
Schwann cell	macrophage	COL9A3	CD44	0.0359869	0	COLLAGEN	ECM-Receptor	KEGG: hsa04512	TRUE
mast cell	lymphocyte	HLA-E	CD94:NKG2A	0.0359816	0	MHC-I	Cell-Cell Contact	PMID: 28484462	FALSE
fibroblast	macrophage	MDK	NCL	0.0357635	0	MK	Secreted Signaling	PMID: 28356350	TRUE
Schwann cell	endothelial	SPP1	ITGAV_ITGB1	0.0356646	0	SPP1	Secreted Signaling	PMID: 21907263	TRUE
fibroblast	lymphocyte	HLA-E	CD8A	0.0355878	0	MHC-I	Cell-Cell Contact	KEGG: hsa04514	TRUE
fibroblast	lymphocyte	HLA-C	CD8A	0.0354795	0	MHC-I	Cell-Cell Contact	KEGG: hsa04514	FALSE
fibroblast	melanocyte	LAMA4	CD44	0.0354014	0	LAMININ	ECM-Receptor	KEGG: hsa04512	TRUE
fibroblast	lymphocyte	PTN	NCL	0.0352049	0	PTN	Secreted Signaling	PMID: 28356350; PMID: 25620911	TRUE
fibroblast	melanocyte	COL4A2	CD44	0.0351708	0	COLLAGEN	ECM-Receptor	KEGG: hsa04512	TRUE
endothelial	melanocyte	SELE	CD44	0.035041	0	SELE	Cell-Cell Contact	PMC4571854	TRUE
RPE	endothelial	CCL5	ACKR1	0.0350233	0	CCL	Secreted Signaling	PMID: 26740381	TRUE
Schwann cell	fibroblast	CD99	CD99	0.0349628	0	CD99	Cell-Cell Contact	KEGG: hsa04514	FALSE
fibroblast	Schwann cell	CD99	CD99	0.0349628	0	CD99	Cell-Cell Contact	KEGG: hsa04514	FALSE
fibroblast	Schwann cell	MDK	NCL	0.0349464	0	MK	Secreted Signaling	PMID: 28356350	TRUE
fibroblast	RPE	COL6A1	ITGAV_ITGB8	0.0347338	0	COLLAGEN	ECM-Receptor	KEGG: hsa04512	TRUE
Schwann cell	lymphocyte	COL4A2	CD44	0.034663	0	COLLAGEN	ECM-Receptor	KEGG: hsa04512	TRUE
Schwann cell	lymphocyte	APP	CD74	0.0344896	0	APP	Cell-Cell Contact	PMID: 19849849	FALSE
Schwann cell	lymphocyte	HLA-B	CD8B	0.0344152	0	MHC-I	Cell-Cell Contact	KEGG: hsa04514	FALSE
mast cell	lymphocyte	TNF	TNFRSF1B	0.0342595	0	TNF	Secreted Signaling	KEGG: hsa04060	TRUE
endothelial	lymphocyte	ICAM1	ITGAL_ITGB2	0.0339832	0	ICAM	Cell-Cell Contact	KEGG: hsa04514	FALSE
melanocyte	lymphocyte	MIF	CD74_CXCR4	0.0339384	0	MIF	Secreted Signaling	PMID: 29637711; PMID: 24760155	FALSE
endothelial	lymphocyte	LAMA4	CD44	0.0339188	0	LAMININ	ECM-Receptor	KEGG: hsa04512	TRUE
macrophage	endothelial	NAMPT	ITGA5_ITGB1	0.0338508	0	VISFATIN	Secreted Signaling	PMID: 28490838	TRUE
endothelial	lymphocyte	HLA-A	CD8B	0.0337739	0	MHC-I	Cell-Cell Contact	KEGG: hsa04514	TRUE
Schwann cell	RPE	LAMB1	ITGAV_ITGB8	0.0337233	0	LAMININ	ECM-Receptor	KEGG: hsa04512	TRUE
fibroblast	Schwann cell	COL1A1	CD44	0.0334615	0	COLLAGEN	ECM-Receptor	KEGG: hsa04512	TRUE
macrophage	endothelial	CXCL8	ACKR1	0.0331309	0	CXCL	Secreted Signaling	PMID: 26740381	TRUE
Schwann cell	RPE	COL9A3	ITGAV_ITGB8	0.0330564	0	COLLAGEN	ECM-Receptor	KEGG: hsa04512	TRUE
fibroblast	fibroblast	CD99	CD99	0.0329714	0	CD99	Cell-Cell Contact	KEGG: hsa04514	FALSE
Schwann cell	lymphocyte	HLA-E	KLRK1	0.032942	0	MHC-I	Cell-Cell Contact	PMID: 28484462	TRUE
fibroblast	mast cell	LAMC1	CD44	0.0329257	0	LAMININ	ECM-Receptor	KEGG: hsa04512	TRUE
Schwann cell	melanocyte	COL4A2	CD44	0.0327579	0	COLLAGEN	ECM-Receptor	KEGG: hsa04512	TRUE
RPE	Schwann cell	MIF	CD74_CD44	0.0327127	0.01	MIF	Secreted Signaling	PMID: 29637711; PMID: 26175090	FALSE
fibroblast	fibroblast	MDK	LRP1	0.0325872	0	MK	Secreted Signaling	PMID: 28356350	TRUE
macrophage	Schwann cell	MIF	CD74_CD44	0.0325086	0.04	MIF	Secreted Signaling	PMID: 29637711; PMID: 26175090	FALSE
fibroblast	Schwann cell	COL6A2	ITGA1_ITGB1	0.0324995	0	COLLAGEN	ECM-Receptor	KEGG: hsa04512	TRUE
fibroblast	mast cell	LAMB1	CD44	0.0323209	0	LAMININ	ECM-Receptor	KEGG: hsa04512	TRUE
RPE	mast cell	COL4A3	CD44	0.0321037	0	COLLAGEN	ECM-Receptor	KEGG: hsa04512	TRUE
endothelial	melanocyte	LAMA4	CD44	0.0320532	0	LAMININ	ECM-Receptor	KEGG: hsa04512	TRUE
fibroblast	lymphocyte	APP	CD74	0.0319757	0	APP	Cell-Cell Contact	PMID: 19849849	FALSE
Schwann cell	macrophage	COL1A1	CD44	0.0319326	0	COLLAGEN	ECM-Receptor	KEGG: hsa04512	TRUE
fibroblast	endothelial	COL1A1	ITGA10_ITGB1	0.0318894	0	COLLAGEN	ECM-Receptor	KEGG: hsa04512	TRUE
RPE	lymphocyte	APP	CD74	0.0318879	0	APP	Cell-Cell Contact	PMID: 19849849	FALSE
Schwann cell	lymphocyte	HLA-C	CD8B	0.031769	0	MHC-I	Cell-Cell Contact	KEGG: hsa04514	FALSE
Schwann cell	fibroblast	SPP1	ITGAV_ITGB5	0.0317541	0	SPP1	Secreted Signaling	PMID: 21907263	TRUE
fibroblast	endothelial	MDK	NCL	0.0315523	0	MK	Secreted Signaling	PMID: 28356350	TRUE
melanocyte	lymphocyte	SPP1	CD44	0.0315082	0	SPP1	Secreted Signaling	PMID: 21907263	TRUE
endothelial	lymphocyte	FN1	CD44	0.0310357	0	FN1	ECM-Receptor	KEGG: hsa04512	TRUE
fibroblast	mast cell	MDK	NCL	0.0309505	0	MK	Secreted Signaling	PMID: 28356350	TRUE
Schwann cell	Schwann cell	SPP1	ITGAV_ITGB1	0.0305985	0	SPP1	Secreted Signaling	PMID: 21907263	TRUE
endothelial	endothelial	NAMPT	ITGA5_ITGB1	0.0304021	0	VISFATIN	Secreted Signaling	PMID: 28490838	TRUE
Schwann cell	lymphocyte	HLA-E	CD94:NKG2A	0.0299362	0	MHC-I	Cell-Cell Contact	PMID: 28484462	FALSE
Schwann cell	lymphocyte	COL6A1	CD44	0.0299313	0	COLLAGEN	ECM-Receptor	KEGG: hsa04512	TRUE
Schwann cell	fibroblast	SPP1	CD44	0.0299009	0	SPP1	Secreted Signaling	PMID: 21907263	TRUE
endothelial	endothelial	CXCL8	ACKR1	0.0298044	0	CXCL	Secreted Signaling	PMID: 26740381	TRUE
melanocyte	melanocyte	SPP1	CD44	0.0297711	0	SPP1	Secreted Signaling	PMID: 21907263	TRUE
macrophage	macrophage	ADGRE5	CD55	0.0296462	0	ADGRE5	Cell-Cell Contact	PMID: 11297558	TRUE
Schwann cell	fibroblast	SPP1	ITGA5_ITGB1	0.0295703	0	SPP1	Secreted Signaling	PMID: 21907263	TRUE
Schwann cell	lymphocyte	COL1A2	CD44	0.0295028	0	COLLAGEN	ECM-Receptor	KEGG: hsa04512	TRUE
macrophage	lymphocyte	HLA-E	CD8B	0.0294682	0	MHC-I	Cell-Cell Contact	KEGG: hsa04514	TRUE
melanocyte	lymphocyte	MIF	CD74_CD44	0.0294099	0.02	MIF	Secreted Signaling	PMID: 29637711; PMID: 26175090	FALSE
macrophage	macrophage	HLA-DRB1	CD4	0.0293612	0	MHC-II	Cell-Cell Contact	KEGG: hsa04514	FALSE
endothelial	melanocyte	FN1	CD44	0.0293238	0	FN1	ECM-Receptor	KEGG: hsa04512	TRUE
Schwann cell	RPE	COL1A1	ITGAV_ITGB8	0.0293222	0	COLLAGEN	ECM-Receptor	KEGG: hsa04512	TRUE
fibroblast	mast cell	LAMB2	CD44	0.0291114	0	LAMININ	ECM-Receptor	KEGG: hsa04512	TRUE
melanocyte	lymphocyte	HLA-A	CD8A	0.028943	0	MHC-I	Cell-Cell Contact	KEGG: hsa04514	TRUE
fibroblast	Schwann cell	COL6A2	CD44	0.028775	0	COLLAGEN	ECM-Receptor	KEGG: hsa04512	TRUE
fibroblast	lymphocyte	HLA-E	KLRK1	0.0287632	0	MHC-I	Cell-Cell Contact	PMID: 28484462	TRUE
mast cell	lymphocyte	HLA-A	CD8B	0.0285082	0	MHC-I	Cell-Cell Contact	KEGG: hsa04514	TRUE
fibroblast	Schwann cell	COL1A2	ITGA1_ITGB1	0.0283577	0	COLLAGEN	ECM-Receptor	KEGG: hsa04512	TRUE
endothelial	lymphocyte	LAMB2	CD44	0.0283048	0	LAMININ	ECM-Receptor	KEGG: hsa04512	TRUE
mast cell	mast cell	ADGRE5	CD55	0.0282998	0	ADGRE5	Cell-Cell Contact	PMID: 11297558	TRUE
Schwann cell	melanocyte	COL6A1	CD44	0.0282785	0	COLLAGEN	ECM-Receptor	KEGG: hsa04512	TRUE
endothelial	lymphocyte	HLA-E	KLRC1	0.0282273	0	MHC-I	Cell-Cell Contact	PMID: 24223577	TRUE
endothelial	endothelial	ESAM	ESAM	0.0280438	0	ESAM	Cell-Cell Contact	KEGG: hsa04514; PMID: 11279107	TRUE
Schwann cell	melanocyte	COL1A2	CD44	0.0278731	0	COLLAGEN	ECM-Receptor	KEGG: hsa04512	TRUE
lymphocyte	lymphocyte	HLA-F	CD8A	0.0278629	0	MHC-I	Cell-Cell Contact	KEGG: hsa04514	TRUE
fibroblast	macrophage	COL4A1	CD44	0.0277852	0	COLLAGEN	ECM-Receptor	KEGG: hsa04512	TRUE
fibroblast	fibroblast	COL1A1	ITGA1_ITGB1	0.0276025	0	COLLAGEN	ECM-Receptor	KEGG: hsa04512	TRUE
macrophage	macrophage	HLA-DPA1	CD4	0.0274545	0	MHC-II	Cell-Cell Contact	KEGG: hsa04514	FALSE
fibroblast	endothelial	COL6A2	ITGA10_ITGB1	0.0274168	0	COLLAGEN	ECM-Receptor	KEGG: hsa04512	TRUE
fibroblast	macrophage	CXCL12	CXCR4	0.0273551	0	CXCL	Secreted Signaling	KEGG: hsa04060	TRUE
fibroblast	melanocyte	MDK	NCL	0.0273322	0	MK	Secreted Signaling	PMID: 28356350	TRUE
macrophage	mast cell	LGALS9	CD44	0.0273008	0	GALECTIN	Secreted Signaling	PMID: 25065622	TRUE
fibroblast	fibroblast	MDK	SDC2	0.0270815	0	MK	Secreted Signaling	PMID: 28356350	TRUE
endothelial	melanocyte	LAMB2	CD44	0.0267394	0	LAMININ	ECM-Receptor	KEGG: hsa04512	TRUE
endothelial	macrophage	ICAM1	ITGAX_ITGB2	0.0266659	0	ICAM	Cell-Cell Contact	PMID: 16252253	FALSE
macrophage	macrophage	HLA-DPB1	CD4	0.0266244	0	MHC-II	Cell-Cell Contact	KEGG: hsa04514	FALSE
fibroblast	macrophage	LAMA4	CD44	0.0265816	0	LAMININ	ECM-Receptor	KEGG: hsa04512	TRUE
fibroblast	macrophage	COL4A2	CD44	0.0264069	0	COLLAGEN	ECM-Receptor	KEGG: hsa04512	TRUE
mast cell	fibroblast	TNF	TNFRSF1A	0.0263833	0	TNF	Secreted Signaling	KEGG: hsa04060	TRUE
lymphocyte	mast cell	ADGRE5	CD55	0.0263488	0	ADGRE5	Cell-Cell Contact	PMID: 11297558	TRUE
endothelial	macrophage	SELE	CD44	0.0263085	0	SELE	Cell-Cell Contact	PMC4571854	TRUE
macrophage	endothelial	APP	CD74	0.0262697	0	APP	Cell-Cell Contact	PMID: 19849849	FALSE
Schwann cell	mast cell	COL4A1	CD44	0.0261919	0	COLLAGEN	ECM-Receptor	KEGG: hsa04512	TRUE
fibroblast	lymphocyte	HLA-E	CD94:NKG2A	0.0261284	0	MHC-I	Cell-Cell Contact	PMID: 28484462	FALSE
fibroblast	lymphocyte	COL1A1	ITGA1_ITGB1	0.0260892	0	COLLAGEN	ECM-Receptor	KEGG: hsa04512	TRUE
fibroblast	fibroblast	PTN	NCL	0.0260377	0	PTN	Secreted Signaling	PMID: 28356350; PMID: 25620911	TRUE
fibroblast	endothelial	MDK	ITGA6_ITGB1	0.0260052	0	MK	Secreted Signaling	PMID: 28356350	TRUE
macrophage	lymphocyte	LGALS9	PTPRC	0.0255455	0	GALECTIN	Secreted Signaling	PMID: 30120235	TRUE
fibroblast	RPE	COL4A1	ITGAV_ITGB8	0.0255049	0	COLLAGEN	ECM-Receptor	KEGG: hsa04512	TRUE
mast cell	macrophage	TNF	TNFRSF1B	0.0253658	0	TNF	Secreted Signaling	KEGG: hsa04060	TRUE
lymphocyte	macrophage	ANXA1	FPR1	0.0253403	0	ANNEXIN	Secreted Signaling	PMID: 23230437	TRUE
fibroblast	Schwann cell	COL1A2	CD44	0.0250955	0	COLLAGEN	ECM-Receptor	KEGG: hsa04512	TRUE
endothelial	endothelial	JAM2	JAM2	0.0250245	0	JAM	Cell-Cell Contact	KEGG: hsa04514	TRUE
mast cell	lymphocyte	HLA-E	CD8B	0.0249933	0	MHC-I	Cell-Cell Contact	KEGG: hsa04514	TRUE
Schwann cell	mast cell	FN1	CD44	0.0249846	0	FN1	ECM-Receptor	KEGG: hsa04512	TRUE
fibroblast	lymphocyte	HLA-B	CD8B	0.0249112	0	MHC-I	Cell-Cell Contact	KEGG: hsa04514	FALSE
macrophage	lymphocyte	ADGRE5	CD55	0.0247872	0	ADGRE5	Cell-Cell Contact	PMID: 11297558	TRUE
Schwann cell	macrophage	COL4A2	CD44	0.0245799	0	COLLAGEN	ECM-Receptor	KEGG: hsa04512	TRUE
Schwann cell	mast cell	LAMC1	CD44	0.0244948	0	LAMININ	ECM-Receptor	KEGG: hsa04512	TRUE
fibroblast	RPE	LAMA4	ITGAV_ITGB8	0.0243976	0	LAMININ	ECM-Receptor	KEGG: hsa04512	TRUE
melanocyte	lymphocyte	APP	CD74	0.024274	0	APP	Cell-Cell Contact	PMID: 19849849	FALSE
fibroblast	RPE	COL4A2	ITGAV_ITGB8	0.0242369	0	COLLAGEN	ECM-Receptor	KEGG: hsa04512	TRUE
fibroblast	endothelial	COL1A1	ITGA1_ITGB1	0.0241865	0	COLLAGEN	ECM-Receptor	KEGG: hsa04512	TRUE
endothelial	macrophage	ICAM1	ITGAM_ITGB2	0.0241485	0	ICAM	Cell-Cell Contact	KEGG: hsa04514	FALSE
Schwann cell	lymphocyte	HLA-A	CD8B	0.0241402	0	MHC-I	Cell-Cell Contact	KEGG: hsa04514	TRUE
endothelial	macrophage	LAMA4	CD44	0.0240468	0	LAMININ	ECM-Receptor	KEGG: hsa04512	TRUE
fibroblast	endothelial	COL1A2	ITGA10_ITGB1	0.0239067	0	COLLAGEN	ECM-Receptor	KEGG: hsa04512	TRUE
lymphocyte	lymphocyte	HLA-E	KLRC1	0.023904	0	MHC-I	Cell-Cell Contact	PMID: 24223577	TRUE
mast cell	endothelial	TNF	TNFRSF1A	0.0238977	0	TNF	Secreted Signaling	KEGG: hsa04060	TRUE
fibroblast	fibroblast	COL6A2	ITGA1_ITGB1	0.0237164	0	COLLAGEN	ECM-Receptor	KEGG: hsa04512	TRUE
fibroblast	lymphocyte	HLA-A	CD8B	0.0236691	0	MHC-I	Cell-Cell Contact	KEGG: hsa04514	TRUE
fibroblast	lymphocyte	LAMC1	CD44	0.0235217	0	LAMININ	ECM-Receptor	KEGG: hsa04512	TRUE
fibroblast	fibroblast	MIF	ACKR3	0.0234842	0	MIF	Secreted Signaling	PMID: 26175090	TRUE
lymphocyte	lymphocyte	CD69	KLRB1	0.0234338	0	CLEC	Cell-Cell Contact	PMID: 24223577	FALSE
fibroblast	endothelial	MIF	ACKR3	0.0231517	0	MIF	Secreted Signaling	PMID: 26175090	TRUE
fibroblast	lymphocyte	LAMB1	CD44	0.0230855	0	LAMININ	ECM-Receptor	KEGG: hsa04512	TRUE
Schwann cell	fibroblast	NCAM1	FGFR1	0.0230208	0	NCAM	Cell-Cell Contact	PMID: 12791257	TRUE
RPE	lymphocyte	COL4A3	CD44	0.0229289	0	COLLAGEN	ECM-Receptor	KEGG: hsa04512	TRUE
endothelial	fibroblast	MIF	ACKR3	0.0226559	0	MIF	Secreted Signaling	PMID: 26175090	TRUE
melanocyte	lymphocyte	HLA-E	CD8A	0.0225933	0	MHC-I	Cell-Cell Contact	KEGG: hsa04514	TRUE
Schwann cell	RPE	COL4A2	ITGAV_ITGB8	0.0225566	0	COLLAGEN	ECM-Receptor	KEGG: hsa04512	TRUE
fibroblast	lymphocyte	COL6A2	ITGA1_ITGB1	0.0224112	0	COLLAGEN	ECM-Receptor	KEGG: hsa04512	TRUE
endothelial	endothelial	MIF	ACKR3	0.0223349	0	MIF	Secreted Signaling	PMID: 26175090	TRUE
melanocyte	macrophage	SPP1	CD44	0.0223216	0	SPP1	Secreted Signaling	PMID: 21907263	TRUE
fibroblast	melanocyte	LAMC1	CD44	0.0222148	0	LAMININ	ECM-Receptor	KEGG: hsa04512	TRUE
fibroblast	Schwann cell	FN1	CD44	0.0220824	0	FN1	ECM-Receptor	KEGG: hsa04512	FALSE
endothelial	RPE	LAMA4	ITGAV_ITGB8	0.0220664	0	LAMININ	ECM-Receptor	KEGG: hsa04512	TRUE
endothelial	macrophage	FN1	CD44	0.0219837	0	FN1	ECM-Receptor	KEGG: hsa04512	FALSE
fibroblast	melanocyte	LAMB1	CD44	0.0218023	0	LAMININ	ECM-Receptor	KEGG: hsa04512	TRUE
fibroblast	fibroblast	NAMPT	ITGA5_ITGB1	0.0217768	0	VISFATIN	Secreted Signaling	PMID: 28490838	TRUE
fibroblast	RPE	NAMPT	INSR	0.021759	0	VISFATIN	Secreted Signaling	PMID: 28490838	TRUE
RPE	melanocyte	COL4A3	CD44	0.0216542	0	COLLAGEN	ECM-Receptor	KEGG: hsa04512	TRUE
fibroblast	macrophage	PTN	NCL	0.0215438	0	PTN	Secreted Signaling	PMID: 28356350; PMID: 25620911	TRUE
Schwann cell	lymphocyte	MDK	NCL	0.0215276	0.02	MK	Secreted Signaling	PMID: 28356350	TRUE
fibroblast	Schwann cell	COL6A1	ITGA1_ITGB1	0.0214096	0	COLLAGEN	ECM-Receptor	KEGG: hsa04512	TRUE
Schwann cell	macrophage	COL6A1	CD44	0.0211944	0	COLLAGEN	ECM-Receptor	KEGG: hsa04512	TRUE
fibroblast	Schwann cell	PTN	NCL	0.0210444	0	PTN	Secreted Signaling	PMID: 28356350; PMID: 25620911	TRUE
lymphocyte	fibroblast	ITGB2	ICAM1	0.020997	0	ITGB2	Cell-Cell Contact	KEGG: hsa04514	FALSE
fibroblast	lymphocyte	MDK	ITGA4_ITGB1	0.0208946	0	MK	Secreted Signaling	PMID: 28356350	TRUE
Schwann cell	macrophage	COL1A2	CD44	0.0208883	0	COLLAGEN	ECM-Receptor	KEGG: hsa04512	TRUE
Schwann cell	Schwann cell	LAMB1	ITGA1_ITGB1	0.0207784	0	LAMININ	ECM-Receptor	KEGG: hsa04512	TRUE
fibroblast	lymphocyte	LAMB2	CD44	0.0207734	0	LAMININ	ECM-Receptor	KEGG: hsa04512	TRUE
fibroblast	endothelial	COL6A2	ITGA1_ITGB1	0.0207711	0	COLLAGEN	ECM-Receptor	KEGG: hsa04512	TRUE
Schwann cell	lymphocyte	HLA-E	CD8B	0.0207544	0	MHC-I	Cell-Cell Contact	KEGG: hsa04514	TRUE
fibroblast	fibroblast	COL1A2	ITGA1_ITGB1	0.02067	0	COLLAGEN	ECM-Receptor	KEGG: hsa04512	TRUE
fibroblast	endothelial	FN1	ITGA5_ITGB1	0.0206564	0	FN1	ECM-Receptor	KEGG: hsa04512	TRUE
lymphocyte	mast cell	ITGB2	ICAM1	0.0206314	0	ITGB2	Cell-Cell Contact	KEGG: hsa04514	FALSE
endothelial	lymphocyte	ICAM1	ITGAL	0.0206219	0	ICAM	Cell-Cell Contact	PMID: 23602662	TRUE
mast cell	fibroblast	ADGRE5	CD55	0.020479	0	ADGRE5	Cell-Cell Contact	PMID: 11297558	FALSE
Schwann cell	Schwann cell	COL9A3	ITGA1_ITGB1	0.0203621	0	COLLAGEN	ECM-Receptor	KEGG: hsa04512	TRUE
endothelial	RPE	FN1	ITGAV_ITGB8	0.0201697	0	FN1	ECM-Receptor	KEGG: hsa04512	TRUE
mast cell	lymphocyte	HLA-B	CD8B	0.0201629	0	MHC-I	Cell-Cell Contact	KEGG: hsa04514	FALSE
endothelial	macrophage	ANXA1	FPR1	0.0201157	0	ANNEXIN	Secreted Signaling	PMID: 23230437	TRUE
endothelial	macrophage	LAMB2	CD44	0.0200329	0	LAMININ	ECM-Receptor	KEGG: hsa04512	TRUE
Schwann cell	mast cell	LAMA4	CD44	0.0200021	0	LAMININ	ECM-Receptor	KEGG: hsa04512	TRUE
lymphocyte	fibroblast	MIF	ACKR3	0.019863	0	MIF	Secreted Signaling	PMID: 26175090	TRUE
Schwann cell	endothelial	NAMPT	ITGA5_ITGB1	0.0197947	0	VISFATIN	Secreted Signaling	PMID: 28490838	TRUE
mast cell	lymphocyte	CD69	KLRB1	0.0197869	0	CLEC	Cell-Cell Contact	PMID: 24223577	FALSE
Schwann cell	endothelial	CCL2	ACKR1	0.0196834	0	CCL	Secreted Signaling	PMID: 26740381	TRUE
Schwann cell	fibroblast	ANGPTL4	SDC2	0.0196784	0	ANGPTL	Secreted Signaling	PMID: 29017031	TRUE
mast cell	lymphocyte	HLA-C	CD8B	0.0196169	0	MHC-I	Cell-Cell Contact	KEGG: hsa04514	FALSE
fibroblast	melanocyte	LAMB2	CD44	0.0196161	0	LAMININ	ECM-Receptor	KEGG: hsa04512	TRUE
macrophage	fibroblast	ITGB2	ICAM1	0.0196157	0	ITGB2	Cell-Cell Contact	KEGG: hsa04514	FALSE
lymphocyte	endothelial	MIF	ACKR3	0.0195807	0	MIF	Secreted Signaling	PMID: 26175090	TRUE
fibroblast	lymphocyte	COL1A2	ITGA1_ITGB1	0.0195291	0	COLLAGEN	ECM-Receptor	KEGG: hsa04512	TRUE
macrophage	lymphocyte	LGALS9	CD44	0.019471	0	GALECTIN	Secreted Signaling	PMID: 25065622	TRUE
Schwann cell	RPE	COL6A1	ITGAV_ITGB8	0.0194442	0	COLLAGEN	ECM-Receptor	KEGG: hsa04512	TRUE
macrophage	mast cell	ITGB2	ICAM1	0.0192737	0	ITGB2	Cell-Cell Contact	KEGG: hsa04514	FALSE
fibroblast	Schwann cell	MIF	ACKR3	0.019248	0	MIF	Secreted Signaling	PMID: 26175090	FALSE
mast cell	fibroblast	MIF	ACKR3	0.019232	0	MIF	Secreted Signaling	PMID: 26175090	TRUE
Schwann cell	RPE	COL1A2	ITGAV_ITGB8	0.0191628	0	COLLAGEN	ECM-Receptor	KEGG: hsa04512	TRUE
macrophage	lymphocyte	HLA-E	KLRC1	0.0191463	0	MHC-I	Cell-Cell Contact	PMID: 24223577	TRUE
lymphocyte	fibroblast	ADGRE5	CD55	0.0190565	0	ADGRE5	Cell-Cell Contact	PMID: 11297558	FALSE
fibroblast	endothelial	PTN	NCL	0.018974	0	PTN	Secreted Signaling	PMID: 28356350; PMID: 25620911	TRUE
mast cell	endothelial	MIF	ACKR3	0.0189586	0	MIF	Secreted Signaling	PMID: 26175090	TRUE
fibroblast	Schwann cell	COL6A1	CD44	0.0189311	0	COLLAGEN	ECM-Receptor	KEGG: hsa04512	FALSE
Schwann cell	Schwann cell	L1CAM	L1CAM	0.018924	0	L1CAM	Cell-Cell Contact	PMID: 18701456	TRUE
fibroblast	fibroblast	COL1A1	SDC4	0.0189072	0	COLLAGEN	ECM-Receptor	KEGG: hsa04512	TRUE
endothelial	mast cell	LAMC1	CD44	0.0188232	0	LAMININ	ECM-Receptor	KEGG: hsa04512	TRUE
Schwann cell	lymphocyte	COL4A1	CD44	0.018674	0	COLLAGEN	ECM-Receptor	KEGG: hsa04512	TRUE
lymphocyte	endothelial	ITGA4_ITGB1	VCAM1	0.0186493	0	VCAM	Cell-Cell Contact	KEGG: hsa04514	FALSE
Schwann cell	endothelial	LAMB1	ITGA6_ITGB1	0.0186371	0	LAMININ	ECM-Receptor	KEGG: hsa04512	TRUE
fibroblast	mast cell	PTN	NCL	0.0186075	0	PTN	Secreted Signaling	PMID: 28356350; PMID: 25620911	TRUE
endothelial	Schwann cell	MIF	ACKR3	0.0185663	0	MIF	Secreted Signaling	PMID: 26175090	FALSE
Schwann cell	macrophage	ANXA1	FPR1	0.018566	0	ANNEXIN	Secreted Signaling	PMID: 23230437	TRUE
macrophage	fibroblast	NAMPT	ITGA5_ITGB1	0.0184574	0	VISFATIN	Secreted Signaling	PMID: 28490838	TRUE
endothelial	lymphocyte	MDK	NCL	0.0184483	0.04	MK	Secreted Signaling	PMID: 28356350	FALSE
macrophage	RPE	NAMPT	INSR	0.0184422	0	VISFATIN	Secreted Signaling	PMID: 28490838	TRUE
macrophage	melanocyte	LGALS9	CD44	0.0183849	0	GALECTIN	Secreted Signaling	PMID: 25065622	TRUE
endothelial	RPE	LAMB2	ITGAV_ITGB8	0.0183768	0	LAMININ	ECM-Receptor	KEGG: hsa04512	TRUE
Schwann cell	Schwann cell	LAMB1	CD44	0.0183717	0	LAMININ	ECM-Receptor	KEGG: hsa04512	TRUE
Schwann cell	fibroblast	ANGPTL4	CDH11	0.0183161	0	ANGPTL	Secreted Signaling	PMID: 30049845	TRUE
melanocyte	lymphocyte	HLA-E	KLRK1	0.0182136	0	MHC-I	Cell-Cell Contact	PMID: 28484462	TRUE
endothelial	endothelial	CXCL3	ACKR1	0.018168	0	CXCL	Secreted Signaling	PMID: 26740381	TRUE
fibroblast	macrophage	ANXA1	FPR1	0.0181595	0	ANNEXIN	Secreted Signaling	PMID: 23230437	TRUE
fibroblast	endothelial	COL1A2	ITGA1_ITGB1	0.018096	0	COLLAGEN	ECM-Receptor	KEGG: hsa04512	TRUE
fibroblast	lymphocyte	HLA-E	CD8B	0.0180927	0	MHC-I	Cell-Cell Contact	KEGG: hsa04514	TRUE
fibroblast	lymphocyte	HLA-C	CD8B	0.0180366	0	MHC-I	Cell-Cell Contact	KEGG: hsa04514	FALSE
Schwann cell	Schwann cell	COL1A1	ITGA1_ITGB1	0.0180352	0	COLLAGEN	ECM-Receptor	KEGG: hsa04512	TRUE
fibroblast	endothelial	COL6A1	ITGA10_ITGB1	0.018029	0	COLLAGEN	ECM-Receptor	KEGG: hsa04512	TRUE
Schwann cell	Schwann cell	COL9A3	CD44	0.0180027	0	COLLAGEN	ECM-Receptor	KEGG: hsa04512	TRUE
fibroblast	lymphocyte	FN1	ITGA4_ITGB1	0.017985	0	FN1	ECM-Receptor	KEGG: hsa04512	TRUE
fibroblast	fibroblast	FGF7	FGFR1	0.0178759	0	FGF	Secreted Signaling	PMC: 4393358	TRUE
RPE	mast cell	LAMB2	CD44	0.0178594	0	LAMININ	ECM-Receptor	KEGG: hsa04512	TRUE
mast cell	Schwann cell	ADGRE5	CD55	0.0178365	0	ADGRE5	Cell-Cell Contact	PMID: 11297558	FALSE
Schwann cell	lymphocyte	FN1	CD44	0.0178068	0	FN1	ECM-Receptor	KEGG: hsa04512	FALSE
Schwann cell	fibroblast	SPP1	ITGA8_ITGB1	0.0176466	0	SPP1	Secreted Signaling	PMID: 21907263	TRUE
Schwann cell	melanocyte	COL4A1	CD44	0.0176316	0	COLLAGEN	ECM-Receptor	KEGG: hsa04512	TRUE
endothelial	mast cell	COL4A2	CD44	0.0175327	0	COLLAGEN	ECM-Receptor	KEGG: hsa04512	TRUE
fibroblast	Schwann cell	NAMPT	INSR	0.0175258	0	VISFATIN	Secreted Signaling	PMID: 28490838	TRUE
Schwann cell	RPE	SPP1	ITGAV_ITGB1	0.0174825	0	SPP1	Secreted Signaling	PMID: 21907263	TRUE
Schwann cell	lymphocyte	LAMC1	CD44	0.0174553	0	LAMININ	ECM-Receptor	KEGG: hsa04512	TRUE
RPE	endothelial	NAMPT	ITGA5_ITGB1	0.017426	0	VISFATIN	Secreted Signaling	PMID: 28490838	TRUE
Schwann cell	endothelial	ANGPTL4	ITGA5_ITGB1	0.0174152	0	ANGPTL	Secreted Signaling	PMID: 30049845	TRUE
fibroblast	macrophage	COL1A1	ITGA1_ITGB1	0.0174072	0	COLLAGEN	ECM-Receptor	KEGG: hsa04512	TRUE
lymphocyte	macrophage	CCL5	CCR1	0.0173611	0	CCL	Secreted Signaling	KEGG: hsa04060	TRUE
Schwann cell	fibroblast	MIF	ACKR3	0.0173462	0	MIF	Secreted Signaling	PMID: 26175090	TRUE
fibroblast	fibroblast	COL1A1	CD44	0.0172526	0	COLLAGEN	ECM-Receptor	KEGG: hsa04512	FALSE
Schwann cell	endothelial	COL9A3	ITGA10_ITGB1	0.017144	0	COLLAGEN	ECM-Receptor	KEGG: hsa04512	TRUE
Schwann cell	endothelial	MIF	ACKR3	0.0170991	0	MIF	Secreted Signaling	PMID: 26175090	TRUE
endothelial	macrophage	HLA-DRB1	CD4	0.0170461	0	MHC-II	Cell-Cell Contact	KEGG: hsa04514	FALSE
endothelial	Schwann cell	HSPG2	DAG1	0.0169574	0	HSPG	ECM-Receptor	KEGG: hsa04512	TRUE
fibroblast	macrophage	C3	ITGAX_ITGB2	0.0168603	0	COMPLEMENT	Secreted Signaling	PMID: 16234578	TRUE
endothelial	lymphocyte	ICAM1	SPN	0.0168358	0	ICAM	Cell-Cell Contact	PMID: 1683685	FALSE
Schwann cell	melanocyte	FN1	CD44	0.016812	0	FN1	ECM-Receptor	KEGG: hsa04512	TRUE
melanocyte	lymphocyte	HLA-B	CD8A	0.0168079	0	MHC-I	Cell-Cell Contact	KEGG: hsa04514	FALSE
fibroblast	RPE	MDK	SDC2	0.0167653	0	MK	Secreted Signaling	PMID: 28356350	TRUE
endothelial	fibroblast	JAM2	ITGAV_ITGB1	0.0167283	0	JAM	Cell-Cell Contact	KEGG: hsa04514	TRUE
fibroblast	fibroblast	FN1	ITGAV_ITGB1	0.0166723	0	FN1	ECM-Receptor	KEGG: hsa04512	TRUE
fibroblast	macrophage	LAMC1	CD44	0.0166236	0	LAMININ	ECM-Receptor	KEGG: hsa04512	TRUE
lymphocyte	Schwann cell	ADGRE5	CD55	0.0165945	0	ADGRE5	Cell-Cell Contact	PMID: 11297558	FALSE
RPE	lymphocyte	PTN	NCL	0.0165773	0	PTN	Secreted Signaling	PMID: 28356350; PMID: 25620911	TRUE
endothelial	fibroblast	NAMPT	ITGA5_ITGB1	0.0165501	0	VISFATIN	Secreted Signaling	PMID: 28490838	FALSE
endothelial	RPE	NAMPT	INSR	0.0165365	0	VISFATIN	Secreted Signaling	PMID: 28490838	TRUE
melanocyte	lymphocyte	HLA-E	CD94:NKG2A	0.0165287	0	MHC-I	Cell-Cell Contact	PMID: 28484462	FALSE
Schwann cell	melanocyte	LAMC1	CD44	0.0164797	0	LAMININ	ECM-Receptor	KEGG: hsa04512	TRUE
endothelial	macrophage	HLA-DRA	CD4	0.0164282	0	MHC-II	Cell-Cell Contact	KEGG: hsa04514	TRUE
fibroblast	melanocyte	PTN	NCL	0.0164078	0	PTN	Secreted Signaling	PMID: 28356350; PMID: 25620911	TRUE
fibroblast	macrophage	LAMB1	CD44	0.0163132	0	LAMININ	ECM-Receptor	KEGG: hsa04512	TRUE
fibroblast	Schwann cell	MDK	ITGA6_ITGB1	0.0162806	0	MK	Secreted Signaling	PMID: 28356350	TRUE
lymphocyte	Schwann cell	MIF	ACKR3	0.0162692	0	MIF	Secreted Signaling	PMID: 26175090	FALSE
fibroblast	fibroblast	PTN	SDC2	0.0162556	0	PTN	Secreted Signaling	PMID: 28356350; PMID: 25620911	TRUE
melanocyte	lymphocyte	HLA-C	CD8A	0.0162493	0	MHC-I	Cell-Cell Contact	KEGG: hsa04514	FALSE
fibroblast	fibroblast	COL6A2	SDC4	0.0162248	0	COLLAGEN	ECM-Receptor	KEGG: hsa04512	TRUE
mast cell	lymphocyte	HLA-E	KLRC1	0.0162127	0	MHC-I	Cell-Cell Contact	PMID: 24223577	TRUE
RPE	macrophage	COL4A3	CD44	0.0162018	0	COLLAGEN	ECM-Receptor	KEGG: hsa04512	TRUE
lymphocyte	endothelial	ITGB2	ICAM2	0.0159395	0	ITGB2	Cell-Cell Contact	KEGG: hsa04514	FALSE
Schwann cell	fibroblast	MPZ	MPZL1	0.0158461	0	MPZ	Cell-Cell Contact	KEGG: hsa04514	TRUE
mast cell	Schwann cell	MIF	ACKR3	0.0157505	0	MIF	Secreted Signaling	PMID: 26175090	FALSE
fibroblast	Schwann cell	COL4A1	ITGA1_ITGB1	0.0156635	0	COLLAGEN	ECM-Receptor	KEGG: hsa04512	TRUE
endothelial	lymphocyte	CXCL12	CXCR4	0.0156164	0	CXCL	Secreted Signaling	KEGG: hsa04060	TRUE
fibroblast	fibroblast	COL6A1	ITGA1_ITGB1	0.0155754	0	COLLAGEN	ECM-Receptor	KEGG: hsa04512	TRUE
Schwann cell	Schwann cell	THBS1	CD47	0.0155581	0	THBS	ECM-Receptor	KEGG: hsa04512	TRUE
melanocyte	endothelial	NAMPT	ITGA5_ITGB1	0.0155526	0	VISFATIN	Secreted Signaling	PMID: 28490838	TRUE
macrophage	endothelial	CXCL2	ACKR1	0.0152698	0	CXCL	Secreted Signaling	PMID: 26740381	TRUE
fibroblast	macrophage	C3	ITGAM_ITGB2	0.0152541	0	COMPLEMENT	Secreted Signaling	PMID: 16234578	TRUE
fibroblast	RPE	LAMC1	ITGAV_ITGB8	0.015245	0	LAMININ	ECM-Receptor	KEGG: hsa04512	TRUE
Schwann cell	endothelial	COL1A1	ITGA10_ITGB1	0.0151791	0	COLLAGEN	ECM-Receptor	KEGG: hsa04512	TRUE
endothelial	lymphocyte	NECTIN2	TIGIT	0.0151246	0	NECTIN	Cell-Cell Contact	KEGG: hsa04514	FALSE
lymphocyte	endothelial	TIGIT	NECTIN2	0.0151246	0	TIGIT	Cell-Cell Contact	PMID: 1313846; PMID:24987108	TRUE
Schwann cell	fibroblast	LAMB1	ITGA1_ITGB1	0.0151135	0	LAMININ	ECM-Receptor	KEGG: hsa04512	TRUE
endothelial	lymphocyte	HLA-E	CD94:NKG2C	0.0150685	0	MHC-I	Cell-Cell Contact	PMID: 28484462	FALSE
Schwann cell	Schwann cell	LAMB1	ITGA6_ITGB4	0.0150218	0	LAMININ	ECM-Receptor	KEGG: hsa04512	TRUE
Schwann cell	Schwann cell	NCAM1	L1CAM	0.0149819	0	NCAM	Cell-Cell Contact	KEGG: hsa04514	TRUE
fibroblast	Schwann cell	LAMA4	ITGA1_ITGB1	0.014977	0	LAMININ	ECM-Receptor	KEGG: hsa04512	TRUE
fibroblast	RPE	LAMB1	ITGAV_ITGB8	0.01496	0	LAMININ	ECM-Receptor	KEGG: hsa04512	TRUE
fibroblast	macrophage	COL6A2	ITGA1_ITGB1	0.0149344	0	COLLAGEN	ECM-Receptor	KEGG: hsa04512	TRUE
RPE	lymphocyte	HLA-C	CD8A	0.0149299	0	MHC-I	Cell-Cell Contact	KEGG: hsa04514	FALSE
Schwann cell	fibroblast	SEMA3B	NRP2_PLXNA3	0.0149271	0	SEMA3	Secreted Signaling	PMID: 27533782	TRUE
macrophage	endothelial	ITGB2	ICAM2	0.0148858	0	ITGB2	Cell-Cell Contact	KEGG: hsa04514	FALSE
fibroblast	Schwann cell	COL4A2	ITGA1_ITGB1	0.0148774	0	COLLAGEN	ECM-Receptor	KEGG: hsa04512	TRUE
RPE	RPE	COL4A3	ITGAV_ITGB8	0.0148576	0	COLLAGEN	ECM-Receptor	KEGG: hsa04512	TRUE
macrophage	Schwann cell	NAMPT	INSR	0.0148446	0	VISFATIN	Secreted Signaling	PMID: 28490838	TRUE
Schwann cell	fibroblast	COL9A3	ITGA1_ITGB1	0.014809	0	COLLAGEN	ECM-Receptor	KEGG: hsa04512	TRUE
fibroblast	fibroblast	COL6A2	CD44	0.0148015	0	COLLAGEN	ECM-Receptor	KEGG: hsa04512	FALSE
fibroblast	lymphocyte	COL6A1	ITGA1_ITGB1	0.0147114	0	COLLAGEN	ECM-Receptor	KEGG: hsa04512	TRUE
fibroblast	macrophage	LAMB2	CD44	0.0146692	0	LAMININ	ECM-Receptor	KEGG: hsa04512	TRUE
melanocyte	lymphocyte	HLA-A	CD8B	0.0146648	0	MHC-I	Cell-Cell Contact	KEGG: hsa04514	TRUE
lymphocyte	endothelial	NAMPT	ITGA5_ITGB1	0.0145374	0	VISFATIN	Secreted Signaling	PMID: 28490838	FALSE
Schwann cell	macrophage	HLA-DRA	CD4	0.0145313	0	MHC-II	Cell-Cell Contact	KEGG: hsa04514	TRUE
fibroblast	fibroblast	MDK	SDC4	0.0144355	0	MK	Secreted Signaling	PMID: 28356350	TRUE
Schwann cell	Schwann cell	HSPG2	DAG1	0.0144192	0	HSPG	ECM-Receptor	KEGG: hsa04512	TRUE
endothelial	mast cell	LAMA5	CD44	0.0143854	0	LAMININ	ECM-Receptor	KEGG: hsa04512	TRUE
Schwann cell	macrophage	SPP1	ITGA5_ITGB1	0.0143746	0	SPP1	Secreted Signaling	PMID: 21907263	TRUE
RPE	lymphocyte	HLA-A	CD8A	0.0142853	0	MHC-I	Cell-Cell Contact	KEGG: hsa04514	FALSE
Schwann cell	lymphocyte	LAMB1	ITGA1_ITGB1	0.0142749	0	LAMININ	ECM-Receptor	KEGG: hsa04512	TRUE
Schwann cell	lymphocyte	LAMA4	CD44	0.0142349	0	LAMININ	ECM-Receptor	KEGG: hsa04512	TRUE
endothelial	mast cell	COL4A1	CD44	0.0142133	0	COLLAGEN	ECM-Receptor	KEGG: hsa04512	TRUE
Schwann cell	Schwann cell	MIF	ACKR3	0.0142011	0	MIF	Secreted Signaling	PMID: 26175090	FALSE
fibroblast	fibroblast	COL1A2	SDC4	0.0141268	0	COLLAGEN	ECM-Receptor	KEGG: hsa04512	TRUE
fibroblast	Schwann cell	EDN3	EDNRB	0.0141234	0	EDN	Secreted Signaling	KEGG: hsa04080	TRUE
lymphocyte	lymphocyte	HLA-F	CD8B	0.0141098	0	MHC-I	Cell-Cell Contact	KEGG: hsa04514	TRUE
Schwann cell	lymphocyte	COL9A3	ITGA1_ITGB1	0.013987	0	COLLAGEN	ECM-Receptor	KEGG: hsa04512	TRUE
endothelial	mast cell	LAMB1	CD44	0.0138688	0	LAMININ	ECM-Receptor	KEGG: hsa04512	TRUE
fibroblast	Schwann cell	COL4A1	CD44	0.0138409	0	COLLAGEN	ECM-Receptor	KEGG: hsa04512	TRUE
Schwann cell	Schwann cell	COL4A2	ITGA1_ITGB1	0.0138367	0	COLLAGEN	ECM-Receptor	KEGG: hsa04512	TRUE
Schwann cell	endothelial	SEMA3B	NRP2_PLXNA2	0.0138038	0	SEMA3	Secreted Signaling	PMID: 27533782	TRUE
macrophage	macrophage	LGALS9	CD44	0.0137442	0	GALECTIN	Secreted Signaling	PMID: 25065622	TRUE
Schwann cell	endothelial	LAMB1	ITGA6_ITGB4	0.0136892	0	LAMININ	ECM-Receptor	KEGG: hsa04512	TRUE
RPE	fibroblast	MIF	ACKR3	0.0136588	0	MIF	Secreted Signaling	PMID: 26175090	TRUE
fibroblast	fibroblast	NAMPT	INSR	0.0136276	0	VISFATIN	Secreted Signaling	PMID: 28490838	TRUE
fibroblast	endothelial	COL6A1	ITGA1_ITGB1	0.013627	0	COLLAGEN	ECM-Receptor	KEGG: hsa04512	TRUE
endothelial	endothelial	JAM2	ITGAV_ITGB1	0.013599	0	JAM	Cell-Cell Contact	KEGG: hsa04514	TRUE
macrophage	fibroblast	MIF	ACKR3	0.0135719	0	MIF	Secreted Signaling	PMID: 26175090	FALSE
fibroblast	endothelial	FN1	ITGAV_ITGB1	0.0135533	0	FN1	ECM-Receptor	KEGG: hsa04512	FALSE
endothelial	Schwann cell	LAMA4	ITGA1_ITGB1	0.0135334	0	LAMININ	ECM-Receptor	KEGG: hsa04512	TRUE
macrophage	mast cell	ADGRE5	CD55	0.0135214	0	ADGRE5	Cell-Cell Contact	PMID: 11297558	TRUE
RPE	endothelial	MIF	ACKR3	0.0134635	0	MIF	Secreted Signaling	PMID: 26175090	FALSE
fibroblast	RPE	LAMB2	ITGAV_ITGB8	0.0134505	0	LAMININ	ECM-Receptor	KEGG: hsa04512	TRUE
Schwann cell	lymphocyte	HLA-E	KLRC1	0.0134424	0	MHC-I	Cell-Cell Contact	PMID: 24223577	TRUE
Schwann cell	melanocyte	LAMA4	CD44	0.0134369	0	LAMININ	ECM-Receptor	KEGG: hsa04512	TRUE
fibroblast	endothelial	LAMA4	ITGA6_ITGB1	0.0134253	0	LAMININ	ECM-Receptor	KEGG: hsa04512	TRUE
endothelial	lymphocyte	LAMC1	CD44	0.0133913	0	LAMININ	ECM-Receptor	KEGG: hsa04512	TRUE
macrophage	endothelial	MIF	ACKR3	0.0133779	0	MIF	Secreted Signaling	PMID: 26175090	FALSE
macrophage	macrophage	HLA-DQA1	CD4	0.0133092	0	MHC-II	Cell-Cell Contact	KEGG: hsa04514	TRUE
endothelial	Schwann cell	NAMPT	INSR	0.0133055	0	VISFATIN	Secreted Signaling	PMID: 28490838	FALSE
macrophage	macrophage	PTPRC	MRC1	0.0132478	0	CD45	Cell-Cell Contact	PMID: 27601670; PMID: 10575006	TRUE
fibroblast	Schwann cell	LAMA4	CD44	0.0132331	0	LAMININ	ECM-Receptor	KEGG: hsa04512	FALSE
Schwann cell	endothelial	LAMB1	ITGA1_ITGB1	0.0132221	0	LAMININ	ECM-Receptor	KEGG: hsa04512	TRUE
fibroblast	melanocyte	COL1A1	ITGA1_ITGB1	0.0132169	0	COLLAGEN	ECM-Receptor	KEGG: hsa04512	TRUE
Schwann cell	macrophage	COL4A1	CD44	0.0131784	0	COLLAGEN	ECM-Receptor	KEGG: hsa04512	TRUE
fibroblast	endothelial	COL4A1	ITGA10_ITGB1	0.013178	0	COLLAGEN	ECM-Receptor	KEGG: hsa04512	TRUE
fibroblast	fibroblast	CXCL12	ACKR3	0.0131537	0	CXCL	Secreted Signaling	KEGG: hsa04060	TRUE
fibroblast	Schwann cell	COL4A2	CD44	0.0131449	0	COLLAGEN	ECM-Receptor	KEGG: hsa04512	TRUE
Schwann cell	fibroblast	COL1A1	ITGA1_ITGB1	0.0131082	0	COLLAGEN	ECM-Receptor	KEGG: hsa04512	FALSE
endothelial	Schwann cell	SELE	CD44	0.0130953	0	SELE	Cell-Cell Contact	PMC4571854	TRUE
endothelial	macrophage	HLA-DPA1	CD4	0.0130438	0	MHC-II	Cell-Cell Contact	KEGG: hsa04514	FALSE
fibroblast	macrophage	COL1A2	ITGA1_ITGB1	0.0130011	0	COLLAGEN	ECM-Receptor	KEGG: hsa04512	TRUE
mast cell	melanocyte	ADGRE5	CD55	0.0129862	0	ADGRE5	Cell-Cell Contact	PMID: 11297558	FALSE
fibroblast	endothelial	CXCL12	ACKR3	0.0129655	0	CXCL	Secreted Signaling	KEGG: hsa04060	TRUE
Schwann cell	endothelial	COL9A3	ITGA1_ITGB1	0.0129552	0	COLLAGEN	ECM-Receptor	KEGG: hsa04512	TRUE
fibroblast	fibroblast	COL1A2	CD44	0.0128851	0	COLLAGEN	ECM-Receptor	KEGG: hsa04512	FALSE
Schwann cell	fibroblast	SEMA3B	NRP1_PLXNA3	0.0128547	0	SEMA3	Secreted Signaling	PMID: 27533782	TRUE
macrophage	macrophage	ANXA1	FPR1	0.012841	0	ANNEXIN	Secreted Signaling	PMID: 23230437	TRUE
Schwann cell	endothelial	ANGPTL4	CDH5	0.0128034	0	ANGPTL	Secreted Signaling	PMID: 30049845	TRUE
macrophage	macrophage	HLA-DQB1	CD4	0.0127797	0	MHC-II	Cell-Cell Contact	KEGG: hsa04514	TRUE
fibroblast	endothelial	COL1A1	ITGA3_ITGB1	0.0127489	0	COLLAGEN	ECM-Receptor	KEGG: hsa04512	TRUE
lymphocyte	lymphocyte	HLA-E	CD94:NKG2C	0.0127341	0	MHC-I	Cell-Cell Contact	PMID: 28484462	FALSE
RPE	lymphocyte	LAMB2	CD44	0.012702	0	LAMININ	ECM-Receptor	KEGG: hsa04512	TRUE
fibroblast	lymphocyte	ICAM1	ITGAL_ITGB2	0.0126745	0	ICAM	Cell-Cell Contact	KEGG: hsa04514	FALSE
macrophage	macrophage	HLA-DMA	CD4	0.0126613	0	MHC-II	Cell-Cell Contact	KEGG: hsa04514	TRUE
endothelial	melanocyte	LAMC1	CD44	0.01264	0	LAMININ	ECM-Receptor	KEGG: hsa04512	TRUE
Schwann cell	Schwann cell	LAMB1	DAG1	0.0125638	0	LAMININ	ECM-Receptor	KEGG: hsa04512	TRUE
macrophage	lymphocyte	CLEC2B	KLRB1	0.012533	0	CLEC	Cell-Cell Contact	PMID: 24223577	FALSE
fibroblast	endothelial	COL4A2	ITGA10_ITGB1	0.012515	0	COLLAGEN	ECM-Receptor	KEGG: hsa04512	TRUE
Schwann cell	macrophage	SPP1	ITGA4_ITGB1	0.012474	0	SPP1	Secreted Signaling	PMID: 21907263	TRUE
endothelial	lymphocyte	COL4A2	CD44	0.0124684	0	COLLAGEN	ECM-Receptor	KEGG: hsa04512	FALSE
mast cell	lymphocyte	ICAM1	ITGAL_ITGB2	0.012452	0	ICAM	Cell-Cell Contact	KEGG: hsa04514	FALSE
fibroblast	fibroblast	FN1	SDC4	0.0124139	0	FN1	ECM-Receptor	KEGG: hsa04512	TRUE
Schwann cell	lymphocyte	COL1A1	ITGA1_ITGB1	0.0123794	0	COLLAGEN	ECM-Receptor	KEGG: hsa04512	TRUE
Schwann cell	macrophage	LAMC1	CD44	0.0123139	0	LAMININ	ECM-Receptor	KEGG: hsa04512	TRUE
endothelial	endothelial	ADM	CALCRL	0.0122796	0	CALCR	Secreted Signaling	KEGG: hsa04080	TRUE
Schwann cell	Schwann cell	COL4A2	CD44	0.012224	0	COLLAGEN	ECM-Receptor	KEGG: hsa04512	FALSE
RPE	fibroblast	PTN	NCL	0.0121994	0	PTN	Secreted Signaling	PMID: 28356350; PMID: 25620911	FALSE
Schwann cell	RPE	ANGPTL4	SDC2	0.0121471	0	ANGPTL	Secreted Signaling	PMID: 29017031	TRUE
endothelial	endothelial	LAMA4	ITGA6_ITGB1	0.0121294	0	LAMININ	ECM-Receptor	KEGG: hsa04512	TRUE
Schwann cell	RPE	COL4A1	ITGAV_ITGB8	0.012082	0	COLLAGEN	ECM-Receptor	KEGG: hsa04512	TRUE
lymphocyte	melanocyte	ADGRE5	CD55	0.0120777	0	ADGRE5	Cell-Cell Contact	PMID: 11297558	FALSE
RPE	melanocyte	LAMB2	CD44	0.0119889	0	LAMININ	ECM-Receptor	KEGG: hsa04512	TRUE
endothelial	Schwann cell	LAMA4	CD44	0.0119556	0	LAMININ	ECM-Receptor	KEGG: hsa04512	FALSE
lymphocyte	macrophage	ITGB2	ICAM1	0.011946	0	ITGB2	Cell-Cell Contact	KEGG: hsa04514	FALSE
Schwann cell	macrophage	THBS1	CD47	0.011937	0	THBS	ECM-Receptor	KEGG: hsa04512	TRUE
Schwann cell	fibroblast	MDK	LRP1	0.0119133	0	MK	Secreted Signaling	PMID: 28356350	TRUE
Schwann cell	Schwann cell	COL6A1	ITGA1_ITGB1	0.0119128	0	COLLAGEN	ECM-Receptor	KEGG: hsa04512	TRUE
fibroblast	fibroblast	COL1A1	ITGA10_ITGB1	0.011862	0	COLLAGEN	ECM-Receptor	KEGG: hsa04512	TRUE
Schwann cell	Schwann cell	NCAM1	NCAM1	0.0118511	0	NCAM	Cell-Cell Contact	KEGG: hsa04514	TRUE
endothelial	melanocyte	COL4A2	CD44	0.0117683	0	COLLAGEN	ECM-Receptor	KEGG: hsa04512	TRUE
Schwann cell	Schwann cell	COL1A2	ITGA1_ITGB1	0.0117392	0	COLLAGEN	ECM-Receptor	KEGG: hsa04512	TRUE
fibroblast	lymphocyte	HLA-E	KLRC1	0.0117073	0	MHC-I	Cell-Cell Contact	PMID: 24223577	TRUE
endothelial	lymphocyte	HLA-F	CD8A	0.0116727	0	MHC-I	Cell-Cell Contact	KEGG: hsa04514	TRUE
Schwann cell	endothelial	COL4A2	ITGA10_ITGB1	0.0116377	0	COLLAGEN	ECM-Receptor	KEGG: hsa04512	TRUE
Schwann cell	Schwann cell	LAMB1	ITGA6_ITGB1	0.0116348	0	LAMININ	ECM-Receptor	KEGG: hsa04512	TRUE
endothelial	Schwann cell	JAM2	ITGAV_ITGB1	0.0116295	0	JAM	Cell-Cell Contact	KEGG: hsa04514	TRUE
fibroblast	Schwann cell	FN1	ITGAV_ITGB1	0.0115903	0	FN1	ECM-Receptor	KEGG: hsa04512	FALSE
macrophage	fibroblast	NAMPT	INSR	0.0115357	0	VISFATIN	Secreted Signaling	PMID: 28490838	TRUE
Schwann cell	RPE	FN1	ITGAV_ITGB8	0.0115174	0	FN1	ECM-Receptor	KEGG: hsa04512	TRUE
fibroblast	Schwann cell	COL1A1	ITGAV_ITGB8	0.0114842	0	COLLAGEN	ECM-Receptor	KEGG: hsa04512	TRUE
Schwann cell	endothelial	COL1A1	ITGA1_ITGB1	0.0114648	0	COLLAGEN	ECM-Receptor	KEGG: hsa04512	FALSE
Schwann cell	Schwann cell	CADM1	CADM1	0.0114579	0	CADM	Cell-Cell Contact	PMID: 24503895	TRUE
melanocyte	lymphocyte	HLA-E	CD8B	0.0114108	0	MHC-I	Cell-Cell Contact	KEGG: hsa04514	TRUE
fibroblast	RPE	COL1A1	SDC4	0.011406	0	COLLAGEN	ECM-Receptor	KEGG: hsa04512	TRUE
macrophage	lymphocyte	HLA-F	CD8A	0.0113967	0	MHC-I	Cell-Cell Contact	KEGG: hsa04514	TRUE
fibroblast	Schwann cell	MDK	SDC2	0.0113844	0	MK	Secreted Signaling	PMID: 28356350	TRUE
fibroblast	fibroblast	COL4A1	ITGA1_ITGB1	0.0113769	0	COLLAGEN	ECM-Receptor	KEGG: hsa04512	TRUE
fibroblast	melanocyte	COL6A2	ITGA1_ITGB1	0.0113325	0	COLLAGEN	ECM-Receptor	KEGG: hsa04512	TRUE
Schwann cell	RPE	LAMC1	ITGAV_ITGB8	0.0112885	0	LAMININ	ECM-Receptor	KEGG: hsa04512	TRUE
RPE	endothelial	VEGFA	FLT1_KDR	0.0112876	0	VEGF	Secreted Signaling	PMID: 16633338	FALSE
endothelial	Schwann cell	LAMB2	ITGA1_ITGB1	0.0112541	0	LAMININ	ECM-Receptor	KEGG: hsa04512	TRUE
fibroblast	fibroblast	FN1	ITGA5_ITGB1	0.0111935	0	FN1	ECM-Receptor	KEGG: hsa04512	TRUE
macrophage	lymphocyte	CLEC2D	KLRB1	0.0111783	0	CLEC	Cell-Cell Contact	PMID: 24223577	FALSE
RPE	Schwann cell	MIF	ACKR3	0.0111747	0	MIF	Secreted Signaling	PMID: 26175090	FALSE
macrophage	macrophage	ITGB2	ICAM1	0.0111533	0	ITGB2	Cell-Cell Contact	KEGG: hsa04514	TRUE
fibroblast	macrophage	C4A	C3AR1	0.0111365	0	COMPLEMENT	Secreted Signaling	PMID: 16234578	TRUE
RPE	endothelial	VEGFA	FLT1	0.0111081	0	VEGF	Secreted Signaling	KEGG: hsa04370; PMID: 16633338	TRUE
macrophage	Schwann cell	MIF	ACKR3	0.0111035	0.01	MIF	Secreted Signaling	PMID: 26175090	FALSE
melanocyte	Schwann cell	SPP1	CD44	0.011088	0	SPP1	Secreted Signaling	PMID: 21907263	FALSE
fibroblast	lymphocyte	CLEC2D	KLRB1	0.0109753	0	CLEC	Cell-Cell Contact	PMID: 24223577	FALSE
fibroblast	endothelial	COL6A2	ITGA3_ITGB1	0.0109305	0	COLLAGEN	ECM-Receptor	KEGG: hsa04512	TRUE
fibroblast	fibroblast	LAMA4	ITGA1_ITGB1	0.0108762	0	LAMININ	ECM-Receptor	KEGG: hsa04512	TRUE
fibroblast	Schwann cell	LAMA4	ITGA6_ITGB4	0.0108099	0	LAMININ	ECM-Receptor	KEGG: hsa04512	TRUE
fibroblast	fibroblast	COL4A2	ITGA1_ITGB1	0.0108036	0	COLLAGEN	ECM-Receptor	KEGG: hsa04512	TRUE
fibroblast	Schwann cell	CXCL12	ACKR3	0.0107605	0	CXCL	Secreted Signaling	KEGG: hsa04060	TRUE
fibroblast	lymphocyte	COL4A1	ITGA1_ITGB1	0.0107433	0	COLLAGEN	ECM-Receptor	KEGG: hsa04512	TRUE
fibroblast	melanocyte	NAMPT	INSR	0.0107321	0	VISFATIN	Secreted Signaling	PMID: 28490838	TRUE
Schwann cell	fibroblast	NAMPT	ITGA5_ITGB1	0.0107222	0	VISFATIN	Secreted Signaling	PMID: 28490838	FALSE
Schwann cell	RPE	NAMPT	INSR	0.0107134	0	VISFATIN	Secreted Signaling	PMID: 28490838	FALSE
Schwann cell	mast cell	SPP1	ITGA9_ITGB1	0.0106963	0	SPP1	Secreted Signaling	PMID: 21907263	TRUE
Schwann cell	RPE	SPP1	ITGAV_ITGB5	0.0106721	0	SPP1	Secreted Signaling	PMID: 21907263	TRUE
fibroblast	fibroblast	COL6A1	SDC4	0.0106274	0	COLLAGEN	ECM-Receptor	KEGG: hsa04512	TRUE
Schwann cell	fibroblast	FGF2	FGFR1	0.0105629	0	FGF	Secreted Signaling	PMC: 4393358	TRUE
lymphocyte	lymphocyte	LCK	CD8 receptor	0.0105401	0	LCK	Cell-Cell Contact	PMID: 25427562	TRUE
Schwann cell	endothelial	SEMA3B	NRP1_PLXNA2	0.0105271	0	SEMA3	Secreted Signaling	PMID: 27533782	TRUE
fibroblast	mast cell	KITLG	KIT	0.0104948	0	KIT	Secreted Signaling	KEGG: hsa04080	TRUE
endothelial	macrophage	HLA-DPB1	CD4	0.0104662	0	MHC-II	Cell-Cell Contact	KEGG: hsa04514	FALSE
Schwann cell	fibroblast	ANGPTL4	SDC4	0.0104523	0	ANGPTL	Secreted Signaling	PMID: 29017031	TRUE
fibroblast	Schwann cell	COL1A1	SDC4	0.0104342	0	COLLAGEN	ECM-Receptor	KEGG: hsa04512	TRUE
melanocyte	endothelial	SPP1	ITGA5_ITGB1	0.0103644	0	SPP1	Secreted Signaling	PMID: 21907263	TRUE
RPE	endothelial	VEGFA	KDR	0.0103367	0	VEGF	Secreted Signaling	KEGG: hsa04370; PMID: 16633338	TRUE
endothelial	fibroblast	NAMPT	INSR	0.0103361	0	VISFATIN	Secreted Signaling	PMID: 28490838	FALSE
fibroblast	Schwann cell	COL1A1	ITGA2_ITGB1	0.0102825	0	COLLAGEN	ECM-Receptor	KEGG: hsa04512	TRUE
fibroblast	lymphocyte	LAMA4	ITGA1_ITGB1	0.0102702	0	LAMININ	ECM-Receptor	KEGG: hsa04512	TRUE
fibroblast	endothelial	NAMPT	INSR	0.0102601	0	VISFATIN	Secreted Signaling	PMID: 28490838	TRUE
endothelial	lymphocyte	LAMA5	CD44	0.0102208	0	LAMININ	ECM-Receptor	KEGG: hsa04512	TRUE
endothelial	endothelial	FN1	ITGA5_ITGB1	0.0102056	0	FN1	ECM-Receptor	KEGG: hsa04512	TRUE
fibroblast	lymphocyte	COL4A2	ITGA1_ITGB1	0.0102016	0	COLLAGEN	ECM-Receptor	KEGG: hsa04512	TRUE
endothelial	fibroblast	MDK	LRP1	0.0101949	0	MK	Secreted Signaling	PMID: 28356350	FALSE
macrophage	lymphocyte	HLA-E	CD94:NKG2C	0.0101765	0	MHC-I	Cell-Cell Contact	PMID: 28484462	FALSE
fibroblast	fibroblast	COL6A2	ITGA10_ITGB1	0.0101688	0	COLLAGEN	ECM-Receptor	KEGG: hsa04512	TRUE
melanocyte	fibroblast	MIF	ACKR3	0.0101279	0	MIF	Secreted Signaling	PMID: 26175090	TRUE
Schwann cell	fibroblast	COL9A3	SDC4	0.010102	0	COLLAGEN	ECM-Receptor	KEGG: hsa04512	TRUE
endothelial	lymphocyte	COL4A1	CD44	0.010098	0	COLLAGEN	ECM-Receptor	KEGG: hsa04512	TRUE
endothelial	endothelial	LAMB2	ITGA6_ITGB1	0.0100842	0	LAMININ	ECM-Receptor	KEGG: hsa04512	TRUE
RPE	macrophage	PTN	NCL	0.0100691	0.01	PTN	Secreted Signaling	PMID: 28356350; PMID: 25620911	FALSE
Schwann cell	fibroblast	COL4A2	ITGA1_ITGB1	0.010045	0	COLLAGEN	ECM-Receptor	KEGG: hsa04512	TRUE
Schwann cell	macrophage	LAMA4	CD44	0.0100323	0	LAMININ	ECM-Receptor	KEGG: hsa04512	TRUE
fibroblast	RPE	PTN	SDC2	0.0100208	0	PTN	Secreted Signaling	PMID: 28356350; PMID: 25620911	TRUE
Schwann cell	endothelial	COL6A1	ITGA10_ITGB1	0.0100164	0	COLLAGEN	ECM-Receptor	KEGG: hsa04512	TRUE
Schwann cell	Schwann cell	SEMA3B	NRP1_PLXNA3	0.00999451	0	SEMA3	Secreted Signaling	PMID: 27533782	TRUE
melanocyte	endothelial	MIF	ACKR3	0.0099826	0.01	MIF	Secreted Signaling	PMID: 26175090	FALSE
fibroblast	endothelial	COL4A1	ITGA1_ITGB1	0.00994843	0	COLLAGEN	ECM-Receptor	KEGG: hsa04512	TRUE
endothelial	Schwann cell	LAMB2	CD44	0.00993937	0	LAMININ	ECM-Receptor	KEGG: hsa04512	FALSE
fibroblast	macrophage	ICAM1	ITGAX_ITGB2	0.00989845	0	ICAM	Cell-Cell Contact	PMID: 16252253	FALSE
fibroblast	Schwann cell	COL1A1	ITGA3_ITGB1	0.00988449	0	COLLAGEN	ECM-Receptor	KEGG: hsa04512	TRUE
Schwann cell	endothelial	COL1A2	ITGA10_ITGB1	0.00987013	0	COLLAGEN	ECM-Receptor	KEGG: hsa04512	TRUE
Schwann cell	fibroblast	MDK	SDC2	0.00986493	0	MK	Secreted Signaling	PMID: 28356350	TRUE
fibroblast	melanocyte	COL1A2	ITGA1_ITGB1	0.00986075	0	COLLAGEN	ECM-Receptor	KEGG: hsa04512	TRUE
endothelial	lymphocyte	LAMB1	CD44	0.00985226	0	LAMININ	ECM-Receptor	KEGG: hsa04512	FALSE
fibroblast	endothelial	LAMA4	ITGA6_ITGB4	0.00984718	0	LAMININ	ECM-Receptor	KEGG: hsa04512	TRUE
fibroblast	Schwann cell	COL6A2	ITGAV_ITGB8	0.00984442	0	COLLAGEN	ECM-Receptor	KEGG: hsa04512	TRUE
RPE	Schwann cell	PTN	NCL	0.00983307	0	PTN	Secreted Signaling	PMID: 28356350; PMID: 25620911	FALSE
endothelial	fibroblast	LAMA4	ITGA1_ITGB1	0.00982393	0	LAMININ	ECM-Receptor	KEGG: hsa04512	TRUE
fibroblast	macrophage	COL6A1	ITGA1_ITGB1	0.00977775	0	COLLAGEN	ECM-Receptor	KEGG: hsa04512	TRUE
fibroblast	RPE	COL6A2	SDC4	0.00977721	0	COLLAGEN	ECM-Receptor	KEGG: hsa04512	TRUE
endothelial	Schwann cell	LAMA4	ITGA6_ITGB4	0.00976396	0	LAMININ	ECM-Receptor	KEGG: hsa04512	TRUE
macrophage	fibroblast	ADGRE5	CD55	0.00974374	0	ADGRE5	Cell-Cell Contact	PMID: 11297558	FALSE
mast cell	macrophage	ICAM1	ITGAX_ITGB2	0.00972418	0	ICAM	Cell-Cell Contact	PMID: 16252253	FALSE
Schwann cell	fibroblast	THBS1	SDC4	0.00972164	0	THBS	ECM-Receptor	KEGG: hsa04512	TRUE
fibroblast	fibroblast	COL6A1	CD44	0.00969026	0	COLLAGEN	ECM-Receptor	KEGG: hsa04512	FALSE
endothelial	melanocyte	LAMA5	CD44	0.00964559	0	LAMININ	ECM-Receptor	KEGG: hsa04512	TRUE
fibroblast	lymphocyte	NECTIN2	TIGIT	0.00963084	0	NECTIN	Cell-Cell Contact	KEGG: hsa04514	FALSE
lymphocyte	fibroblast	TIGIT	NECTIN2	0.00963084	0	TIGIT	Cell-Cell Contact	PMID: 1313846; PMID:24987108	TRUE
RPE	mast cell	COL9A3	CD44	0.00962263	0	COLLAGEN	ECM-Receptor	KEGG: hsa04512	TRUE
endothelial	lymphocyte	ICAM2	ITGAL_ITGB2	0.00960197	0	ICAM	Cell-Cell Contact	KEGG: hsa04514	TRUE
endothelial	melanocyte	COL4A1	CD44	0.00952964	0	COLLAGEN	ECM-Receptor	KEGG: hsa04512	TRUE
fibroblast	endothelial	COL1A2	ITGA3_ITGB1	0.00951049	0	COLLAGEN	ECM-Receptor	KEGG: hsa04512	TRUE
fibroblast	endothelial	LAMA4	ITGA1_ITGB1	0.00950994	0	LAMININ	ECM-Receptor	KEGG: hsa04512	FALSE
Schwann cell	macrophage	LAMB1	ITGA1_ITGB1	0.00948617	0	LAMININ	ECM-Receptor	KEGG: hsa04512	TRUE
Schwann cell	lymphocyte	COL4A2	ITGA1_ITGB1	0.00948484	0	COLLAGEN	ECM-Receptor	KEGG: hsa04512	TRUE
Schwann cell	endothelial	MDK	ITGA6_ITGB1	0.00946622	0	MK	Secreted Signaling	PMID: 28356350	TRUE
fibroblast	endothelial	COL4A2	ITGA1_ITGB1	0.00944634	0	COLLAGEN	ECM-Receptor	KEGG: hsa04512	TRUE
fibroblast	Schwann cell	MDK	LRP1	0.00944174	0	MK	Secreted Signaling	PMID: 28356350	TRUE
endothelial	macrophage	LAMC1	CD44	0.00943542	0	LAMININ	ECM-Receptor	KEGG: hsa04512	FALSE
Schwann cell	fibroblast	ANGPTL4	ITGA5_ITGB1	0.00942285	0	ANGPTL	Secreted Signaling	PMID: 30049845	TRUE
RPE	RPE	NAMPT	INSR	0.00942093	0	VISFATIN	Secreted Signaling	PMID: 28490838	FALSE
Schwann cell	fibroblast	LAMB1	CD44	0.00940126	0	LAMININ	ECM-Receptor	KEGG: hsa04512	FALSE
fibroblast	macrophage	C3	C3AR1	0.00938509	0	COMPLEMENT	Secreted Signaling	KEGG: hsa04080	TRUE
fibroblast	RPE	PTN	NCL	0.00933738	0	PTN	Secreted Signaling	PMID: 28356350; PMID: 25620911	FALSE
fibroblast	Schwann cell	LAMC1	ITGA1_ITGB1	0.00932468	0	LAMININ	ECM-Receptor	KEGG: hsa04512	TRUE
endothelial	melanocyte	LAMB1	CD44	0.00929762	0	LAMININ	ECM-Receptor	KEGG: hsa04512	TRUE
Schwann cell	macrophage	COL9A3	ITGA1_ITGB1	0.00929395	0	COLLAGEN	ECM-Receptor	KEGG: hsa04512	TRUE
endothelial	lymphocyte	LAMA4	ITGA1_ITGB1	0.00927601	0	LAMININ	ECM-Receptor	KEGG: hsa04512	TRUE
endothelial	endothelial	CDH5	CDH5	0.0092581	0	CDH5	Cell-Cell Contact	KEGG: hsa04514	TRUE
endothelial	melanocyte	EDN1	EDNRB	0.00925114	0	EDN	Secreted Signaling	KEGG: hsa04080	TRUE
Schwann cell	melanocyte	NCAM1	FGFR1	0.00921526	0	NCAM	Cell-Cell Contact	PMID: 12791257	TRUE
Schwann cell	fibroblast	COL9A3	CD44	0.00921075	0	COLLAGEN	ECM-Receptor	KEGG: hsa04512	TRUE
Schwann cell	RPE	LAMA4	ITGAV_ITGB8	0.00919523	0	LAMININ	ECM-Receptor	KEGG: hsa04512	TRUE
lymphocyte	endothelial	ITGA4_ITGB7	VCAM1	0.00918658	0	VCAM	Cell-Cell Contact	KEGG: hsa04514	FALSE
endothelial	fibroblast	CD46	JAG1	0.00918296	0	CD46	Cell-Cell Contact	PMID: 23086448	FALSE
fibroblast	Schwann cell	LAMB1	ITGA1_ITGB1	0.00914929	0	LAMININ	ECM-Receptor	KEGG: hsa04512	TRUE
RPE	Schwann cell	COL4A3	ITGA1_ITGB1	0.00908636	0	COLLAGEN	ECM-Receptor	KEGG: hsa04512	TRUE
macrophage	melanocyte	NAMPT	INSR	0.00908057	0.01	VISFATIN	Secreted Signaling	PMID: 28490838	TRUE
macrophage	endothelial	CXCL3	ACKR1	0.00906655	0	CXCL	Secreted Signaling	PMID: 26740381	TRUE
fibroblast	Schwann cell	LAMA4	DAG1	0.00903477	0	LAMININ	ECM-Receptor	KEGG: hsa04512	FALSE
Schwann cell	macrophage	CCL5	CCR1	0.00901978	0	CCL	Secreted Signaling	KEGG: hsa04060	TRUE
melanocyte	lymphocyte	SPP1	ITGA4_ITGB1	0.00901178	0	SPP1	Secreted Signaling	PMID: 21907263	TRUE
Schwann cell	macrophage	HLA-DRB1	CD4	0.00899955	0	MHC-II	Cell-Cell Contact	KEGG: hsa04514	FALSE
fibroblast	macrophage	ICAM1	ITGAM_ITGB2	0.00894941	0	ICAM	Cell-Cell Contact	KEGG: hsa04514	FALSE
RPE	macrophage	LAMB2	CD44	0.0089479	0	LAMININ	ECM-Receptor	KEGG: hsa04512	TRUE
fibroblast	Schwann cell	COL6A2	SDC4	0.00894293	0	COLLAGEN	ECM-Receptor	KEGG: hsa04512	TRUE
Schwann cell	fibroblast	COL1A1	SDC4	0.00893686	0	COLLAGEN	ECM-Receptor	KEGG: hsa04512	TRUE
fibroblast	endothelial	CXCL2	ACKR1	0.00891163	0	CXCL	Secreted Signaling	PMID: 26740381	TRUE
fibroblast	endothelial	COL1A1	SDC4	0.00890289	0	COLLAGEN	ECM-Receptor	KEGG: hsa04512	TRUE
endothelial	endothelial	LAMA4	ITGA6_ITGB4	0.00889359	0	LAMININ	ECM-Receptor	KEGG: hsa04512	TRUE
endothelial	lymphocyte	FN1	ITGA4_ITGB1	0.00887354	0	FN1	ECM-Receptor	KEGG: hsa04512	TRUE
fibroblast	lymphocyte	FN1	ITGA4_ITGB7	0.00885632	0	FN1	ECM-Receptor	KEGG: hsa04512	TRUE
RPE	endothelial	PTN	NCL	0.00885569	0.03	PTN	Secreted Signaling	PMID: 28356350; PMID: 25620911	FALSE
fibroblast	fibroblast	COL1A2	ITGA10_ITGB1	0.00884681	0	COLLAGEN	ECM-Receptor	KEGG: hsa04512	TRUE
fibroblast	Schwann cell	COL6A2	ITGA2_ITGB1	0.00881279	0	COLLAGEN	ECM-Receptor	KEGG: hsa04512	TRUE
lymphocyte	endothelial	SEMA3E	PLXND1	0.00879804	0	SEMA3	Secreted Signaling	PMID: 22325954	TRUE
mast cell	macrophage	ICAM1	ITGAM_ITGB2	0.0087917	0	ICAM	Cell-Cell Contact	KEGG: hsa04514	FALSE
Schwann cell	lymphocyte	THBS1	CD47	0.00878327	0	THBS	ECM-Receptor	KEGG: hsa04512	TRUE
endothelial	macrophage	COL4A2	CD44	0.00878277	0	COLLAGEN	ECM-Receptor	KEGG: hsa04512	FALSE
Schwann cell	endothelial	COL4A2	ITGA1_ITGB1	0.00878221	0	COLLAGEN	ECM-Receptor	KEGG: hsa04512	FALSE
macrophage	endothelial	ADM	CALCRL	0.00871915	0	CALCR	Secreted Signaling	KEGG: hsa04080	TRUE
endothelial	fibroblast	JAM2	JAM3	0.00871347	0	JAM	Cell-Cell Contact	PMC1237098; PMID: 11590146	FALSE
fibroblast	endothelial	JAM3	JAM2	0.00871347	0	JAM	Cell-Cell Contact	KEGG: hsa04514	FALSE
fibroblast	RPE	MDK	SDC4	0.00869267	0	MK	Secreted Signaling	PMID: 28356350	TRUE
endothelial	RPE	LAMC1	ITGAV_ITGB8	0.00864768	0	LAMININ	ECM-Receptor	KEGG: hsa04512	TRUE
Schwann cell	fibroblast	COL6A1	ITGA1_ITGB1	0.00864366	0	COLLAGEN	ECM-Receptor	KEGG: hsa04512	FALSE
mast cell	RPE	ADGRE5	CD55	0.00862085	0.02	ADGRE5	Cell-Cell Contact	PMID: 11297558	FALSE
fibroblast	fibroblast	PTN	SDC4	0.00862008	0	PTN	Secreted Signaling	PMID: 28356350; PMID: 25620911	TRUE
mast cell	lymphocyte	HLA-E	CD94:NKG2C	0.00860515	0	MHC-I	Cell-Cell Contact	PMID: 28484462	FALSE
endothelial	endothelial	LAMA4	ITGA1_ITGB1	0.00858872	0	LAMININ	ECM-Receptor	KEGG: hsa04512	FALSE
fibroblast	Schwann cell	COL1A2	ITGAV_ITGB8	0.00856425	0	COLLAGEN	ECM-Receptor	KEGG: hsa04512	TRUE
Schwann cell	fibroblast	COL1A2	ITGA1_ITGB1	0.00851725	0	COLLAGEN	ECM-Receptor	KEGG: hsa04512	FALSE
endothelial	endothelial	CD34	SELP	0.00851141	0	CD34	Cell-Cell Contact	PMID: 18606703	TRUE
fibroblast	RPE	COL1A2	SDC4	0.00850571	0	COLLAGEN	ECM-Receptor	KEGG: hsa04512	TRUE
macrophage	Schwann cell	ADGRE5	CD55	0.00847448	0	ADGRE5	Cell-Cell Contact	PMID: 11297558	FALSE
fibroblast	Schwann cell	COL6A2	ITGA3_ITGB1	0.00847114	0	COLLAGEN	ECM-Receptor	KEGG: hsa04512	TRUE
melanocyte	lymphocyte	HLA-B	CD8B	0.00846403	0	MHC-I	Cell-Cell Contact	KEGG: hsa04514	FALSE
endothelial	fibroblast	MDK	SDC2	0.00843944	0	MK	Secreted Signaling	PMID: 28356350	FALSE
fibroblast	fibroblast	ANGPTL4	SDC2	0.0084379	0	ANGPTL	Secreted Signaling	PMID: 29017031	TRUE
lymphocyte	fibroblast	ITGA4_ITGB1	VCAM1	0.00839707	0	VCAM	Cell-Cell Contact	KEGG: hsa04514	FALSE
endothelial	endothelial	JAM2	ITGA3_ITGB1	0.00838092	0	JAM	Cell-Cell Contact	PMID: 12070135	TRUE
fibroblast	Schwann cell	LAMA4	ITGA6_ITGB1	0.00836452	0	LAMININ	ECM-Receptor	KEGG: hsa04512	TRUE
lymphocyte	endothelial	TGFB1	ACVR1B_TGFbR2	0.00836265	0	TGFb	Secreted Signaling	PMID: 27449815	TRUE
fibroblast	endothelial	LAMC1	ITGA6_ITGB1	0.00835362	0	LAMININ	ECM-Receptor	KEGG: hsa04512	TRUE
fibroblast	endothelial	FN1	ITGA3_ITGB1	0.0083526	0	FN1	ECM-Receptor	KEGG: hsa04512	TRUE
melanocyte	fibroblast	SPP1	ITGAV_ITGB1	0.00834845	0	SPP1	Secreted Signaling	PMID: 21907263	TRUE
Schwann cell	endothelial	SEMA3C	NRP1_NRP2	0.00832359	0	SEMA3	Secreted Signaling	PMID: 27533782	TRUE
lymphocyte	macrophage	TGFB1	TGFbR1_R2	0.00823914	0	TGFb	Secreted Signaling	KEGG: hsa04350	TRUE
Schwann cell	Schwann cell	ANGPTL4	SDC2	0.00823604	0	ANGPTL	Secreted Signaling	PMID: 29017031	TRUE
fibroblast	Schwann cell	LAMC1	CD44	0.00823344	0	LAMININ	ECM-Receptor	KEGG: hsa04512	FALSE
fibroblast	Schwann cell	LAMB2	ITGA1_ITGB1	0.00822121	0	LAMININ	ECM-Receptor	KEGG: hsa04512	TRUE
endothelial	fibroblast	FN1	ITGAV_ITGB1	0.00822031	0	FN1	ECM-Receptor	KEGG: hsa04512	FALSE
mast cell	endothelial	LIF	LIFR_IL6ST	0.00820671	0	LIFR	Secreted Signaling	KEGG: hsa04060	TRUE
RPE	RPE	LAMB2	ITGAV_ITGB8	0.00820052	0	LAMININ	ECM-Receptor	KEGG: hsa04512	TRUE
fibroblast	endothelial	LAMB1	ITGA6_ITGB1	0.00819635	0	LAMININ	ECM-Receptor	KEGG: hsa04512	TRUE
melanocyte	lymphocyte	HLA-C	CD8B	0.00818041	0	MHC-I	Cell-Cell Contact	KEGG: hsa04514	FALSE
endothelial	fibroblast	LAMB2	ITGA1_ITGB1	0.00816424	0	LAMININ	ECM-Receptor	KEGG: hsa04512	TRUE
Schwann cell	lymphocyte	COL6A1	ITGA1_ITGB1	0.00816102	0	COLLAGEN	ECM-Receptor	KEGG: hsa04512	TRUE
endothelial	Schwann cell	LAMA4	DAG1	0.00815921	0	LAMININ	ECM-Receptor	KEGG: hsa04512	FALSE
macrophage	lymphocyte	CD69	KLRB1	0.00815859	0	CLEC	Cell-Cell Contact	PMID: 24223577	FALSE
RPE	lymphocyte	HLA-B	CD8A	0.00812468	0	MHC-I	Cell-Cell Contact	KEGG: hsa04514	FALSE
endothelial	Schwann cell	LAMB2	ITGA6_ITGB4	0.00811431	0	LAMININ	ECM-Receptor	KEGG: hsa04512	TRUE
endothelial	endothelial	MDK	ITGA6_ITGB1	0.00809788	0	MK	Secreted Signaling	PMID: 28356350	TRUE
mast cell	lymphocyte	CLEC2B	KLRB1	0.00809753	0	CLEC	Cell-Cell Contact	PMID: 24223577	FALSE
fibroblast	Schwann cell	LAMB1	CD44	0.00807841	0	LAMININ	ECM-Receptor	KEGG: hsa04512	FALSE
endothelial	RPE	COL4A2	ITGAV_ITGB8	0.00804907	0	COLLAGEN	ECM-Receptor	KEGG: hsa04512	TRUE
Schwann cell	lymphocyte	COL1A2	ITGA1_ITGB1	0.00804162	0.01	COLLAGEN	ECM-Receptor	KEGG: hsa04512	TRUE
RPE	Schwann cell	COL4A3	CD44	0.00802279	0	COLLAGEN	ECM-Receptor	KEGG: hsa04512	TRUE
lymphocyte	RPE	ADGRE5	CD55	0.00801531	0	ADGRE5	Cell-Cell Contact	PMID: 11297558	FALSE
macrophage	macrophage	LGALS9	PTPRC	0.00800189	0	GALECTIN	Secreted Signaling	PMID: 30120235	TRUE
Schwann cell	endothelial	SEMA3C	PLXND1	0.00798389	0	SEMA3	Secreted Signaling	PMID: 27533782	TRUE
Schwann cell	melanocyte	SEMA3B	NRP2_PLXNA1	0.00795511	0	SEMA3	Secreted Signaling	PMID: 27533782	TRUE
fibroblast	Schwann cell	MDK	SDC4	0.00795019	0	MK	Secreted Signaling	PMID: 28356350	TRUE
fibroblast	fibroblast	ANGPTL4	CDH11	0.00784753	0	ANGPTL	Secreted Signaling	PMID: 30049845	TRUE
fibroblast	Schwann cell	COL1A2	SDC4	0.00777908	0	COLLAGEN	ECM-Receptor	KEGG: hsa04512	TRUE
fibroblast	fibroblast	COL4A1	SDC4	0.00775222	0	COLLAGEN	ECM-Receptor	KEGG: hsa04512	TRUE
Schwann cell	mast cell	LAMB2	CD44	0.00774139	0	LAMININ	ECM-Receptor	KEGG: hsa04512	TRUE
Schwann cell	lymphocyte	L1CAM	ITGA4_ITGB7	0.00771269	0	L1CAM	Cell-Cell Contact	PMID: 8557754	TRUE
endothelial	lymphocyte	LAMB2	ITGA1_ITGB1	0.00770816	0	LAMININ	ECM-Receptor	KEGG: hsa04512	TRUE
fibroblast	Schwann cell	COL1A2	ITGA2_ITGB1	0.00766575	0	COLLAGEN	ECM-Receptor	KEGG: hsa04512	TRUE
Schwann cell	fibroblast	CD46	JAG1	0.00765345	0	CD46	Cell-Cell Contact	PMID: 23086448	FALSE
Schwann cell	fibroblast	THBS1	CD47	0.00764687	0	THBS	ECM-Receptor	KEGG: hsa04512	TRUE
RPE	endothelial	COL4A3	ITGA10_ITGB1	0.00763641	0	COLLAGEN	ECM-Receptor	KEGG: hsa04512	TRUE
fibroblast	endothelial	COL6A2	SDC4	0.00762882	0	COLLAGEN	ECM-Receptor	KEGG: hsa04512	TRUE
fibroblast	lymphocyte	ICAM1	ITGAL	0.00762513	0	ICAM	Cell-Cell Contact	PMID: 23602662	TRUE
Schwann cell	lymphocyte	MDK	ITGA4_ITGB1	0.00758061	0	MK	Secreted Signaling	PMID: 28356350	TRUE
RPE	fibroblast	PTN	SDC2	0.00757571	0	PTN	Secreted Signaling	PMID: 28356350; PMID: 25620911	TRUE
melanocyte	macrophage	CCL5	CCR1	0.00756546	0	CCL	Secreted Signaling	KEGG: hsa04060	TRUE
Schwann cell	endothelial	COL6A1	ITGA1_ITGB1	0.00755572	0.01	COLLAGEN	ECM-Receptor	KEGG: hsa04512	FALSE
endothelial	Schwann cell	LAMA4	ITGA6_ITGB1	0.00755341	0	LAMININ	ECM-Receptor	KEGG: hsa04512	TRUE
fibroblast	Schwann cell	FN1	ITGAV_ITGB8	0.00752069	0	FN1	ECM-Receptor	KEGG: hsa04512	TRUE
RPE	lymphocyte	HLA-C	CD8B	0.00751118	0	MHC-I	Cell-Cell Contact	KEGG: hsa04514	FALSE
mast cell	lymphocyte	ICAM1	ITGAL	0.00749058	0	ICAM	Cell-Cell Contact	PMID: 23602662	TRUE
fibroblast	RPE	FN1	SDC4	0.00746923	0	FN1	ECM-Receptor	KEGG: hsa04512	TRUE
fibroblast	endothelial	ANGPTL4	ITGA5_ITGB1	0.00745762	0	ANGPTL	Secreted Signaling	PMID: 30049845	TRUE
macrophage	macrophage	CCL5	CCR1	0.00743208	0	CCL	Secreted Signaling	KEGG: hsa04060	TRUE
fibroblast	melanocyte	COL6A1	ITGA1_ITGB1	0.00741016	0	COLLAGEN	ECM-Receptor	KEGG: hsa04512	TRUE
endothelial	endothelial	LAMB2	ITGA6_ITGB4	0.0073899	0	LAMININ	ECM-Receptor	KEGG: hsa04512	TRUE
Schwann cell	Schwann cell	COL4A1	ITGA1_ITGB1	0.0073808	0	COLLAGEN	ECM-Receptor	KEGG: hsa04512	TRUE
fibroblast	Schwann cell	COL1A2	ITGA3_ITGB1	0.00736823	0	COLLAGEN	ECM-Receptor	KEGG: hsa04512	TRUE
melanocyte	lymphocyte	HLA-E	KLRC1	0.00736588	0	MHC-I	Cell-Cell Contact	PMID: 24223577	TRUE
fibroblast	endothelial	LAMB2	ITGA6_ITGB1	0.00736421	0	LAMININ	ECM-Receptor	KEGG: hsa04512	TRUE
fibroblast	fibroblast	COL4A2	SDC4	0.00736015	0	COLLAGEN	ECM-Receptor	KEGG: hsa04512	TRUE
fibroblast	fibroblast	FGF2	FGFR1	0.00734426	0	FGF	Secreted Signaling	PMC: 4393358	TRUE
fibroblast	Schwann cell	LAMB2	CD44	0.00725816	0	LAMININ	ECM-Receptor	KEGG: hsa04512	FALSE
Schwann cell	melanocyte	SEMA3B	NRP2_PLXNA3	0.00720526	0	SEMA3	Secreted Signaling	PMID: 27533782	TRUE
endothelial	macrophage	LAMA5	CD44	0.00719467	0	LAMININ	ECM-Receptor	KEGG: hsa04512	TRUE
Schwann cell	melanocyte	LAMB1	ITGA1_ITGB1	0.00718867	0	LAMININ	ECM-Receptor	KEGG: hsa04512	TRUE
macrophage	lymphocyte	ICAM1	ITGAL_ITGB2	0.0071847	0	ICAM	Cell-Cell Contact	KEGG: hsa04514	FALSE
RPE	lymphocyte	HLA-A	CD8B	0.00718456	0	MHC-I	Cell-Cell Contact	KEGG: hsa04514	FALSE
fibroblast	endothelial	COL6A1	ITGA3_ITGB1	0.00714632	0	COLLAGEN	ECM-Receptor	KEGG: hsa04512	TRUE
endothelial	endothelial	LAMB2	ITGA1_ITGB1	0.0071362	0	LAMININ	ECM-Receptor	KEGG: hsa04512	FALSE
fibroblast	melanocyte	FGF7	FGFR1	0.0071332	0	FGF	Secreted Signaling	PMC: 4393358	TRUE
lymphocyte	fibroblast	CD46	JAG1	0.00713152	0	CD46	Cell-Cell Contact	PMID: 23086448	FALSE
fibroblast	macrophage	COL4A1	ITGA1_ITGB1	0.00713078	0	COLLAGEN	ECM-Receptor	KEGG: hsa04512	TRUE
Schwann cell	lymphocyte	HLA-E	CD94:NKG2C	0.00712537	0	MHC-I	Cell-Cell Contact	PMID: 28484462	FALSE
endothelial	macrophage	COL4A1	CD44	0.00710797	0.02	COLLAGEN	ECM-Receptor	KEGG: hsa04512	FALSE
Schwann cell	endothelial	MPZ	MPZL1	0.00710219	0	MPZ	Cell-Cell Contact	KEGG: hsa04514	TRUE
Schwann cell	mast cell	THBS1	CD47	0.00709147	0	THBS	ECM-Receptor	KEGG: hsa04512	TRUE
RPE	mast cell	COL9A2	CD44	0.00707183	0	COLLAGEN	ECM-Receptor	KEGG: hsa04512	TRUE
fibroblast	fibroblast	COL4A1	CD44	0.0070668	0	COLLAGEN	ECM-Receptor	KEGG: hsa04512	FALSE
Schwann cell	melanocyte	COL9A3	ITGA1_ITGB1	0.00704267	0	COLLAGEN	ECM-Receptor	KEGG: hsa04512	TRUE
Schwann cell	endothelial	THBS1	CD47	0.00702545	0	THBS	ECM-Receptor	KEGG: hsa04512	TRUE
mast cell	macrophage	TNF	TNFRSF1A	0.00702072	0	TNF	Secreted Signaling	KEGG: hsa04060	TRUE
endothelial	macrophage	LAMB1	CD44	0.0069345	0	LAMININ	ECM-Receptor	KEGG: hsa04512	FALSE
Schwann cell	endothelial	LAMB1	ITGA3_ITGB1	0.00693266	0	LAMININ	ECM-Receptor	KEGG: hsa04512	TRUE
lymphocyte	macrophage	HLA-DPB1	CD4	0.00691565	0	MHC-II	Cell-Cell Contact	KEGG: hsa04514	FALSE
Schwann cell	fibroblast	HBEGF	EGFR	0.00689628	0	EGF	Secreted Signaling	KEGG: hsa04012	FALSE
Schwann cell	Schwann cell	LAMC1	ITGA1_ITGB1	0.00689393	0	LAMININ	ECM-Receptor	KEGG: hsa04512	TRUE
endothelial	fibroblast	HBEGF	EGFR	0.00688039	0	EGF	Secreted Signaling	KEGG: hsa04012	FALSE
endothelial	mast cell	KITLG	KIT	0.00687948	0	KIT	Secreted Signaling	KEGG: hsa04080	TRUE
mast cell	fibroblast	AREG	EGFR	0.00686217	0	EGF	Secreted Signaling	KEGG: hsa04012	TRUE
mast cell	macrophage	PTPRC	MRC1	0.00685761	0	CD45	Cell-Cell Contact	PMID: 27601670; PMID: 10575006	TRUE
Schwann cell	fibroblast	COL4A2	SDC4	0.00684168	0	COLLAGEN	ECM-Receptor	KEGG: hsa04512	TRUE
fibroblast	endothelial	BMP5	ACVR1_BMPR2	0.00683872	0	BMP	Secreted Signaling	KEGG: hsa04350; PMID:26893264	TRUE
fibroblast	Schwann cell	FN1	SDC4	0.00683053	0	FN1	ECM-Receptor	KEGG: hsa04512	TRUE
RPE	lymphocyte	COL9A3	CD44	0.00682728	0	COLLAGEN	ECM-Receptor	KEGG: hsa04512	TRUE
fibroblast	macrophage	LAMA4	ITGA1_ITGB1	0.00681562	0	LAMININ	ECM-Receptor	KEGG: hsa04512	TRUE
macrophage	Schwann cell	LGALS9	CD44	0.00679723	0	GALECTIN	Secreted Signaling	PMID: 25065622	TRUE
Schwann cell	endothelial	COL9A3	ITGA3_ITGB1	0.00679183	0	COLLAGEN	ECM-Receptor	KEGG: hsa04512	TRUE
fibroblast	Schwann cell	PTN	SDC2	0.00678967	0	PTN	Secreted Signaling	PMID: 28356350; PMID: 25620911	TRUE
mast cell	lymphocyte	CD22	PTPRC	0.00678859	0	CD22	Cell-Cell Contact	KEGG: hsa04514	FALSE
lymphocyte	mast cell	PTPRC	CD22	0.00678859	0	CD45	Cell-Cell Contact	PMID: 12115612	TRUE
endothelial	endothelial	SEMA3E	PLXND1	0.00678331	0	SEMA3	Secreted Signaling	PMID: 22325954	TRUE
fibroblast	endothelial	MDK	SDC4	0.00678096	0	MK	Secreted Signaling	PMID: 28356350	TRUE
endothelial	Schwann cell	LAMB2	DAG1	0.00677883	0	LAMININ	ECM-Receptor	KEGG: hsa04512	TRUE
melanocyte	endothelial	SPP1	ITGAV_ITGB1	0.00677593	0	SPP1	Secreted Signaling	PMID: 21907263	FALSE
endothelial	macrophage	ICAM2	ITGAM_ITGB2	0.0067737	0	ICAM	Cell-Cell Contact	KEGG: hsa04514	TRUE
fibroblast	macrophage	COL4A2	ITGA1_ITGB1	0.00676992	0	COLLAGEN	ECM-Receptor	KEGG: hsa04512	TRUE
fibroblast	fibroblast	LAMC1	ITGA1_ITGB1	0.0067609	0	LAMININ	ECM-Receptor	KEGG: hsa04512	TRUE
fibroblast	fibroblast	LAMA4	CD44	0.00675446	0	LAMININ	ECM-Receptor	KEGG: hsa04512	FALSE
fibroblast	Schwann cell	LAMC1	ITGA6_ITGB4	0.0067195	0	LAMININ	ECM-Receptor	KEGG: hsa04512	TRUE
fibroblast	fibroblast	COL4A2	CD44	0.00670917	0	COLLAGEN	ECM-Receptor	KEGG: hsa04512	FALSE
endothelial	fibroblast	SELE	CD44	0.00668368	0	SELE	Cell-Cell Contact	PMC4571854	TRUE
Schwann cell	RPE	COL6A2	ITGAV_ITGB8	0.00667895	0	COLLAGEN	ECM-Receptor	KEGG: hsa04512	TRUE
Schwann cell	Schwann cell	CNTN2	L1CAM	0.00667617	0	CNTN	Cell-Cell Contact	KEGG: hsa04514	TRUE
fibroblast	fibroblast	COL6A1	ITGA10_ITGB1	0.00664651	0	COLLAGEN	ECM-Receptor	KEGG: hsa04512	TRUE
fibroblast	endothelial	COL1A2	SDC4	0.00663485	0	COLLAGEN	ECM-Receptor	KEGG: hsa04512	TRUE
fibroblast	fibroblast	LAMB1	ITGA1_ITGB1	0.00663341	0	LAMININ	ECM-Receptor	KEGG: hsa04512	TRUE
fibroblast	fibroblast	FN1	ITGA8_ITGB1	0.00662929	0	FN1	ECM-Receptor	KEGG: hsa04512	TRUE
lymphocyte	macrophage	CD99	PILRA	0.00659906	0	CD99	Cell-Cell Contact	PMID: 18234675	TRUE
fibroblast	Schwann cell	LAMB1	ITGA6_ITGB4	0.00659279	0	LAMININ	ECM-Receptor	KEGG: hsa04512	TRUE
endothelial	RPE	LAMA5	ITGAV_ITGB8	0.00659276	0	LAMININ	ECM-Receptor	KEGG: hsa04512	TRUE
endothelial	RPE	JAM2	ITGAV_ITGB1	0.00658927	0	JAM	Cell-Cell Contact	KEGG: hsa04514	TRUE
RPE	fibroblast	COL4A3	ITGA1_ITGB1	0.00658767	0	COLLAGEN	ECM-Receptor	KEGG: hsa04512	TRUE
fibroblast	macrophage	CCL5	CCR1	0.00657745	0	CCL	Secreted Signaling	KEGG: hsa04060	TRUE
endothelial	lymphocyte	CLEC2D	KLRB1	0.00657393	0	CLEC	Cell-Cell Contact	PMID: 24223577	FALSE
fibroblast	RPE	FN1	ITGAV_ITGB1	0.00656697	0.01	FN1	ECM-Receptor	KEGG: hsa04512	FALSE
Schwann cell	endothelial	THBS1	ITGA3_ITGB1	0.00653529	0	THBS	ECM-Receptor	KEGG: hsa04512	TRUE
endothelial	RPE	COL4A1	ITGAV_ITGB8	0.00651327	0	COLLAGEN	ECM-Receptor	KEGG: hsa04512	TRUE
Schwann cell	Schwann cell	NCAM2	L1CAM	0.00650975	0	NCAM	Cell-Cell Contact	KEGG: hsa04514	TRUE
endothelial	Schwann cell	JAM2	ITGA3_ITGB1	0.00649143	0	JAM	Cell-Cell Contact	PMID: 12070135	TRUE
melanocyte	endothelial	SEMA3E	PLXND1	0.00649069	0	SEMA3	Secreted Signaling	PMID: 22325954	TRUE
endothelial	lymphocyte	MDK	ITGA4_ITGB1	0.00648305	0	MK	Secreted Signaling	PMID: 28356350	TRUE
fibroblast	Schwann cell	FN1	ITGA3_ITGB1	0.00646946	0	FN1	ECM-Receptor	KEGG: hsa04512	TRUE
RPE	melanocyte	COL9A3	CD44	0.00644183	0	COLLAGEN	ECM-Receptor	KEGG: hsa04512	TRUE
fibroblast	Schwann cell	COL6A1	ITGAV_ITGB8	0.00643377	0	COLLAGEN	ECM-Receptor	KEGG: hsa04512	TRUE
fibroblast	RPE	CXCL12	CXCR4	0.00643288	0	CXCL	Secreted Signaling	KEGG: hsa04060	FALSE
fibroblast	Schwann cell	THBS1	CD47	0.00643262	0	THBS	ECM-Receptor	KEGG: hsa04512	TRUE
fibroblast	RPE	COL6A1	SDC4	0.0063897	0	COLLAGEN	ECM-Receptor	KEGG: hsa04512	TRUE
fibroblast	lymphocyte	LAMC1	ITGA1_ITGB1	0.00638271	0	LAMININ	ECM-Receptor	KEGG: hsa04512	TRUE
fibroblast	melanocyte	COL1A1	ITGA3_ITGB1	0.00637992	0	COLLAGEN	ECM-Receptor	KEGG: hsa04512	TRUE
endothelial	RPE	LAMB1	ITGAV_ITGB8	0.00635421	0	LAMININ	ECM-Receptor	KEGG: hsa04512	TRUE
fibroblast	Schwann cell	IGF2	ITGA6_ITGB4	0.00633619	0	IGF	Secreted Signaling	PMID: 28190785; PMID: 28873464	TRUE
fibroblast	endothelial	COL1A1	ITGA2_ITGB1	0.00632849	0	COLLAGEN	ECM-Receptor	KEGG: hsa04512	TRUE
Schwann cell	fibroblast	COL9A3	ITGA10_ITGB1	0.00631666	0	COLLAGEN	ECM-Receptor	KEGG: hsa04512	TRUE
Schwann cell	macrophage	COL4A2	ITGA1_ITGB1	0.00629277	0	COLLAGEN	ECM-Receptor	KEGG: hsa04512	TRUE
Schwann cell	RPE	ANGPTL4	SDC4	0.00628396	0	ANGPTL	Secreted Signaling	PMID: 29017031	TRUE
endothelial	Schwann cell	LAMB2	ITGA6_ITGB1	0.00627488	0	LAMININ	ECM-Receptor	KEGG: hsa04512	TRUE
RPE	endothelial	BMP7	ACVR1_BMPR2	0.00626385	0	BMP	Secreted Signaling	KEGG: hsa04350; PMID:26893264	TRUE
fibroblast	lymphocyte	LAMB1	ITGA1_ITGB1	0.00626231	0	LAMININ	ECM-Receptor	KEGG: hsa04512	TRUE
Schwann cell	Schwann cell	LAMB1	ITGAV_ITGB8	0.00624129	0	LAMININ	ECM-Receptor	KEGG: hsa04512	TRUE
lymphocyte	endothelial	GZMA	F2R	0.00623392	0	PARs	Secreted Signaling	KEGG: hsa04080	TRUE
RPE	lymphocyte	COL4A3	ITGA1_ITGB1	0.00621911	0	COLLAGEN	ECM-Receptor	KEGG: hsa04512	TRUE
fibroblast	lymphocyte	ICAM1	SPN	0.00621004	0	ICAM	Cell-Cell Contact	PMID: 1683685	FALSE
endothelial	Schwann cell	SELE	GLG1	0.0062054	0	SELE	Cell-Cell Contact	PMID: 11404363	TRUE
Schwann cell	endothelial	COL4A1	ITGA10_ITGB1	0.00620131	0	COLLAGEN	ECM-Receptor	KEGG: hsa04512	TRUE
fibroblast	lymphocyte	HLA-E	CD94:NKG2C	0.00620049	0	MHC-I	Cell-Cell Contact	PMID: 28484462	FALSE
Schwann cell	endothelial	LAMC1	ITGA6_ITGB1	0.00617443	0	LAMININ	ECM-Receptor	KEGG: hsa04512	TRUE
fibroblast	endothelial	ANGPT1	TEK	0.00617044	0	ANGPT	Secreted Signaling	PMID: 20651738	TRUE
macrophage	melanocyte	ADGRE5	CD55	0.00615404	0	ADGRE5	Cell-Cell Contact	PMID: 11297558	FALSE
endothelial	macrophage	LAMA4	ITGA1_ITGB1	0.00615378	0.01	LAMININ	ECM-Receptor	KEGG: hsa04512	FALSE
fibroblast	endothelial	EDN3	EDNRB	0.00615066	0	EDN	Secreted Signaling	KEGG: hsa04080	FALSE
endothelial	endothelial	F11R	JAM2	0.00612185	0	JAM	Cell-Cell Contact	KEGG: hsa04514	TRUE
endothelial	endothelial	JAM2	F11R	0.00612185	0	JAM	Cell-Cell Contact	KEGG: hsa04514	FALSE
fibroblast	mast cell	COL1A1	ITGA9_ITGB1	0.00612041	0	COLLAGEN	ECM-Receptor	KEGG: hsa04512	TRUE
fibroblast	endothelial	LAMC1	ITGA6_ITGB4	0.00611884	0	LAMININ	ECM-Receptor	KEGG: hsa04512	TRUE
Schwann cell	Schwann cell	COL9A3	ITGAV_ITGB8	0.00611441	0	COLLAGEN	ECM-Receptor	KEGG: hsa04512	TRUE
endothelial	fibroblast	FN1	SDC4	0.00610731	0	FN1	ECM-Receptor	KEGG: hsa04512	FALSE
mast cell	lymphocyte	ICAM1	SPN	0.00610031	0	ICAM	Cell-Cell Contact	PMID: 1683685	FALSE
Schwann cell	Schwann cell	LAMC1	CD44	0.00608541	0.01	LAMININ	ECM-Receptor	KEGG: hsa04512	FALSE
Schwann cell	RPE	COL9A3	SDC4	0.00607251	0	COLLAGEN	ECM-Receptor	KEGG: hsa04512	TRUE
Schwann cell	RPE	MDK	SDC2	0.00606617	0.04	MK	Secreted Signaling	PMID: 28356350	FALSE
melanocyte	fibroblast	SPP1	ITGAV_ITGB5	0.00601322	0	SPP1	Secreted Signaling	PMID: 21907263	TRUE
Schwann cell	endothelial	COL1A1	ITGA3_ITGB1	0.00600617	0	COLLAGEN	ECM-Receptor	KEGG: hsa04512	FALSE
fibroblast	endothelial	LAMB1	ITGA6_ITGB4	0.00600339	0	LAMININ	ECM-Receptor	KEGG: hsa04512	TRUE
Schwann cell	lymphocyte	NECTIN2	TIGIT	0.00598118	0	NECTIN	Cell-Cell Contact	KEGG: hsa04514	FALSE
lymphocyte	Schwann cell	TIGIT	NECTIN2	0.00598118	0	TIGIT	Cell-Cell Contact	PMID: 1313846; PMID:24987108	TRUE
Schwann cell	fibroblast	SEMA3B	NRP2_PLXNA2	0.00597346	0	SEMA3	Secreted Signaling	PMID: 27533782	TRUE
fibroblast	fibroblast	LAMB2	ITGA1_ITGB1	0.005959	0	LAMININ	ECM-Receptor	KEGG: hsa04512	TRUE
fibroblast	Schwann cell	LAMB2	ITGA6_ITGB4	0.00592248	0	LAMININ	ECM-Receptor	KEGG: hsa04512	TRUE
fibroblast	endothelial	LAMC1	ITGA1_ITGB1	0.00590852	0	LAMININ	ECM-Receptor	KEGG: hsa04512	FALSE
Schwann cell	Schwann cell	MDK	ITGA6_ITGB1	0.00588895	0	MK	Secreted Signaling	PMID: 28356350	TRUE
Schwann cell	fibroblast	COL6A1	SDC4	0.00588458	0	COLLAGEN	ECM-Receptor	KEGG: hsa04512	TRUE
fibroblast	Schwann cell	MDK	PTPRZ1	0.0058753	0	MK	Secreted Signaling	PMID: 28356350	TRUE
endothelial	lymphocyte	HLA-F	CD8B	0.00586288	0	MHC-I	Cell-Cell Contact	KEGG: hsa04514	TRUE
mast cell	Schwann cell	TNF	TNFRSF1A	0.00584666	0	TNF	Secreted Signaling	KEGG: hsa04060	TRUE
Schwann cell	RPE	THBS1	SDC4	0.00584298	0	THBS	ECM-Receptor	KEGG: hsa04512	TRUE
fibroblast	Schwann cell	COL6A1	SDC4	0.00584277	0	COLLAGEN	ECM-Receptor	KEGG: hsa04512	TRUE
fibroblast	fibroblast	JAG1	NOTCH2	0.00583788	0	NOTCH	Cell-Cell Contact	PMID: 22353464	TRUE
fibroblast	endothelial	FN1	SDC4	0.005825	0	FN1	ECM-Receptor	KEGG: hsa04512	TRUE
Schwann cell	endothelial	FN1	ITGA5_ITGB1	0.00580235	0	FN1	ECM-Receptor	KEGG: hsa04512	TRUE
Schwann cell	fibroblast	COL1A2	SDC4	0.00579829	0	COLLAGEN	ECM-Receptor	KEGG: hsa04512	TRUE
fibroblast	endothelial	LAMB1	ITGA1_ITGB1	0.00579701	0	LAMININ	ECM-Receptor	KEGG: hsa04512	FALSE
melanocyte	Schwann cell	SPP1	ITGAV_ITGB1	0.00578879	0	SPP1	Secreted Signaling	PMID: 21907263	FALSE
fibroblast	Schwann cell	COL6A1	ITGA2_ITGB1	0.00575748	0	COLLAGEN	ECM-Receptor	KEGG: hsa04512	TRUE
RPE	endothelial	COL4A3	ITGA1_ITGB1	0.005757	0	COLLAGEN	ECM-Receptor	KEGG: hsa04512	TRUE
Schwann cell	Schwann cell	ANGPTL4	SDC4	0.00574603	0	ANGPTL	Secreted Signaling	PMID: 29017031	TRUE
lymphocyte	lymphocyte	TNF	TNFRSF1B	0.00573892	0	TNF	Secreted Signaling	KEGG: hsa04060	TRUE
macrophage	lymphocyte	HLA-F	CD8B	0.00572343	0	MHC-I	Cell-Cell Contact	KEGG: hsa04514	TRUE
endothelial	Schwann cell	GAS6	AXL	0.00568574	0	GAS	Secreted Signaling	PMID: 27801848	TRUE
fibroblast	endothelial	SEMA3E	PLXND1	0.00568112	0	SEMA3	Secreted Signaling	PMID: 22325954	TRUE
Schwann cell	fibroblast	PDGFA	PDGFRA	0.00567535	0	PDGF	Secreted Signaling	PMID: 15207812	TRUE
fibroblast	fibroblast	COL1A1	ITGA3_ITGB1	0.00566216	0	COLLAGEN	ECM-Receptor	KEGG: hsa04512	TRUE
melanocyte	fibroblast	SPP1	CD44	0.00565352	0	SPP1	Secreted Signaling	PMID: 21907263	FALSE
lymphocyte	lymphocyte	GZMA	F2R	0.00565299	0	PARs	Secreted Signaling	KEGG: hsa04080	TRUE
fibroblast	lymphocyte	LAMB2	ITGA1_ITGB1	0.00562542	0	LAMININ	ECM-Receptor	KEGG: hsa04512	TRUE
fibroblast	Schwann cell	LAMC1	DAG1	0.00561228	0	LAMININ	ECM-Receptor	KEGG: hsa04512	TRUE
Schwann cell	Schwann cell	LAMA4	ITGA1_ITGB1	0.00561092	0.02	LAMININ	ECM-Receptor	KEGG: hsa04512	TRUE
macrophage	macrophage	ICAM1	ITGAX_ITGB2	0.00560422	0	ICAM	Cell-Cell Contact	PMID: 16252253	FALSE
melanocyte	fibroblast	SPP1	ITGA5_ITGB1	0.00558947	0	SPP1	Secreted Signaling	PMID: 21907263	TRUE
Schwann cell	fibroblast	COL1A1	ITGA10_ITGB1	0.00558565	0	COLLAGEN	ECM-Receptor	KEGG: hsa04512	TRUE
Schwann cell	Schwann cell	LAMB1	ITGA2_ITGB1	0.00558512	0	LAMININ	ECM-Receptor	KEGG: hsa04512	TRUE
Schwann cell	Schwann cell	COL9A3	SDC4	0.00555258	0	COLLAGEN	ECM-Receptor	KEGG: hsa04512	TRUE
endothelial	macrophage	CXCL12	CXCR4	0.00555222	0	CXCL	Secreted Signaling	KEGG: hsa04060	FALSE
RPE	fibroblast	CD46	JAG1	0.00553448	0	CD46	Cell-Cell Contact	PMID: 23086448	FALSE
fibroblast	Schwann cell	COL6A1	ITGA3_ITGB1	0.00553362	0	COLLAGEN	ECM-Receptor	KEGG: hsa04512	TRUE
fibroblast	Schwann cell	LAMB1	DAG1	0.00550633	0	LAMININ	ECM-Receptor	KEGG: hsa04512	TRUE
endothelial	fibroblast	FN1	ITGA5_ITGB1	0.00550344	0	FN1	ECM-Receptor	KEGG: hsa04512	FALSE
macrophage	macrophage	HLA-DMB	CD4	0.00547779	0	MHC-II	Cell-Cell Contact	KEGG: hsa04514	TRUE
Schwann cell	Schwann cell	COL9A3	ITGA2_ITGB1	0.00547151	0	COLLAGEN	ECM-Receptor	KEGG: hsa04512	TRUE
fibroblast	endothelial	ANGPTL4	CDH5	0.00546808	0	ANGPTL	Secreted Signaling	PMID: 30049845	TRUE
fibroblast	melanocyte	COL6A2	ITGA3_ITGB1	0.00546492	0	COLLAGEN	ECM-Receptor	KEGG: hsa04512	TRUE
endothelial	macrophage	CD99	PILRA	0.0054611	0	CD99	Cell-Cell Contact	PMID: 18234675	TRUE
Schwann cell	macrophage	SEMA3B	NRP2_PLXNA3	0.00545832	0	SEMA3	Secreted Signaling	PMID: 27533782	TRUE
fibroblast	macrophage	MDK	ITGA4_ITGB1	0.00543834	0	MK	Secreted Signaling	PMID: 28356350	TRUE
lymphocyte	Schwann cell	TGFB1	TGFbR1_R2	0.00543509	0	TGFb	Secreted Signaling	KEGG: hsa04350	TRUE
Schwann cell	fibroblast	NRXN1	NLGN2	0.0054333	0	NRXN	Cell-Cell Contact	KEGG: hsa04514	FALSE
fibroblast	endothelial	COL6A2	ITGA2_ITGB1	0.00542082	0	COLLAGEN	ECM-Receptor	KEGG: hsa04512	TRUE
mast cell	fibroblast	LIF	LIFR_IL6ST	0.00541401	0	LIFR	Secreted Signaling	KEGG: hsa04060	TRUE
Schwann cell	Schwann cell	COL1A1	ITGAV_ITGB8	0.00540669	0	COLLAGEN	ECM-Receptor	KEGG: hsa04512	FALSE
fibroblast	melanocyte	COL4A1	ITGA1_ITGB1	0.00540063	0	COLLAGEN	ECM-Receptor	KEGG: hsa04512	TRUE
fibroblast	endothelial	LAMB2	ITGA6_ITGB4	0.00539268	0	LAMININ	ECM-Receptor	KEGG: hsa04512	TRUE
fibroblast	macrophage	FN1	ITGA5_ITGB1	0.00538889	0	FN1	ECM-Receptor	KEGG: hsa04512	TRUE
melanocyte	RPE	FN1	ITGAV_ITGB8	0.00538627	0	FN1	ECM-Receptor	KEGG: hsa04512	TRUE
Schwann cell	RPE	COL1A1	SDC4	0.00536961	0	COLLAGEN	ECM-Receptor	KEGG: hsa04512	FALSE
Schwann cell	Schwann cell	LAMB1	ITGA3_ITGB1	0.00536792	0	LAMININ	ECM-Receptor	KEGG: hsa04512	TRUE
Schwann cell	fibroblast	COL4A1	ITGA1_ITGB1	0.00534859	0	COLLAGEN	ECM-Receptor	KEGG: hsa04512	FALSE
Schwann cell	Schwann cell	THBS1	SDC4	0.0053426	0	THBS	ECM-Receptor	KEGG: hsa04512	TRUE
macrophage	RPE	GRN	SORT1	0.00533241	0	GRN	Secreted Signaling	PMID: 29555433	TRUE
macrophage	endothelial	SEMA3E	PLXND1	0.00531434	0	SEMA3	Secreted Signaling	PMID: 22325954	FALSE
mast cell	macrophage	CD99	PILRA	0.00530284	0	CD99	Cell-Cell Contact	PMID: 18234675	TRUE
lymphocyte	endothelial	SEMA6B	PLXNA2	0.00527687	0	SEMA6	Cell-Cell Contact	PMID: 27533782	TRUE
endothelial	Schwann cell	LAMC1	ITGA1_ITGB1	0.00527566	0	LAMININ	ECM-Receptor	KEGG: hsa04512	TRUE
endothelial	lymphocyte	SELE	GLG1	0.00526591	0	SELE	Cell-Cell Contact	PMID: 11404363	TRUE
Schwann cell	Schwann cell	COL9A3	ITGA3_ITGB1	0.0052587	0	COLLAGEN	ECM-Receptor	KEGG: hsa04512	TRUE
lymphocyte	mast cell	IFNG	IFNGR1_IFNGR2	0.00524487	0	IFN-II	Secreted Signaling	KEGG: hsa04060	TRUE
fibroblast	mast cell	COL6A2	ITGA9_ITGB1	0.00524243	0	COLLAGEN	ECM-Receptor	KEGG: hsa04512	TRUE
lymphocyte	macrophage	HLA-DPA1	CD4	0.00522725	0	MHC-II	Cell-Cell Contact	KEGG: hsa04514	FALSE
Schwann cell	fibroblast	MDK	SDC4	0.00521531	0	MK	Secreted Signaling	PMID: 28356350	TRUE
fibroblast	endothelial	COL4A1	ITGA3_ITGB1	0.00520797	0	COLLAGEN	ECM-Receptor	KEGG: hsa04512	TRUE
fibroblast	endothelial	LAMB2	ITGA1_ITGB1	0.00520719	0	LAMININ	ECM-Receptor	KEGG: hsa04512	FALSE
fibroblast	Schwann cell	LAMC1	ITGA6_ITGB1	0.0051946	0	LAMININ	ECM-Receptor	KEGG: hsa04512	TRUE
fibroblast	RPE	ANGPTL4	SDC2	0.00518578	0	ANGPTL	Secreted Signaling	PMID: 29017031	TRUE
fibroblast	endothelial	VEGFA	FLT1_KDR	0.00518239	0	VEGF	Secreted Signaling	PMID: 16633338	FALSE
fibroblast	RPE	PTN	SDC4	0.00517862	0	PTN	Secreted Signaling	PMID: 28356350; PMID: 25620911	TRUE
endothelial	fibroblast	GAS6	AXL	0.00517399	0	GAS	Secreted Signaling	PMID: 27801848	TRUE
fibroblast	melanocyte	LAMA4	ITGA1_ITGB1	0.00516155	0	LAMININ	ECM-Receptor	KEGG: hsa04512	TRUE
Schwann cell	Schwann cell	NCAM1	NCAM2	0.00514015	0	NCAM	Cell-Cell Contact	KEGG: hsa04514	TRUE
Schwann cell	fibroblast	SEMA3B	NRP1_PLXNA2	0.00513766	0	SEMA3	Secreted Signaling	PMID: 27533782	TRUE
fibroblast	melanocyte	COL4A2	ITGA1_ITGB1	0.00512688	0	COLLAGEN	ECM-Receptor	KEGG: hsa04512	TRUE
lymphocyte	fibroblast	TGFB1	ACVR1_TGFbR	0.00512187	0	TGFb	Secreted Signaling	PMID: 29376829	TRUE
Schwann cell	fibroblast	SEMA3C	NRP2_PLXNA3	0.005117	0	SEMA3	Secreted Signaling	PMID: 27533782	TRUE
endothelial	macrophage	LAMB2	ITGA1_ITGB1	0.00511094	0	LAMININ	ECM-Receptor	KEGG: hsa04512	TRUE
fibroblast	endothelial	VEGFA	FLT1	0.00509949	0	VEGF	Secreted Signaling	KEGG: hsa04370; PMID: 16633338	TRUE
Schwann cell	macrophage	SEMA3B	NRP1_PLXNA3	0.0050981	0	SEMA3	Secreted Signaling	PMID: 27533782	TRUE
fibroblast	Schwann cell	LAMB1	ITGA6_ITGB1	0.00509649	0	LAMININ	ECM-Receptor	KEGG: hsa04512	TRUE
endothelial	macrophage	CCL14	CCR1	0.00507274	0	CCL	Secreted Signaling	KEGG: hsa04060	TRUE
Schwann cell	fibroblast	SEMA3C	NRP1_NRP2	0.00506779	0	SEMA3	Secreted Signaling	PMID: 27533782	TRUE
macrophage	macrophage	ICAM1	ITGAM_ITGB2	0.0050648	0	ICAM	Cell-Cell Contact	KEGG: hsa04514	FALSE
Schwann cell	Schwann cell	THBS1	ITGA3_ITGB1	0.00505977	0	THBS	ECM-Receptor	KEGG: hsa04512	TRUE
Schwann cell	lymphocyte	COL4A1	ITGA1_ITGB1	0.00504901	0	COLLAGEN	ECM-Receptor	KEGG: hsa04512	TRUE
Schwann cell	lymphocyte	FN1	ITGA4_ITGB1	0.00504207	0	FN1	ECM-Receptor	KEGG: hsa04512	TRUE
endothelial	Schwann cell	MDK	ITGA6_ITGB1	0.00503507	0	MK	Secreted Signaling	PMID: 28356350	TRUE
Schwann cell	endothelial	LAMA4	ITGA6_ITGB1	0.00502464	0	LAMININ	ECM-Receptor	KEGG: hsa04512	TRUE
endothelial	endothelial	PTPRM	PTPRM	0.00501548	0	PTPRM	Cell-Cell Contact	KEGG: hsa04514	TRUE
RPE	lymphocyte	COL9A2	CD44	0.00501373	0	COLLAGEN	ECM-Receptor	KEGG: hsa04512	TRUE
RPE	Schwann cell	LAMB2	ITGA1_ITGB1	0.00500199	0	LAMININ	ECM-Receptor	KEGG: hsa04512	TRUE
Schwann cell	fibroblast	LAMC1	ITGA1_ITGB1	0.00499511	0	LAMININ	ECM-Receptor	KEGG: hsa04512	TRUE
fibroblast	endothelial	COL6A1	SDC4	0.00498192	0	COLLAGEN	ECM-Receptor	KEGG: hsa04512	TRUE
fibroblast	endothelial	LAMA4	ITGA3_ITGB1	0.00497737	0	LAMININ	ECM-Receptor	KEGG: hsa04512	TRUE
fibroblast	endothelial	VEGFB	FLT1	0.00496658	0	VEGF	Secreted Signaling	KEGG: hsa04370; PMID: 16633338	TRUE
Schwann cell	Schwann cell	LAMC1	ITGA6_ITGB4	0.00496446	0	LAMININ	ECM-Receptor	KEGG: hsa04512	TRUE
fibroblast	Schwann cell	LAMB2	DAG1	0.00494594	0	LAMININ	ECM-Receptor	KEGG: hsa04512	TRUE
fibroblast	endothelial	COL4A2	ITGA3_ITGB1	0.00494393	0	COLLAGEN	ECM-Receptor	KEGG: hsa04512	TRUE
fibroblast	macrophage	THBS1	CD47	0.00492481	0	THBS	ECM-Receptor	KEGG: hsa04512	TRUE
Schwann cell	Schwann cell	COL1A1	SDC4	0.00490956	0.03	COLLAGEN	ECM-Receptor	KEGG: hsa04512	FALSE
endothelial	Schwann cell	COL4A2	ITGA1_ITGB1	0.00490932	0.01	COLLAGEN	ECM-Receptor	KEGG: hsa04512	FALSE
Schwann cell	endothelial	ANGPTL4	SDC4	0.00489936	0	ANGPTL	Secreted Signaling	PMID: 29017031	TRUE
endothelial	macrophage	CCL5	CCR1	0.00488236	0	CCL	Secreted Signaling	KEGG: hsa04060	TRUE
macrophage	Schwann cell	THBS1	CD47	0.00488144	0	THBS	ECM-Receptor	KEGG: hsa04512	TRUE
endothelial	fibroblast	SELE	GLG1	0.00487313	0	SELE	Cell-Cell Contact	PMID: 11404363	TRUE
endothelial	endothelial	EFNB2	EPHB4	0.00485133	0	EPHB	Cell-Cell Contact	PMID: 15114347	TRUE
fibroblast	fibroblast	COL6A2	ITGA3_ITGB1	0.0048496	0	COLLAGEN	ECM-Receptor	KEGG: hsa04512	TRUE
Schwann cell	mast cell	SPP1	ITGA5_ITGB1	0.00484908	0	SPP1	Secreted Signaling	PMID: 21907263	FALSE
macrophage	endothelial	ITGA4_ITGB1	VCAM1	0.0048457	0	VCAM	Cell-Cell Contact	KEGG: hsa04514	FALSE
fibroblast	fibroblast	COL4A1	ITGA10_ITGB1	0.00484306	0	COLLAGEN	ECM-Receptor	KEGG: hsa04512	TRUE
Schwann cell	Schwann cell	COL1A1	ITGA2_ITGB1	0.00483783	0	COLLAGEN	ECM-Receptor	KEGG: hsa04512	TRUE
lymphocyte	macrophage	HLA-DRB1	CD4	0.00482852	0	MHC-II	Cell-Cell Contact	KEGG: hsa04514	FALSE
macrophage	lymphocyte	CD22	PTPRC	0.0048253	0	CD22	Cell-Cell Contact	KEGG: hsa04514	FALSE
lymphocyte	macrophage	PTPRC	CD22	0.0048253	0	CD45	Cell-Cell Contact	PMID: 12115612	TRUE
Schwann cell	endothelial	NCAM1	FGFR1	0.00480502	0	NCAM	Cell-Cell Contact	PMID: 12791257	TRUE
RPE	macrophage	COL9A3	CD44	0.00480103	0	COLLAGEN	ECM-Receptor	KEGG: hsa04512	TRUE
endothelial	Schwann cell	THBS1	CD47	0.00478244	0	THBS	ECM-Receptor	KEGG: hsa04512	TRUE
Schwann cell	melanocyte	COL4A2	ITGA1_ITGB1	0.00476497	0.01	COLLAGEN	ECM-Receptor	KEGG: hsa04512	TRUE
fibroblast	fibroblast	TNFSF12	TNFRSF12A	0.00476298	0	TWEAK	Secreted Signaling	KEGG: hsa04060	TRUE
fibroblast	melanocyte	COL1A2	ITGA3_ITGB1	0.00475153	0	COLLAGEN	ECM-Receptor	KEGG: hsa04512	TRUE
fibroblast	endothelial	VEGFA	KDR	0.00474334	0	VEGF	Secreted Signaling	KEGG: hsa04370; PMID: 16633338	TRUE
Schwann cell	Schwann cell	NEGR1	NEGR1	0.00473672	0	NEGR	Cell-Cell Contact	KEGG: hsa04514	TRUE
fibroblast	Schwann cell	PTN	SDC4	0.00473485	0	PTN	Secreted Signaling	PMID: 28356350; PMID: 25620911	TRUE
Schwann cell	endothelial	COL9A3	SDC4	0.00473428	0	COLLAGEN	ECM-Receptor	KEGG: hsa04512	TRUE
RPE	melanocyte	COL9A2	CD44	0.00473018	0	COLLAGEN	ECM-Receptor	KEGG: hsa04512	TRUE
Schwann cell	endothelial	SEMA3C	NRP2_PLXNA2	0.00472839	0	SEMA3	Secreted Signaling	PMID: 27533782	TRUE
endothelial	endothelial	LAMC1	ITGA6_ITGB1	0.00472425	0	LAMININ	ECM-Receptor	KEGG: hsa04512	TRUE
Schwann cell	lymphocyte	LAMC1	ITGA1_ITGB1	0.00471522	0	LAMININ	ECM-Receptor	KEGG: hsa04512	TRUE
fibroblast	endothelial	COL1A2	ITGA2_ITGB1	0.00471316	0	COLLAGEN	ECM-Receptor	KEGG: hsa04512	TRUE
fibroblast	Schwann cell	COL4A1	ITGAV_ITGB8	0.00468778	0	COLLAGEN	ECM-Receptor	KEGG: hsa04512	TRUE
Schwann cell	endothelial	COL4A1	ITGA1_ITGB1	0.00467343	0.01	COLLAGEN	ECM-Receptor	KEGG: hsa04512	FALSE
fibroblast	macrophage	FN1	ITGA4_ITGB1	0.00467077	0	FN1	ECM-Receptor	KEGG: hsa04512	FALSE
endothelial	melanocyte	LAMA4	ITGA1_ITGB1	0.00465957	0.01	LAMININ	ECM-Receptor	KEGG: hsa04512	FALSE
fibroblast	RPE	COL4A1	SDC4	0.00465561	0	COLLAGEN	ECM-Receptor	KEGG: hsa04512	TRUE
RPE	RPE	PTN	SDC2	0.00465433	0	PTN	Secreted Signaling	PMID: 28356350; PMID: 25620911	FALSE
Schwann cell	Schwann cell	COL1A1	ITGA3_ITGB1	0.00464956	0	COLLAGEN	ECM-Receptor	KEGG: hsa04512	TRUE
Schwann cell	macrophage	HLA-DPB1	CD4	0.00461039	0	MHC-II	Cell-Cell Contact	KEGG: hsa04514	FALSE
fibroblast	fibroblast	COL4A2	ITGA10_ITGB1	0.00459745	0	COLLAGEN	ECM-Receptor	KEGG: hsa04512	TRUE
Schwann cell	endothelial	COL4A2	ITGA3_ITGB1	0.00459488	0	COLLAGEN	ECM-Receptor	KEGG: hsa04512	TRUE
mast cell	macrophage	CSF1	CSF1R	0.00459247	0	CSF	Secreted Signaling	KEGG: hsa04060	TRUE
fibroblast	Schwann cell	LAMB2	ITGA6_ITGB1	0.00457762	0	LAMININ	ECM-Receptor	KEGG: hsa04512	TRUE
lymphocyte	Schwann cell	CD99	CD99L2	0.00457032	0	CD99	Cell-Cell Contact	KEGG: hsa04514	FALSE
Schwann cell	endothelial	ANGPTL4	CDH11	0.00456526	0	ANGPTL	Secreted Signaling	PMID: 30049845	TRUE
fibroblast	Schwann cell	GAS6	AXL	0.00455991	0	GAS	Secreted Signaling	PMID: 27801848	TRUE
fibroblast	mast cell	COL1A2	ITGA9_ITGB1	0.00455795	0	COLLAGEN	ECM-Receptor	KEGG: hsa04512	TRUE
Schwann cell	endothelial	THBS1	SDC4	0.0045551	0	THBS	ECM-Receptor	KEGG: hsa04512	TRUE
Schwann cell	macrophage	ANGPTL4	ITGA5_ITGB1	0.00453223	0	ANGPTL	Secreted Signaling	PMID: 30049845	TRUE
Schwann cell	endothelial	LAMC1	ITGA6_ITGB4	0.00451997	0	LAMININ	ECM-Receptor	KEGG: hsa04512	TRUE
Schwann cell	endothelial	SEMA6B	PLXNA2	0.00450275	0	SEMA6	Cell-Cell Contact	PMID: 27533782	TRUE
endothelial	endothelial	LAMA4	ITGA3_ITGB1	0.00449323	0	LAMININ	ECM-Receptor	KEGG: hsa04512	TRUE
fibroblast	fibroblast	CD46	JAG1	0.00449071	0	CD46	Cell-Cell Contact	PMID: 23086448	TRUE
RPE	fibroblast	COL4A3	SDC4	0.0044819	0	COLLAGEN	ECM-Receptor	KEGG: hsa04512	TRUE
fibroblast	Schwann cell	LAMA4	ITGAV_ITGB8	0.00448011	0	LAMININ	ECM-Receptor	KEGG: hsa04512	TRUE
RPE	endothelial	LAMB2	ITGA6_ITGB1	0.00447905	0	LAMININ	ECM-Receptor	KEGG: hsa04512	TRUE
lymphocyte	fibroblast	GZMA	PARD3	0.00447353	0	PARs	Secreted Signaling	KEGG: hsa04080	TRUE
endothelial	lymphocyte	ALCAM	CD6	0.00445964	0	ALCAM	Cell-Cell Contact	KEGG: hsa04514	FALSE
lymphocyte	endothelial	CD6	ALCAM	0.00445964	0	CD6	Cell-Cell Contact	PMID: 23602662	TRUE
endothelial	fibroblast	MDK	SDC4	0.00445867	0	MK	Secreted Signaling	PMID: 28356350	FALSE
fibroblast	fibroblast	ANGPTL4	SDC4	0.00445786	0	ANGPTL	Secreted Signaling	PMID: 29017031	TRUE
fibroblast	Schwann cell	COL4A2	ITGAV_ITGB8	0.00445	0	COLLAGEN	ECM-Receptor	KEGG: hsa04512	TRUE
lymphocyte	endothelial	TGFB1	ACVR1_TGFbR	0.0044466	0	TGFb	Secreted Signaling	PMID: 29376829	TRUE
mast cell	endothelial	CTSG	F2R	0.00444203	0	PARs	Secreted Signaling	KEGG: hsa04080	TRUE
Schwann cell	endothelial	SEMA3E	PLXND1	0.00442661	0	SEMA3	Secreted Signaling	PMID: 22325954	TRUE
fibroblast	RPE	COL4A2	SDC4	0.00441946	0	COLLAGEN	ECM-Receptor	KEGG: hsa04512	TRUE
Schwann cell	fibroblast	SEMA3C	NRP1_PLXNA3	0.0044005	0	SEMA3	Secreted Signaling	PMID: 27533782	TRUE
RPE	RPE	COL9A3	ITGAV_ITGB8	0.00439849	0	COLLAGEN	ECM-Receptor	KEGG: hsa04512	TRUE
lymphocyte	fibroblast	TNF	TNFRSF1A	0.00438975	0	TNF	Secreted Signaling	KEGG: hsa04060	TRUE
Schwann cell	endothelial	LAMC1	ITGA1_ITGB1	0.00436437	0	LAMININ	ECM-Receptor	KEGG: hsa04512	FALSE
fibroblast	endothelial	JAG1	NOTCH1	0.00436374	0	NOTCH	Cell-Cell Contact	PMID: 22353464	TRUE
endothelial	lymphocyte	FN1	ITGA4_ITGB7	0.0043491	0	FN1	ECM-Receptor	KEGG: hsa04512	TRUE
Schwann cell	RPE	SEMA4A	PLXNB2	0.00433584	0	SEMA4	Cell-Cell Contact	PMID: 27533782	TRUE
macrophage	lymphocyte	ICAM1	ITGAL	0.00431283	0	ICAM	Cell-Cell Contact	PMID: 23602662	TRUE
fibroblast	macrophage	JAM3	ITGAM_ITGB2	0.00429705	0	JAM	Cell-Cell Contact	KEGG: hsa04514; PMID: 16118203, PMC2194005	TRUE
endothelial	lymphocyte	F11R	ITGAL_ITGB2	0.00428064	0	JAM	Cell-Cell Contact	PMID: 11812992	FALSE
melanocyte	lymphocyte	CLEC2D	KLRB1	0.00427657	0	CLEC	Cell-Cell Contact	PMID: 24223577	FALSE
Schwann cell	fibroblast	COL4A2	ITGA10_ITGB1	0.00427275	0	COLLAGEN	ECM-Receptor	KEGG: hsa04512	TRUE
fibroblast	Schwann cell	COL4A1	SDC4	0.00425647	0	COLLAGEN	ECM-Receptor	KEGG: hsa04512	TRUE
mast cell	lymphocyte	CLEC2D	KLRB1	0.00425604	0	CLEC	Cell-Cell Contact	PMID: 24223577	FALSE
Schwann cell	macrophage	CD99	PILRA	0.00425565	0	CD99	Cell-Cell Contact	PMID: 18234675	TRUE
fibroblast	macrophage	LAMC1	ITGA1_ITGB1	0.00423019	0	LAMININ	ECM-Receptor	KEGG: hsa04512	TRUE
lymphocyte	macrophage	TNF	TNFRSF1B	0.00421678	0	TNF	Secreted Signaling	KEGG: hsa04060	TRUE
fibroblast	fibroblast	COL1A2	ITGA3_ITGB1	0.00421619	0	COLLAGEN	ECM-Receptor	KEGG: hsa04512	TRUE
macrophage	fibroblast	CD46	JAG1	0.00420825	0	CD46	Cell-Cell Contact	PMID: 23086448	FALSE
Schwann cell	melanocyte	FGF2	FGFR1	0.00419625	0	FGF	Secreted Signaling	PMC: 4393358	TRUE
fibroblast	Schwann cell	COL4A1	ITGA2_ITGB1	0.00419424	0	COLLAGEN	ECM-Receptor	KEGG: hsa04512	TRUE
fibroblast	fibroblast	LAMC1	CD44	0.00419213	0	LAMININ	ECM-Receptor	KEGG: hsa04512	FALSE
lymphocyte	endothelial	IFNG	IFNGR1_IFNGR2	0.00418886	0	IFN-II	Secreted Signaling	KEGG: hsa04060	TRUE
endothelial	melanocyte	JAM2	ITGA3_ITGB1	0.0041848	0	JAM	Cell-Cell Contact	PMID: 12070135	TRUE
fibroblast	melanocyte	FN1	ITGA3_ITGB1	0.0041706	0	FN1	ECM-Receptor	KEGG: hsa04512	TRUE
Schwann cell	macrophage	HLA-DPA1	CD4	0.00415981	0	MHC-II	Cell-Cell Contact	KEGG: hsa04514	FALSE
mast cell	endothelial	ITGA9_ITGB1	VCAM1	0.00415053	0	VCAM	Cell-Cell Contact	KEGG: hsa04514	FALSE
fibroblast	macrophage	LAMB1	ITGA1_ITGB1	0.00415022	0	LAMININ	ECM-Receptor	KEGG: hsa04512	TRUE
fibroblast	fibroblast	GAS6	AXL	0.00414908	0	GAS	Secreted Signaling	PMID: 27801848	TRUE
RPE	endothelial	VEGFB	FLT1	0.00414632	0	VEGF	Secreted Signaling	KEGG: hsa04370; PMID: 16633338	TRUE
Schwann cell	Schwann cell	LAMC1	DAG1	0.00414523	0	LAMININ	ECM-Receptor	KEGG: hsa04512	TRUE
fibroblast	macrophage	JAG1	NOTCH2	0.00414007	0	NOTCH	Cell-Cell Contact	PMID: 22353464	TRUE
Schwann cell	mast cell	SPP1	ITGA4_ITGB1	0.00413851	0	SPP1	Secreted Signaling	PMID: 21907263	FALSE
Schwann cell	Schwann cell	COL4A2	ITGAV_ITGB8	0.00413567	0	COLLAGEN	ECM-Receptor	KEGG: hsa04512	TRUE
macrophage	mast cell	LGALS9	PTPRC	0.00413152	0	GALECTIN	Secreted Signaling	PMID: 30120235	TRUE
endothelial	endothelial	COL4A2	ITGA10_ITGB1	0.00412315	0	COLLAGEN	ECM-Receptor	KEGG: hsa04512	TRUE
RPE	macrophage	COL4A3	ITGA1_ITGB1	0.00412153	0	COLLAGEN	ECM-Receptor	KEGG: hsa04512	TRUE
lymphocyte	fibroblast	ITGA4_ITGB7	VCAM1	0.00411456	0	VCAM	Cell-Cell Contact	KEGG: hsa04514	FALSE
fibroblast	fibroblast	LAMB1	CD44	0.00411288	0.03	LAMININ	ECM-Receptor	KEGG: hsa04512	FALSE
Schwann cell	RPE	COL4A2	SDC4	0.00410728	0	COLLAGEN	ECM-Receptor	KEGG: hsa04512	TRUE
endothelial	endothelial	FN1	ITGA3_ITGB1	0.00410068	0	FN1	ECM-Receptor	KEGG: hsa04512	FALSE
lymphocyte	macrophage	IFNG	IFNGR1_IFNGR2	0.00409104	0	IFN-II	Secreted Signaling	KEGG: hsa04060	TRUE
RPE	fibroblast	COL4A3	CD44	0.00408444	0	COLLAGEN	ECM-Receptor	KEGG: hsa04512	TRUE
fibroblast	mast cell	LAMA2	CD44	0.00408427	0	LAMININ	ECM-Receptor	KEGG: hsa04512	TRUE
macrophage	RPE	ADGRE5	CD55	0.00407587	0.03	ADGRE5	Cell-Cell Contact	PMID: 11297558	FALSE
RPE	lymphocyte	HLA-B	CD8B	0.00407352	0	MHC-I	Cell-Cell Contact	KEGG: hsa04514	FALSE
Schwann cell	fibroblast	PDGFA	PDGFRB	0.00406897	0	PDGF	Secreted Signaling	PMID: 15207812	TRUE
endothelial	Schwann cell	LAMA4	ITGAV_ITGB8	0.00404414	0	LAMININ	ECM-Receptor	KEGG: hsa04512	FALSE
fibroblast	Schwann cell	COL4A2	SDC4	0.00404048	0	COLLAGEN	ECM-Receptor	KEGG: hsa04512	TRUE
Schwann cell	Schwann cell	LAMA4	ITGA6_ITGB4	0.00403908	0	LAMININ	ECM-Receptor	KEGG: hsa04512	TRUE
fibroblast	endothelial	PTN	SDC4	0.00403658	0	PTN	Secreted Signaling	PMID: 28356350; PMID: 25620911	TRUE
fibroblast	Schwann cell	COL4A1	ITGA3_ITGB1	0.00403092	0	COLLAGEN	ECM-Receptor	KEGG: hsa04512	TRUE
mast cell	lymphocyte	CTSG	F2R	0.0040274	0	PARs	Secreted Signaling	KEGG: hsa04080	TRUE
endothelial	Schwann cell	LAMA5	ITGA1_ITGB1	0.00401878	0	LAMININ	ECM-Receptor	KEGG: hsa04512	TRUE
fibroblast	fibroblast	ANGPTL4	ITGA5_ITGB1	0.00401642	0	ANGPTL	Secreted Signaling	PMID: 30049845	TRUE
fibroblast	Schwann cell	LAMA4	ITGA2_ITGB1	0.00400835	0	LAMININ	ECM-Receptor	KEGG: hsa04512	TRUE
fibroblast	macrophage	CD99	PILRA	0.004006	0	CD99	Cell-Cell Contact	PMID: 18234675	TRUE
fibroblast	fibroblast	THBS1	SDC4	0.00400556	0	THBS	ECM-Receptor	KEGG: hsa04512	TRUE
RPE	fibroblast	PTN	SDC4	0.00400071	0	PTN	Secreted Signaling	PMID: 28356350; PMID: 25620911	TRUE
fibroblast	Schwann cell	COL4A2	ITGA2_ITGB1	0.0039814	0	COLLAGEN	ECM-Receptor	KEGG: hsa04512	TRUE
lymphocyte	melanocyte	ITGB2	ICAM1	0.00397283	0	ITGB2	Cell-Cell Contact	KEGG: hsa04514	FALSE
endothelial	Schwann cell	COL4A1	ITGA1_ITGB1	0.0039702	0.04	COLLAGEN	ECM-Receptor	KEGG: hsa04512	FALSE
lymphocyte	endothelial	TNF	TNFRSF1A	0.00396775	0	TNF	Secreted Signaling	KEGG: hsa04060	TRUE
lymphocyte	endothelial	SELPLG	SELP	0.00396524	0	SELPLG	Cell-Cell Contact	PMID: 19118202; PMID: 9829984	FALSE
Schwann cell	endothelial	COL6A1	ITGA3_ITGB1	0.00395084	0	COLLAGEN	ECM-Receptor	KEGG: hsa04512	FALSE
RPE	lymphocyte	HLA-E	CD8A	0.00394138	0	MHC-I	Cell-Cell Contact	KEGG: hsa04514	FALSE
fibroblast	RPE	MDK	ITGA6_ITGB1	0.00391756	0	MK	Secreted Signaling	PMID: 28356350	TRUE
lymphocyte	fibroblast	TGFB1	TGFbR1_R2	0.0039119	0	TGFb	Secreted Signaling	KEGG: hsa04350	TRUE
melanocyte	lymphocyte	HLA-E	CD94:NKG2C	0.00389314	0	MHC-I	Cell-Cell Contact	PMID: 28484462	FALSE
Schwann cell	endothelial	COL1A2	ITGA3_ITGB1	0.00389279	0	COLLAGEN	ECM-Receptor	KEGG: hsa04512	FALSE
endothelial	Schwann cell	LAMB1	ITGA1_ITGB1	0.003873	0.02	LAMININ	ECM-Receptor	KEGG: hsa04512	FALSE
endothelial	melanocyte	LAMB2	ITGA1_ITGB1	0.00386896	0	LAMININ	ECM-Receptor	KEGG: hsa04512	TRUE
Schwann cell	endothelial	SEMA3B	NRP2_PLXNA3	0.00385731	0	SEMA3	Secreted Signaling	PMID: 27533782	TRUE
fibroblast	Schwann cell	LAMA4	ITGA3_ITGB1	0.00385223	0	LAMININ	ECM-Receptor	KEGG: hsa04512	TRUE
Schwann cell	Schwann cell	LAMC1	ITGA6_ITGB1	0.00383631	0	LAMININ	ECM-Receptor	KEGG: hsa04512	TRUE
fibroblast	Schwann cell	COL4A2	ITGA3_ITGB1	0.00382633	0	COLLAGEN	ECM-Receptor	KEGG: hsa04512	TRUE
endothelial	fibroblast	LAMC1	ITGA1_ITGB1	0.00382085	0	LAMININ	ECM-Receptor	KEGG: hsa04512	FALSE
endothelial	Schwann cell	LAMC1	ITGA6_ITGB4	0.00379738	0	LAMININ	ECM-Receptor	KEGG: hsa04512	TRUE
fibroblast	Schwann cell	TNFSF14	LTBR	0.00378281	0	LIGHT	Secreted Signaling	KEGG: hsa04060	TRUE
endothelial	Schwann cell	CD99	CD99L2	0.00378087	0	CD99	Cell-Cell Contact	KEGG: hsa04514	FALSE
melanocyte	endothelial	SEMA6B	PLXNA2	0.00376782	0	SEMA6	Cell-Cell Contact	PMID: 27533782	TRUE
lymphocyte	endothelial	CD96	PVR	0.003764	0	CD96	Cell-Cell Contact	PMID: 15034010	FALSE
endothelial	endothelial	JAM2	JAM3	0.00375582	0	JAM	Cell-Cell Contact	PMC1237098; PMID: 11590146	TRUE
endothelial	endothelial	JAM3	JAM2	0.00375582	0	JAM	Cell-Cell Contact	KEGG: hsa04514	FALSE
Schwann cell	Schwann cell	COL4A2	SDC4	0.00375497	0	COLLAGEN	ECM-Receptor	KEGG: hsa04512	TRUE
macrophage	endothelial	SEMA6B	PLXNA2	0.00373785	0	SEMA6	Cell-Cell Contact	PMID: 27533782	TRUE
macrophage	macrophage	THBS1	CD47	0.00373586	0	THBS	ECM-Receptor	KEGG: hsa04512	TRUE
melanocyte	RPE	COL1A2	ITGAV_ITGB8	0.0037328	0	COLLAGEN	ECM-Receptor	KEGG: hsa04512	TRUE
endothelial	endothelial	LAMB2	ITGA3_ITGB1	0.00373073	0	LAMININ	ECM-Receptor	KEGG: hsa04512	TRUE
fibroblast	macrophage	LAMB2	ITGA1_ITGB1	0.00372732	0	LAMININ	ECM-Receptor	KEGG: hsa04512	FALSE
fibroblast	endothelial	FGF7	FGFR1	0.00371565	0	FGF	Secreted Signaling	PMC: 4393358	FALSE
endothelial	fibroblast	JAM2	ITGA3_ITGB1	0.00371307	0	JAM	Cell-Cell Contact	PMID: 12070135	TRUE
macrophage	melanocyte	ITGB2	ICAM1	0.00370724	0	ITGB2	Cell-Cell Contact	KEGG: hsa04514	FALSE
Schwann cell	fibroblast	SEMA4A	NRP1_PLXNA3	0.00370525	0	SEMA4	Cell-Cell Contact	PMID: 27533782	FALSE
fibroblast	fibroblast	FN1	ITGA3_ITGB1	0.00370047	0	FN1	ECM-Receptor	KEGG: hsa04512	FALSE
Schwann cell	Schwann cell	COL4A2	ITGA2_ITGB1	0.00370005	0	COLLAGEN	ECM-Receptor	KEGG: hsa04512	TRUE
fibroblast	fibroblast	TNXB	SDC4	0.00369074	0	TENASCIN	ECM-Receptor	KEGG: hsa04512	TRUE
endothelial	Schwann cell	FN1	ITGAV_ITGB8	0.00369068	0	FN1	ECM-Receptor	KEGG: hsa04512	FALSE
Schwann cell	endothelial	LAMA4	ITGA6_ITGB4	0.00367714	0	LAMININ	ECM-Receptor	KEGG: hsa04512	TRUE
Schwann cell	fibroblast	COL6A1	ITGA10_ITGB1	0.0036737	0	COLLAGEN	ECM-Receptor	KEGG: hsa04512	TRUE
mast cell	Schwann cell	CD99	CD99L2	0.00367113	0	CD99	Cell-Cell Contact	KEGG: hsa04514	FALSE
RPE	endothelial	ADM	CALCRL	0.0036697	0	CALCR	Secreted Signaling	KEGG: hsa04080	TRUE
endothelial	RPE	FN1	SDC4	0.00366533	0.04	FN1	ECM-Receptor	KEGG: hsa04512	FALSE
endothelial	macrophage	THBS1	CD47	0.00366001	0	THBS	ECM-Receptor	KEGG: hsa04512	FALSE
lymphocyte	Schwann cell	ITGB2	ICAM1	0.00365647	0	ITGB2	Cell-Cell Contact	KEGG: hsa04514	FALSE
Schwann cell	fibroblast	COL4A1	SDC4	0.00363745	0	COLLAGEN	ECM-Receptor	KEGG: hsa04512	TRUE
endothelial	fibroblast	TNXB	SDC4	0.00363001	0	TENASCIN	ECM-Receptor	KEGG: hsa04512	TRUE
fibroblast	endothelial	COL4A1	SDC4	0.00362849	0	COLLAGEN	ECM-Receptor	KEGG: hsa04512	TRUE
endothelial	lymphocyte	PVR	TIGIT	0.0036231	0	PVR	Cell-Cell Contact	KEGG: hsa04514	FALSE
lymphocyte	endothelial	TIGIT	PVR	0.0036231	0	TIGIT	Cell-Cell Contact	PMID:24987108	TRUE
RPE	fibroblast	LAMB2	ITGA1_ITGB1	0.00362237	0	LAMININ	ECM-Receptor	KEGG: hsa04512	FALSE
Schwann cell	fibroblast	COL1A2	ITGA10_ITGB1	0.00361971	0	COLLAGEN	ECM-Receptor	KEGG: hsa04512	TRUE
endothelial	Schwann cell	LAMA4	ITGA2_ITGB1	0.00361812	0	LAMININ	ECM-Receptor	KEGG: hsa04512	TRUE
fibroblast	lymphocyte	THBS1	CD47	0.00361691	0	THBS	ECM-Receptor	KEGG: hsa04512	TRUE
endothelial	lymphocyte	LAMC1	ITGA1_ITGB1	0.00360653	0	LAMININ	ECM-Receptor	KEGG: hsa04512	FALSE
RPE	Schwann cell	LAMB2	ITGA6_ITGB4	0.00360012	0	LAMININ	ECM-Receptor	KEGG: hsa04512	TRUE
endothelial	endothelial	LAMA5	ITGA6_ITGB1	0.00359826	0	LAMININ	ECM-Receptor	KEGG: hsa04512	TRUE
Schwann cell	endothelial	SEMA3C	NRP1_PLXNA2	0.00359813	0	SEMA3	Secreted Signaling	PMID: 27533782	TRUE
endothelial	endothelial	SEMA6B	PLXNA2	0.00359605	0	SEMA6	Cell-Cell Contact	PMID: 27533782	TRUE
fibroblast	melanocyte	COL6A1	ITGA3_ITGB1	0.00356611	0	COLLAGEN	ECM-Receptor	KEGG: hsa04512	TRUE
Schwann cell	Schwann cell	COL4A2	ITGA3_ITGB1	0.0035559	0	COLLAGEN	ECM-Receptor	KEGG: hsa04512	TRUE
Schwann cell	Schwann cell	COL6A1	ITGAV_ITGB8	0.00355577	0	COLLAGEN	ECM-Receptor	KEGG: hsa04512	FALSE
endothelial	Schwann cell	LAMA5	CD44	0.00354625	0	LAMININ	ECM-Receptor	KEGG: hsa04512	TRUE
fibroblast	endothelial	COL6A1	ITGA2_ITGB1	0.00353728	0	COLLAGEN	ECM-Receptor	KEGG: hsa04512	TRUE
Schwann cell	RPE	LAMB2	ITGAV_ITGB8	0.00353493	0	LAMININ	ECM-Receptor	KEGG: hsa04512	TRUE
Schwann cell	RPE	COL6A1	SDC4	0.00353134	0	COLLAGEN	ECM-Receptor	KEGG: hsa04512	FALSE
RPE	macrophage	COL9A2	CD44	0.00352381	0	COLLAGEN	ECM-Receptor	KEGG: hsa04512	TRUE
macrophage	macrophage	CD99	PILRA	0.00352238	0	CD99	Cell-Cell Contact	PMID: 18234675	TRUE
macrophage	lymphocyte	ICAM1	SPN	0.00351027	0	ICAM	Cell-Cell Contact	PMID: 1683685	FALSE
fibroblast	Schwann cell	ANGPTL4	SDC2	0.00350814	0	ANGPTL	Secreted Signaling	PMID: 29017031	TRUE
endothelial	RPE	SEMA4A	PLXNB2	0.00350519	0	SEMA4	Cell-Cell Contact	PMID: 27533782	TRUE
Schwann cell	Schwann cell	COL1A2	ITGAV_ITGB8	0.00350351	0	COLLAGEN	ECM-Receptor	KEGG: hsa04512	FALSE
fibroblast	Schwann cell	PTN	PTPRZ1	0.00349617	0	PTN	Secreted Signaling	PMID: 28356350; PMID: 25620911	TRUE
endothelial	mast cell	LGALS9	CD44	0.00349411	0	GALECTIN	Secreted Signaling	PMID: 25065622	TRUE
lymphocyte	fibroblast	IFNG	IFNGR1_IFNGR2	0.00349296	0	IFN-II	Secreted Signaling	KEGG: hsa04060	TRUE
Schwann cell	RPE	COL1A2	SDC4	0.00347944	0.02	COLLAGEN	ECM-Receptor	KEGG: hsa04512	FALSE
endothelial	Schwann cell	LAMA4	ITGA3_ITGB1	0.00347715	0	LAMININ	ECM-Receptor	KEGG: hsa04512	TRUE
lymphocyte	lymphocyte	HLA-C	KIR2DL3	0.00347208	0	MHC-I	Cell-Cell Contact	PMID: 28484462	TRUE
endothelial	endothelial	LAMB1	ITGA6_ITGB1	0.00346769	0	LAMININ	ECM-Receptor	KEGG: hsa04512	TRUE
Schwann cell	fibroblast	HBEGF	EGFR_ERBB2	0.00346419	0	EGF	Secreted Signaling	KEGG: hsa04012	TRUE
lymphocyte	RPE	FN1	ITGAV_ITGB8	0.00346002	0	FN1	ECM-Receptor	KEGG: hsa04512	TRUE
Schwann cell	melanocyte	LAMB1	ITGA3_ITGB1	0.00345912	0	LAMININ	ECM-Receptor	KEGG: hsa04512	TRUE
macrophage	fibroblast	LGALS9	CD44	0.00345841	0	GALECTIN	Secreted Signaling	PMID: 25065622	FALSE
Schwann cell	melanocyte	THBS1	CD47	0.00345709	0	THBS	ECM-Receptor	KEGG: hsa04512	TRUE
endothelial	endothelial	LAMC1	ITGA6_ITGB4	0.00345702	0	LAMININ	ECM-Receptor	KEGG: hsa04512	TRUE
endothelial	fibroblast	HBEGF	EGFR_ERBB2	0.00345618	0	EGF	Secreted Signaling	KEGG: hsa04012	TRUE
mast cell	fibroblast	AREG	EGFR_ERBB2	0.003447	0	EGF	Secreted Signaling	KEGG: hsa04012	TRUE
fibroblast	endothelial	COL4A2	SDC4	0.00344426	0	COLLAGEN	ECM-Receptor	KEGG: hsa04512	TRUE
mast cell	mast cell	COL9A2	CD44	0.00343972	0	COLLAGEN	ECM-Receptor	KEGG: hsa04512	FALSE
Schwann cell	endothelial	LAMB1	ITGA2_ITGB1	0.00343115	0	LAMININ	ECM-Receptor	KEGG: hsa04512	TRUE
fibroblast	mast cell	COL6A1	ITGA9_ITGB1	0.00342066	0	COLLAGEN	ECM-Receptor	KEGG: hsa04512	TRUE
RPE	lymphocyte	LAMB2	ITGA1_ITGB1	0.00341914	0	LAMININ	ECM-Receptor	KEGG: hsa04512	TRUE
Schwann cell	endothelial	COL6A2	ITGA10_ITGB1	0.003419	0	COLLAGEN	ECM-Receptor	KEGG: hsa04512	TRUE
Schwann cell	Schwann cell	SEMA3C	NRP1_PLXNA3	0.00341487	0	SEMA3	Secreted Signaling	PMID: 27533782	TRUE
macrophage	Schwann cell	ITGB2	ICAM1	0.00341196	0	ITGB2	Cell-Cell Contact	KEGG: hsa04514	FALSE
mast cell	melanocyte	TNF	TNFRSF1A	0.00340035	0	TNF	Secreted Signaling	KEGG: hsa04060	TRUE
fibroblast	RPE	SEMA4A	PLXNB2	0.00339112	0	SEMA4	Cell-Cell Contact	PMID: 27533782	TRUE
Schwann cell	melanocyte	COL9A3	ITGA3_ITGB1	0.00338861	0	COLLAGEN	ECM-Receptor	KEGG: hsa04512	TRUE
RPE	fibroblast	SEMA3B	NRP2_PLXNA3	0.0033858	0	SEMA3	Secreted Signaling	PMID: 27533782	FALSE
macrophage	endothelial	TGFB1	ACVR1B_TGFbR2	0.00337565	0	TGFb	Secreted Signaling	PMID: 27449815	FALSE
Schwann cell	Schwann cell	LAMA4	DAG1	0.00337203	0	LAMININ	ECM-Receptor	KEGG: hsa04512	TRUE
Schwann cell	endothelial	COL9A3	ITGA2_ITGB1	0.00336121	0	COLLAGEN	ECM-Receptor	KEGG: hsa04512	TRUE
endothelial	Schwann cell	LAMB2	ITGAV_ITGB8	0.00335759	0	LAMININ	ECM-Receptor	KEGG: hsa04512	TRUE
endothelial	endothelial	LAMC1	ITGA1_ITGB1	0.00333789	0.01	LAMININ	ECM-Receptor	KEGG: hsa04512	FALSE
endothelial	endothelial	COL4A1	ITGA10_ITGB1	0.00333391	0	COLLAGEN	ECM-Receptor	KEGG: hsa04512	TRUE
fibroblast	endothelial	SEMA6B	PLXNA2	0.00332899	0	SEMA6	Cell-Cell Contact	PMID: 27533782	TRUE
macrophage	macrophage	TGFB1	TGFbR1_R2	0.00332547	0	TGFb	Secreted Signaling	KEGG: hsa04350	FALSE
Schwann cell	mast cell	LAMB1	ITGA9_ITGB1	0.00331801	0	LAMININ	ECM-Receptor	KEGG: hsa04512	TRUE
macrophage	Schwann cell	GAS6	AXL	0.0033103	0	GAS	Secreted Signaling	PMID: 27801848	TRUE
melanocyte	RPE	COL6A1	ITGAV_ITGB8	0.00330492	0	COLLAGEN	ECM-Receptor	KEGG: hsa04512	TRUE
melanocyte	fibroblast	SPP1	ITGA8_ITGB1	0.0033027	0	SPP1	Secreted Signaling	PMID: 21907263	TRUE
endothelial	macrophage	HLA-DQB1	CD4	0.00328624	0	MHC-II	Cell-Cell Contact	KEGG: hsa04514	TRUE
RPE	endothelial	LAMB2	ITGA6_ITGB4	0.00327738	0	LAMININ	ECM-Receptor	KEGG: hsa04512	TRUE
macrophage	lymphocyte	TNF	TNFRSF1B	0.00327516	0	TNF	Secreted Signaling	KEGG: hsa04060	TRUE
melanocyte	RPE	SPP1	ITGAV_ITGB1	0.00327155	0	SPP1	Secreted Signaling	PMID: 21907263	FALSE
endothelial	lymphocyte	LGALS9	PTPRC	0.00326431	0	GALECTIN	Secreted Signaling	PMID: 30120235	TRUE
Schwann cell	melanocyte	THBS1	ITGA3_ITGB1	0.00326019	0	THBS	ECM-Receptor	KEGG: hsa04512	TRUE
Schwann cell	macrophage	HLA-DMA	CD4	0.00325871	0	MHC-II	Cell-Cell Contact	KEGG: hsa04514	TRUE
endothelial	fibroblast	FN1	ITGA8_ITGB1	0.00325175	0	FN1	ECM-Receptor	KEGG: hsa04512	TRUE
Schwann cell	mast cell	COL9A3	ITGA9_ITGB1	0.00325037	0	COLLAGEN	ECM-Receptor	KEGG: hsa04512	TRUE
fibroblast	macrophage	CSF1	CSF1R	0.00324612	0	CSF	Secreted Signaling	KEGG: hsa04060	TRUE
macrophage	endothelial	SELL	PODXL	0.00323016	0	SELL	Cell-Cell Contact	PMID: 22814396	FALSE
Schwann cell	Schwann cell	COL6A1	SDC4	0.00322828	0.02	COLLAGEN	ECM-Receptor	KEGG: hsa04512	FALSE
RPE	RPE	COL9A2	ITGAV_ITGB8	0.00322801	0	COLLAGEN	ECM-Receptor	KEGG: hsa04512	TRUE
fibroblast	lymphocyte	HLA-F	CD8A	0.0032024	0	MHC-I	Cell-Cell Contact	KEGG: hsa04514	TRUE
fibroblast	melanocyte	LAMC1	ITGA1_ITGB1	0.00320154	0	LAMININ	ECM-Receptor	KEGG: hsa04512	TRUE
Schwann cell	endothelial	COL4A2	SDC4	0.00320074	0	COLLAGEN	ECM-Receptor	KEGG: hsa04512	TRUE
lymphocyte	mast cell	GZMA	F2R	0.00319208	0	PARs	Secreted Signaling	KEGG: hsa04080	TRUE
endothelial	endothelial	VEGFC	KDR	0.00318687	0	VEGF	Secreted Signaling	KEGG: hsa04370; PMID: 16633338	TRUE
mast cell	fibroblast	CTSG	PARD3	0.00318602	0	PARs	Secreted Signaling	KEGG: hsa04080	TRUE
fibroblast	endothelial	IGF2	ITGA6_ITGB4	0.00318317	0	IGF	Secreted Signaling	PMID: 28190785; PMID: 28873464	TRUE
Schwann cell	Schwann cell	COL6A1	ITGA2_ITGB1	0.00318104	0	COLLAGEN	ECM-Receptor	KEGG: hsa04512	TRUE
endothelial	Schwann cell	FN1	ITGA3_ITGB1	0.00317309	0.02	FN1	ECM-Receptor	KEGG: hsa04512	FALSE
mast cell	endothelial	VEGFB	FLT1	0.00317297	0	VEGF	Secreted Signaling	KEGG: hsa04370; PMID: 16633338	TRUE
endothelial	Schwann cell	LAMC1	DAG1	0.00317013	0	LAMININ	ECM-Receptor	KEGG: hsa04512	TRUE
RPE	lymphocyte	HLA-E	KLRK1	0.00316563	0	MHC-I	Cell-Cell Contact	PMID: 28484462	FALSE
RPE	endothelial	LAMB2	ITGA1_ITGB1	0.00316442	0.04	LAMININ	ECM-Receptor	KEGG: hsa04512	FALSE
fibroblast	fibroblast	COL6A1	ITGA3_ITGB1	0.0031639	0	COLLAGEN	ECM-Receptor	KEGG: hsa04512	FALSE
lymphocyte	endothelial	TGFB1	TGFbR1_R2	0.00315875	0	TGFb	Secreted Signaling	KEGG: hsa04350	TRUE
fibroblast	RPE	JAG1	NOTCH2	0.00315108	0	NOTCH	Cell-Cell Contact	PMID: 22353464	TRUE
RPE	Schwann cell	PTN	SDC2	0.00314807	0	PTN	Secreted Signaling	PMID: 28356350; PMID: 25620911	FALSE
fibroblast	fibroblast	THBS1	CD47	0.00314682	0	THBS	ECM-Receptor	KEGG: hsa04512	FALSE
fibroblast	melanocyte	LAMB1	ITGA1_ITGB1	0.00314096	0	LAMININ	ECM-Receptor	KEGG: hsa04512	TRUE
Schwann cell	Schwann cell	COL1A2	ITGA2_ITGB1	0.00313426	0	COLLAGEN	ECM-Receptor	KEGG: hsa04512	TRUE
RPE	endothelial	SEMA3B	NRP2_PLXNA2	0.00312825	0	SEMA3	Secreted Signaling	PMID: 27533782	TRUE
fibroblast	fibroblast	HBEGF	EGFR	0.00312375	0	EGF	Secreted Signaling	KEGG: hsa04012	TRUE
Schwann cell	macrophage	LAMC1	ITGA1_ITGB1	0.00312328	0.02	LAMININ	ECM-Receptor	KEGG: hsa04512	TRUE
Schwann cell	Schwann cell	LAMA4	ITGA6_ITGB1	0.00312055	0	LAMININ	ECM-Receptor	KEGG: hsa04512	TRUE
RPE	melanocyte	COL4A3	ITGA1_ITGB1	0.00311923	0	COLLAGEN	ECM-Receptor	KEGG: hsa04512	TRUE
mast cell	RPE	TNF	TNFRSF1A	0.00311299	0	TNF	Secreted Signaling	KEGG: hsa04060	TRUE
fibroblast	endothelial	LAMC1	ITGA3_ITGB1	0.00308709	0	LAMININ	ECM-Receptor	KEGG: hsa04512	TRUE
endothelial	fibroblast	FGF2	FGFR1	0.00307966	0	FGF	Secreted Signaling	PMC: 4393358	TRUE
Schwann cell	fibroblast	LAMB1	ITGA3_ITGB1	0.00306894	0	LAMININ	ECM-Receptor	KEGG: hsa04512	TRUE
Schwann cell	Schwann cell	COL6A1	ITGA3_ITGB1	0.00305704	0	COLLAGEN	ECM-Receptor	KEGG: hsa04512	TRUE
melanocyte	endothelial	VEGFB	FLT1	0.00305268	0	VEGF	Secreted Signaling	KEGG: hsa04370; PMID: 16633338	TRUE
lymphocyte	Schwann cell	TNFSF14	LTBR	0.00304525	0	LIGHT	Secreted Signaling	KEGG: hsa04060	TRUE
mast cell	macrophage	CCL5	CCR1	0.00304438	0	CCL	Secreted Signaling	KEGG: hsa04060	FALSE
macrophage	fibroblast	THBS1	SDC4	0.00303785	0	THBS	ECM-Receptor	KEGG: hsa04512	TRUE
Schwann cell	endothelial	SEMA4A	NRP1_PLXNA2	0.00302926	0	SEMA4	Cell-Cell Contact	PMID: 27533782	TRUE
fibroblast	endothelial	LAMB1	ITGA3_ITGB1	0.00302866	0	LAMININ	ECM-Receptor	KEGG: hsa04512	TRUE
fibroblast	lymphocyte	TNFSF14	LTBR	0.0030266	0	LIGHT	Secreted Signaling	KEGG: hsa04060	TRUE
lymphocyte	Schwann cell	SEMA3E	PLXND1	0.00302146	0	SEMA3	Secreted Signaling	PMID: 22325954	TRUE
Schwann cell	Schwann cell	COL1A2	ITGA3_ITGB1	0.00301209	0	COLLAGEN	ECM-Receptor	KEGG: hsa04512	FALSE
macrophage	fibroblast	GAS6	AXL	0.00301171	0	GAS	Secreted Signaling	PMID: 27801848	TRUE
RPE	endothelial	COL4A3	ITGA3_ITGB1	0.0030077	0	COLLAGEN	ECM-Receptor	KEGG: hsa04512	TRUE
Schwann cell	fibroblast	COL9A3	ITGA3_ITGB1	0.00300636	0	COLLAGEN	ECM-Receptor	KEGG: hsa04512	TRUE
RPE	Schwann cell	LAMB2	DAG1	0.00300535	0	LAMININ	ECM-Receptor	KEGG: hsa04512	TRUE
endothelial	Schwann cell	LAMB2	ITGA2_ITGB1	0.00300368	0	LAMININ	ECM-Receptor	KEGG: hsa04512	TRUE
fibroblast	fibroblast	JAM3	JAM3	0.00300128	0	JAM	Cell-Cell Contact	KEGG: hsa04514	TRUE
Schwann cell	melanocyte	COL1A1	ITGA3_ITGB1	0.00299544	0	COLLAGEN	ECM-Receptor	KEGG: hsa04512	TRUE
endothelial	fibroblast	SEMA4A	NRP1_PLXNA3	0.00299504	0	SEMA4	Cell-Cell Contact	PMID: 27533782	FALSE
endothelial	fibroblast	THBS1	SDC4	0.00297613	0	THBS	ECM-Receptor	KEGG: hsa04512	FALSE
Schwann cell	endothelial	COL1A1	ITGA2_ITGB1	0.0029712	0	COLLAGEN	ECM-Receptor	KEGG: hsa04512	TRUE
fibroblast	RPE	JAG1	NOTCH1	0.00295925	0	NOTCH	Cell-Cell Contact	PMID: 22353464	TRUE
Schwann cell	endothelial	SPP1	ITGA9_ITGB1	0.00295507	0	SPP1	Secreted Signaling	PMID: 21907263	TRUE
mast cell	mast cell	IL18	IL18R1_IL18RAP	0.00295312	0	IL1	Secreted Signaling	KEGG: hsa04060	TRUE
Schwann cell	Schwann cell	CD99	CD99L2	0.00294521	0	CD99	Cell-Cell Contact	KEGG: hsa04514	FALSE
Schwann cell	macrophage	CSF1	CSF1R	0.00294379	0	CSF	Secreted Signaling	KEGG: hsa04060	TRUE
Schwann cell	endothelial	SEMA3B	NRP1_PLXNA3	0.00293465	0	SEMA3	Secreted Signaling	PMID: 27533782	TRUE
endothelial	Schwann cell	LAMC1	ITGA6_ITGB1	0.00293366	0	LAMININ	ECM-Receptor	KEGG: hsa04512	TRUE
Schwann cell	fibroblast	SEMA4A	PLXNB2	0.00292227	0	SEMA4	Cell-Cell Contact	PMID: 27533782	TRUE
fibroblast	mast cell	THBS1	CD47	0.00291731	0	THBS	ECM-Receptor	KEGG: hsa04512	TRUE
fibroblast	melanocyte	FGF2	FGFR1	0.00291189	0	FGF	Secreted Signaling	PMC: 4393358	TRUE
RPE	fibroblast	SEMA3B	NRP1_PLXNA3	0.002911	0	SEMA3	Secreted Signaling	PMID: 27533782	FALSE
endothelial	fibroblast	LAMA5	ITGA1_ITGB1	0.00290955	0	LAMININ	ECM-Receptor	KEGG: hsa04512	TRUE
Schwann cell	melanocyte	SPP1	ITGAV_ITGB1	0.00289928	0	SPP1	Secreted Signaling	PMID: 21907263	TRUE
fibroblast	fibroblast	SEMA4A	NRP1_PLXNA3	0.00289753	0	SEMA4	Cell-Cell Contact	PMID: 27533782	FALSE
fibroblast	lymphocyte	LAMA2	CD44	0.0028931	0	LAMININ	ECM-Receptor	KEGG: hsa04512	TRUE
Schwann cell	fibroblast	THBS1	ITGA3_ITGB1	0.00289239	0	THBS	ECM-Receptor	KEGG: hsa04512	TRUE
endothelial	Schwann cell	LAMA5	ITGA6_ITGB4	0.00289166	0	LAMININ	ECM-Receptor	KEGG: hsa04512	TRUE
endothelial	Schwann cell	EDN1	EDNRB	0.00289152	0	EDN	Secreted Signaling	KEGG: hsa04080	TRUE
fibroblast	endothelial	THBS1	CD47	0.00289003	0	THBS	ECM-Receptor	KEGG: hsa04512	FALSE
endothelial	Schwann cell	LAMB2	ITGA3_ITGB1	0.00288658	0	LAMININ	ECM-Receptor	KEGG: hsa04512	TRUE
lymphocyte	lymphocyte	ITGB2	ICAM2	0.00287964	0	ITGB2	Cell-Cell Contact	KEGG: hsa04514	TRUE
Schwann cell	Schwann cell	SEMA4A	NRP1_PLXNA3	0.0028749	0	SEMA4	Cell-Cell Contact	PMID: 27533782	TRUE
Schwann cell	mast cell	COL1A1	ITGA9_ITGB1	0.00287319	0	COLLAGEN	ECM-Receptor	KEGG: hsa04512	TRUE
RPE	lymphocyte	HLA-E	CD94:NKG2A	0.00286872	0	MHC-I	Cell-Cell Contact	PMID: 28484462	FALSE
fibroblast	fibroblast	EDN3	EDNRB	0.00286025	0	EDN	Secreted Signaling	KEGG: hsa04080	FALSE
fibroblast	endothelial	EFNB2	EPHB4	0.00283732	0	EPHB	Cell-Cell Contact	PMID: 15114347	TRUE
fibroblast	lymphocyte	IGF2	IGF2R	0.00282647	0	IGF	Secreted Signaling	PMID: 14604834	TRUE
fibroblast	melanocyte	LAMB2	ITGA1_ITGB1	0.00282061	0	LAMININ	ECM-Receptor	KEGG: hsa04512	FALSE
RPE	fibroblast	COL4A3	ITGA10_ITGB1	0.00279653	0	COLLAGEN	ECM-Receptor	KEGG: hsa04512	TRUE
Schwann cell	RPE	LAMB1	ITGA6_ITGB1	0.00278966	0	LAMININ	ECM-Receptor	KEGG: hsa04512	TRUE
endothelial	Schwann cell	LAMB1	ITGA6_ITGB4	0.00278666	0	LAMININ	ECM-Receptor	KEGG: hsa04512	TRUE
RPE	Schwann cell	LAMB2	ITGA6_ITGB1	0.00278113	0	LAMININ	ECM-Receptor	KEGG: hsa04512	TRUE
fibroblast	fibroblast	MPZL1	MPZL1	0.00278039	0	MPZ	Cell-Cell Contact	KEGG: hsa04514	TRUE
fibroblast	Schwann cell	LAMC1	ITGAV_ITGB8	0.00277815	0	LAMININ	ECM-Receptor	KEGG: hsa04512	TRUE
fibroblast	Schwann cell	CD99	CD99L2	0.00277222	0	CD99	Cell-Cell Contact	KEGG: hsa04514	FALSE
endothelial	macrophage	HLA-DMA	CD4	0.00275762	0	MHC-II	Cell-Cell Contact	KEGG: hsa04514	TRUE
endothelial	lymphocyte	LAMA5	ITGA1_ITGB1	0.0027462	0	LAMININ	ECM-Receptor	KEGG: hsa04512	TRUE
macrophage	lymphocyte	THBS1	CD47	0.00274284	0	THBS	ECM-Receptor	KEGG: hsa04512	TRUE
Schwann cell	Schwann cell	SEMA3C	PLXND1	0.00274039	0	SEMA3	Secreted Signaling	PMID: 27533782	TRUE
fibroblast	melanocyte	LAMA2	CD44	0.00272915	0	LAMININ	ECM-Receptor	KEGG: hsa04512	TRUE
fibroblast	Schwann cell	LAMB1	ITGAV_ITGB8	0.00272556	0	LAMININ	ECM-Receptor	KEGG: hsa04512	TRUE
fibroblast	endothelial	LAMB2	ITGA3_ITGB1	0.00271974	0	LAMININ	ECM-Receptor	KEGG: hsa04512	TRUE
Schwann cell	melanocyte	SEMA3C	NRP2_PLXNA1	0.00271438	0	SEMA3	Secreted Signaling	PMID: 27533782	TRUE
endothelial	lymphocyte	HLA-C	KIR2DL3	0.00271235	0	MHC-I	Cell-Cell Contact	PMID: 28484462	TRUE
RPE	Schwann cell	COL4A3	ITGAV_ITGB8	0.00270669	0	COLLAGEN	ECM-Receptor	KEGG: hsa04512	TRUE
macrophage	lymphocyte	CXCL16	CXCR6	0.00270351	0	CXCL	Secreted Signaling	KEGG: hsa04060	TRUE
lymphocyte	endothelial	SELPLG	SELE	0.00270046	0	SELPLG	Cell-Cell Contact	PMC4571854	FALSE
RPE	RPE	COL4A3	SDC4	0.00268808	0	COLLAGEN	ECM-Receptor	KEGG: hsa04512	TRUE
fibroblast	endothelial	THBS1	ITGA3_ITGB1	0.00268761	0	THBS	ECM-Receptor	KEGG: hsa04512	FALSE
endothelial	lymphocyte	THBS1	CD47	0.0026871	0.01	THBS	ECM-Receptor	KEGG: hsa04512	FALSE
macrophage	lymphocyte	ITGB2	ICAM2	0.00268694	0	ITGB2	Cell-Cell Contact	KEGG: hsa04514	TRUE
melanocyte	macrophage	SPP1	ITGA5_ITGB1	0.00268305	0	SPP1	Secreted Signaling	PMID: 21907263	TRUE
endothelial	endothelial	SELE	GLG1	0.002683	0	SELE	Cell-Cell Contact	PMID: 11404363	TRUE
RPE	fibroblast	FGF2	FGFR1	0.00268079	0	FGF	Secreted Signaling	PMC: 4393358	TRUE
lymphocyte	macrophage	HLA-DQB1	CD4	0.00268022	0	MHC-II	Cell-Cell Contact	KEGG: hsa04514	TRUE
RPE	Schwann cell	COL9A3	ITGA1_ITGB1	0.00267889	0	COLLAGEN	ECM-Receptor	KEGG: hsa04512	TRUE
fibroblast	RPE	ANGPTL4	SDC4	0.00267363	0	ANGPTL	Secreted Signaling	PMID: 29017031	TRUE
fibroblast	fibroblast	TNFSF14	LTBR	0.00266539	0	LIGHT	Secreted Signaling	KEGG: hsa04060	TRUE
Schwann cell	fibroblast	COL1A1	ITGA3_ITGB1	0.00265742	0	COLLAGEN	ECM-Receptor	KEGG: hsa04512	FALSE
endothelial	fibroblast	CXCL12	ACKR3	0.00263907	0	CXCL	Secreted Signaling	KEGG: hsa04060	FALSE
endothelial	endothelial	LAMA5	ITGA6_ITGB4	0.00263227	0	LAMININ	ECM-Receptor	KEGG: hsa04512	TRUE
RPE	RPE	SEMA4A	PLXNB2	0.00263056	0	SEMA4	Cell-Cell Contact	PMID: 27533782	FALSE
endothelial	endothelial	CXCL12	ACKR3	0.00260092	0	CXCL	Secreted Signaling	KEGG: hsa04060	FALSE
fibroblast	melanocyte	COL4A1	ITGA3_ITGB1	0.00259631	0	COLLAGEN	ECM-Receptor	KEGG: hsa04512	TRUE
Schwann cell	mast cell	COL9A3	ITGA1_ITGB1	0.00259339	0	COLLAGEN	ECM-Receptor	KEGG: hsa04512	TRUE
Schwann cell	macrophage	THBS1	CD36	0.00259306	0	THBS	ECM-Receptor	KEGG: hsa04512	TRUE
fibroblast	endothelial	COL4A1	ITGA2_ITGB1	0.00257529	0	COLLAGEN	ECM-Receptor	KEGG: hsa04512	TRUE
fibroblast	endothelial	PGF	FLT1	0.00257106	0	VEGF	Secreted Signaling	KEGG: hsa04370; PMID: 16633338	TRUE
RPE	endothelial	SEMA3C	NRP1_NRP2	0.00255884	0	SEMA3	Secreted Signaling	PMID: 27533782	FALSE
macrophage	lymphocyte	HLA-C	KIR2DL3	0.00255825	0	MHC-I	Cell-Cell Contact	PMID: 28484462	TRUE
fibroblast	endothelial	GDF15	TGFBR2	0.00255247	0	GDF	Secreted Signaling	KEGG: hsa04350	TRUE
endothelial	RPE	GRN	SORT1	0.00254808	0	GRN	Secreted Signaling	PMID: 29555433	TRUE
endothelial	endothelial	LAMA5	ITGA1_ITGB1	0.00254148	0	LAMININ	ECM-Receptor	KEGG: hsa04512	TRUE
endothelial	endothelial	LAMB1	ITGA6_ITGB4	0.00253666	0	LAMININ	ECM-Receptor	KEGG: hsa04512	TRUE
fibroblast	mast cell	JAG1	NOTCH2	0.00253159	0.01	NOTCH	Cell-Cell Contact	PMID: 22353464	FALSE
macrophage	RPE	FN1	ITGAV_ITGB8	0.00252097	0.02	FN1	ECM-Receptor	KEGG: hsa04512	TRUE
fibroblast	fibroblast	EDN3	EDNRA	0.00251826	0	EDN	Secreted Signaling	KEGG: hsa04080	TRUE
mast cell	Schwann cell	CADM1	CADM1	0.00250928	0	CADM	Cell-Cell Contact	PMID: 24503895	TRUE
Schwann cell	mast cell	CADM1	CADM1	0.00250928	0	CADM	Cell-Cell Contact	PMID: 24503895	TRUE
macrophage	fibroblast	TNF	TNFRSF1A	0.00250374	0	TNF	Secreted Signaling	KEGG: hsa04060	TRUE
fibroblast	Schwann cell	JAG1	NOTCH1	0.00249376	0	NOTCH	Cell-Cell Contact	PMID: 22353464	TRUE
fibroblast	mast cell	COL4A1	ITGA9_ITGB1	0.00249031	0	COLLAGEN	ECM-Receptor	KEGG: hsa04512	TRUE
lymphocyte	endothelial	CD99	CD99L2	0.0024852	0	CD99	Cell-Cell Contact	KEGG: hsa04514	FALSE
fibroblast	Schwann cell	LAMC1	ITGA2_ITGB1	0.00248516	0	LAMININ	ECM-Receptor	KEGG: hsa04512	TRUE
fibroblast	melanocyte	LAMA4	ITGA3_ITGB1	0.00248106	0	LAMININ	ECM-Receptor	KEGG: hsa04512	TRUE
Schwann cell	lymphocyte	CLEC2D	KLRB1	0.00248005	0	CLEC	Cell-Cell Contact	PMID: 24223577	FALSE
endothelial	lymphocyte	LGALS9	CD44	0.00247463	0	GALECTIN	Secreted Signaling	PMID: 25065622	TRUE
Schwann cell	lymphocyte	FN1	ITGA4_ITGB7	0.00246636	0	FN1	ECM-Receptor	KEGG: hsa04512	TRUE
fibroblast	melanocyte	COL4A2	ITGA3_ITGB1	0.00246435	0	COLLAGEN	ECM-Receptor	KEGG: hsa04512	TRUE
fibroblast	endothelial	LAMA4	ITGA2_ITGB1	0.00246098	0	LAMININ	ECM-Receptor	KEGG: hsa04512	TRUE
Schwann cell	melanocyte	SEMA3C	NRP2_PLXNA3	0.0024573	0	SEMA3	Secreted Signaling	PMID: 27533782	TRUE
RPE	Schwann cell	COL4A3	SDC4	0.0024572	0	COLLAGEN	ECM-Receptor	KEGG: hsa04512	TRUE
RPE	endothelial	SEMA3C	PLXND1	0.00245383	0	SEMA3	Secreted Signaling	PMID: 27533782	TRUE
endothelial	endothelial	SEMA4A	NRP1_PLXNA2	0.0024483	0	SEMA4	Cell-Cell Contact	PMID: 27533782	TRUE
fibroblast	Schwann cell	LAMB2	ITGAV_ITGB8	0.00244747	0	LAMININ	ECM-Receptor	KEGG: hsa04512	FALSE
fibroblast	endothelial	COL4A2	ITGA2_ITGB1	0.0024444	0	COLLAGEN	ECM-Receptor	KEGG: hsa04512	TRUE
fibroblast	Schwann cell	ANGPTL4	SDC4	0.002444	0	ANGPTL	Secreted Signaling	PMID: 29017031	TRUE
Schwann cell	endothelial	COL4A1	ITGA3_ITGB1	0.00244033	0	COLLAGEN	ECM-Receptor	KEGG: hsa04512	FALSE
fibroblast	Schwann cell	LAMB1	ITGA2_ITGB1	0.0024381	0	LAMININ	ECM-Receptor	KEGG: hsa04512	TRUE
macrophage	Schwann cell	CD99	CD99L2	0.00243718	0	CD99	Cell-Cell Contact	KEGG: hsa04514	FALSE
lymphocyte	lymphocyte	TNFSF14	LTBR	0.00243612	0	LIGHT	Secreted Signaling	KEGG: hsa04060	TRUE
mast cell	lymphocyte	COL9A2	CD44	0.00243608	0	COLLAGEN	ECM-Receptor	KEGG: hsa04512	FALSE
fibroblast	melanocyte	TNFSF14	LTBR	0.0024318	0	LIGHT	Secreted Signaling	KEGG: hsa04060	TRUE
RPE	Schwann cell	COL4A3	ITGA2_ITGB1	0.00242122	0	COLLAGEN	ECM-Receptor	KEGG: hsa04512	TRUE
endothelial	fibroblast	COL4A2	SDC4	0.00241639	0	COLLAGEN	ECM-Receptor	KEGG: hsa04512	FALSE
endothelial	Schwann cell	LAMA5	DAG1	0.00241365	0	LAMININ	ECM-Receptor	KEGG: hsa04512	TRUE
mast cell	lymphocyte	TNF	TNFRSF1A	0.00240689	0	TNF	Secreted Signaling	KEGG: hsa04060	TRUE
macrophage	macrophage	TNF	TNFRSF1B	0.00240491	0	TNF	Secreted Signaling	KEGG: hsa04060	TRUE
fibroblast	RPE	THBS1	SDC4	0.00240192	0	THBS	ECM-Receptor	KEGG: hsa04512	FALSE
RPE	RPE	PTN	SDC4	0.00239901	0	PTN	Secreted Signaling	PMID: 28356350; PMID: 25620911	FALSE
endothelial	fibroblast	TNFSF12	TNFRSF12A	0.00239808	0	TWEAK	Secreted Signaling	KEGG: hsa04060	FALSE
macrophage	endothelial	VEGFB	FLT1	0.00238965	0	VEGF	Secreted Signaling	KEGG: hsa04370; PMID: 16633338	TRUE
fibroblast	Schwann cell	LAMC1	ITGA3_ITGB1	0.00238823	0	LAMININ	ECM-Receptor	KEGG: hsa04512	TRUE
macrophage	fibroblast	THBS1	CD47	0.00238609	0.03	THBS	ECM-Receptor	KEGG: hsa04512	TRUE
melanocyte	lymphocyte	ICAM1	ITGAL_ITGB2	0.00238173	0	ICAM	Cell-Cell Contact	KEGG: hsa04514	FALSE
fibroblast	mast cell	LAMA4	ITGA9_ITGB1	0.00237976	0	LAMININ	ECM-Receptor	KEGG: hsa04512	TRUE
RPE	endothelial	SEMA3B	NRP1_PLXNA2	0.00237957	0	SEMA3	Secreted Signaling	PMID: 27533782	TRUE
macrophage	Schwann cell	GRN	SORT1	0.00237757	0	GRN	Secreted Signaling	PMID: 29555433	TRUE
mast cell	macrophage	HLA-DRB1	CD4	0.0023755	0	MHC-II	Cell-Cell Contact	KEGG: hsa04514	FALSE
melanocyte	lymphocyte	NECTIN2	TIGIT	0.00237425	0	NECTIN	Cell-Cell Contact	KEGG: hsa04514	FALSE
lymphocyte	melanocyte	TIGIT	NECTIN2	0.00237425	0	TIGIT	Cell-Cell Contact	PMID: 1313846; PMID:24987108	TRUE
fibroblast	Schwann cell	HSPG2	DAG1	0.00236868	0	HSPG	ECM-Receptor	KEGG: hsa04512	TRUE
fibroblast	endothelial	SEMA4A	NRP1_PLXNA2	0.00236855	0	SEMA4	Cell-Cell Contact	PMID: 27533782	TRUE
fibroblast	mast cell	COL4A2	ITGA9_ITGB1	0.00236373	0	COLLAGEN	ECM-Receptor	KEGG: hsa04512	TRUE
RPE	Schwann cell	COL9A3	CD44	0.00236354	0	COLLAGEN	ECM-Receptor	KEGG: hsa04512	FALSE
macrophage	macrophage	LGALS9	HAVCR2	0.00236262	0	GALECTIN	Secreted Signaling	PMID: 27192565	TRUE
endothelial	fibroblast	SEMA4A	PLXNB2	0.00236178	0	SEMA4	Cell-Cell Contact	PMID: 27533782	FALSE
fibroblast	endothelial	TNFSF12	TNFRSF12A	0.00235493	0	TWEAK	Secreted Signaling	KEGG: hsa04060	FALSE
RPE	macrophage	CCL5	CCR1	0.00235244	0	CCL	Secreted Signaling	KEGG: hsa04060	FALSE
melanocyte	lymphocyte	FN1	ITGA4_ITGB1	0.00234981	0	FN1	ECM-Receptor	KEGG: hsa04512	TRUE
fibroblast	Schwann cell	LAMB1	ITGA3_ITGB1	0.002343	0	LAMININ	ECM-Receptor	KEGG: hsa04512	TRUE
Schwann cell	lymphocyte	ALCAM	CD6	0.00234112	0	ALCAM	Cell-Cell Contact	KEGG: hsa04514	FALSE
lymphocyte	Schwann cell	CD6	ALCAM	0.00234112	0	CD6	Cell-Cell Contact	PMID: 23602662	TRUE
Schwann cell	Schwann cell	CNTN2	CNTN2	0.0023364	0	CNTN	Cell-Cell Contact	KEGG: hsa04514	TRUE
endothelial	melanocyte	LGALS9	CD44	0.00233434	0	GALECTIN	Secreted Signaling	PMID: 25065622	TRUE
RPE	lymphocyte	CLEC2D	KLRB1	0.00232988	0	CLEC	Cell-Cell Contact	PMID: 24223577	FALSE
RPE	Schwann cell	COL4A3	ITGA3_ITGB1	0.00232677	0	COLLAGEN	ECM-Receptor	KEGG: hsa04512	TRUE
endothelial	Schwann cell	SEMA3E	PLXND1	0.00232645	0	SEMA3	Secreted Signaling	PMID: 22325954	FALSE
endothelial	Schwann cell	LAMB1	DAG1	0.00232596	0	LAMININ	ECM-Receptor	KEGG: hsa04512	TRUE
Schwann cell	endothelial	FN1	ITGA3_ITGB1	0.00232523	0.04	FN1	ECM-Receptor	KEGG: hsa04512	FALSE
melanocyte	macrophage	SPP1	ITGA4_ITGB1	0.00232466	0	SPP1	Secreted Signaling	PMID: 21907263	FALSE
endothelial	Schwann cell	SEMA4A	NRP1_PLXNA3	0.00232347	0	SEMA4	Cell-Cell Contact	PMID: 27533782	FALSE
fibroblast	fibroblast	IL6	IL6R_IL6ST	0.00231197	0	IL6	Secreted Signaling	KEGG: hsa04060	TRUE
fibroblast	fibroblast	COL4A1	ITGA3_ITGB1	0.00230323	0	COLLAGEN	ECM-Receptor	KEGG: hsa04512	TRUE
fibroblast	Schwann cell	PROS1	AXL	0.00230042	0	PROS	Secreted Signaling	PMID: 29531161	TRUE
mast cell	melanocyte	COL9A2	CD44	0.00229797	0	COLLAGEN	ECM-Receptor	KEGG: hsa04512	FALSE
RPE	endothelial	SEMA3E	PLXND1	0.00229497	0	SEMA3	Secreted Signaling	PMID: 22325954	FALSE
Schwann cell	melanocyte	COL4A2	ITGA3_ITGB1	0.00228996	0	COLLAGEN	ECM-Receptor	KEGG: hsa04512	TRUE
endothelial	macrophage	FN1	ITGA4_ITGB1	0.00228877	0	FN1	ECM-Receptor	KEGG: hsa04512	FALSE
fibroblast	fibroblast	SEMA4A	PLXNB2	0.00228484	0	SEMA4	Cell-Cell Contact	PMID: 27533782	FALSE
Schwann cell	endothelial	LAMC1	ITGA3_ITGB1	0.00227861	0	LAMININ	ECM-Receptor	KEGG: hsa04512	TRUE
mast cell	mast cell	CTSG	F2R	0.00227254	0	PARs	Secreted Signaling	KEGG: hsa04080	TRUE
Schwann cell	endothelial	COL4A2	ITGA2_ITGB1	0.00227142	0	COLLAGEN	ECM-Receptor	KEGG: hsa04512	TRUE
Schwann cell	fibroblast	TNFSF12	TNFRSF12A	0.0022691	0	TWEAK	Secreted Signaling	KEGG: hsa04060	TRUE
Schwann cell	fibroblast	COL4A1	ITGA10_ITGB1	0.0022689	0	COLLAGEN	ECM-Receptor	KEGG: hsa04512	TRUE
lymphocyte	fibroblast	TGFB1	ACVR1B_TGFbR2	0.0022689	0	TGFb	Secreted Signaling	PMID: 27449815	TRUE
macrophage	endothelial	TNF	TNFRSF1A	0.00226264	0	TNF	Secreted Signaling	KEGG: hsa04060	TRUE
RPE	Schwann cell	SEMA3B	NRP1_PLXNA3	0.00225823	0	SEMA3	Secreted Signaling	PMID: 27533782	TRUE
mast cell	RPE	CSF1	CSF1R	0.00225579	0	CSF	Secreted Signaling	KEGG: hsa04060	TRUE
RPE	endothelial	COL9A3	ITGA10_ITGB1	0.00224909	0	COLLAGEN	ECM-Receptor	KEGG: hsa04512	TRUE
fibroblast	Schwann cell	SEMA4A	NRP1_PLXNA3	0.00224778	0	SEMA4	Cell-Cell Contact	PMID: 27533782	FALSE
RPE	fibroblast	SEMA4A	NRP1_PLXNA3	0.00224742	0	SEMA4	Cell-Cell Contact	PMID: 27533782	FALSE
endothelial	melanocyte	LAMA4	ITGA3_ITGB1	0.00223918	0	LAMININ	ECM-Receptor	KEGG: hsa04512	TRUE
endothelial	Schwann cell	LAMA5	ITGA6_ITGB1	0.00223348	0	LAMININ	ECM-Receptor	KEGG: hsa04512	TRUE
melanocyte	Schwann cell	SEMA3E	PLXND1	0.00222566	0	SEMA3	Secreted Signaling	PMID: 22325954	TRUE
endothelial	endothelial	LAMA4	ITGA2_ITGB1	0.00222105	0	LAMININ	ECM-Receptor	KEGG: hsa04512	TRUE
fibroblast	RPE	TNXB	SDC4	0.00221286	0	TENASCIN	ECM-Receptor	KEGG: hsa04512	TRUE
lymphocyte	RPE	SEMA4D	PLXNB2	0.00221286	0	SEMA4	Cell-Cell Contact	PMID: 27533782	FALSE
fibroblast	fibroblast	LAMA4	ITGA3_ITGB1	0.00220096	0	LAMININ	ECM-Receptor	KEGG: hsa04512	FALSE
Schwann cell	mast cell	COL4A2	ITGA9_ITGB1	0.00219644	0	COLLAGEN	ECM-Receptor	KEGG: hsa04512	TRUE
Schwann cell	Schwann cell	COL4A1	ITGAV_ITGB8	0.00219597	0	COLLAGEN	ECM-Receptor	KEGG: hsa04512	FALSE
fibroblast	Schwann cell	THBS1	SDC4	0.00219557	0	THBS	ECM-Receptor	KEGG: hsa04512	FALSE
RPE	Schwann cell	PTN	SDC4	0.00219291	0	PTN	Secreted Signaling	PMID: 28356350; PMID: 25620911	FALSE
Schwann cell	lymphocyte	ICAM1	ITGAL_ITGB2	0.00219179	0	ICAM	Cell-Cell Contact	KEGG: hsa04514	FALSE
macrophage	Schwann cell	TGFB1	TGFbR1_R2	0.00218938	0	TGFb	Secreted Signaling	KEGG: hsa04350	TRUE
fibroblast	Schwann cell	LAMB2	ITGA2_ITGB1	0.00218928	0	LAMININ	ECM-Receptor	KEGG: hsa04512	TRUE
fibroblast	fibroblast	COL4A2	ITGA3_ITGB1	0.00218613	0	COLLAGEN	ECM-Receptor	KEGG: hsa04512	TRUE
mast cell	Schwann cell	PROS1	AXL	0.00218348	0	PROS	Secreted Signaling	PMID: 29531161	TRUE
Schwann cell	endothelial	FGF2	FGFR1	0.00218272	0	FGF	Secreted Signaling	PMC: 4393358	FALSE
Schwann cell	RPE	COL4A1	SDC4	0.00218087	0.01	COLLAGEN	ECM-Receptor	KEGG: hsa04512	FALSE
endothelial	RPE	TNXB	SDC4	0.0021764	0	TENASCIN	ECM-Receptor	KEGG: hsa04512	TRUE
macrophage	fibroblast	ITGA4_ITGB1	VCAM1	0.0021651	0	VCAM	Cell-Cell Contact	KEGG: hsa04514	FALSE
endothelial	Schwann cell	CXCL12	ACKR3	0.00215473	0.02	CXCL	Secreted Signaling	KEGG: hsa04060	FALSE
endothelial	macrophage	SELE	GLG1	0.00215388	0	SELE	Cell-Cell Contact	PMID: 11404363	TRUE
endothelial	Schwann cell	LAMB1	ITGA6_ITGB1	0.00215233	0	LAMININ	ECM-Receptor	KEGG: hsa04512	TRUE
Schwann cell	lymphocyte	HLA-C	KIR2DL3	0.00215054	0	MHC-I	Cell-Cell Contact	PMID: 28484462	TRUE
endothelial	mast cell	LAMA4	ITGA9_ITGB1	0.00214774	0	LAMININ	ECM-Receptor	KEGG: hsa04512	TRUE
lymphocyte	fibroblast	TNFSF14	LTBR	0.00214523	0	LIGHT	Secreted Signaling	KEGG: hsa04060	TRUE
melanocyte	macrophage	CD99	PILRA	0.00212079	0	CD99	Cell-Cell Contact	PMID: 18234675	TRUE
macrophage	endothelial	SELL	CD34	0.00211608	0	SELL	Cell-Cell Contact	PMID: 7692600; PMID: 8977216	TRUE
fibroblast	macrophage	TNFSF14	LTBR	0.00211595	0	LIGHT	Secreted Signaling	KEGG: hsa04060	FALSE
Schwann cell	Schwann cell	MDK	PTPRZ1	0.00211094	0	MK	Secreted Signaling	PMID: 28356350	TRUE
endothelial	fibroblast	F11R	JAM3	0.00210501	0	JAM	Cell-Cell Contact	KEGG: hsa04514	TRUE
fibroblast	endothelial	JAM3	F11R	0.00210501	0	JAM	Cell-Cell Contact	KEGG: hsa04514	FALSE
endothelial	melanocyte	SELE	GLG1	0.00210433	0	SELE	Cell-Cell Contact	PMID: 11404363	TRUE
macrophage	melanocyte	GRN	SORT1	0.00210406	0	GRN	Secreted Signaling	PMID: 29555433	TRUE
fibroblast	Schwann cell	LAMB2	ITGA3_ITGB1	0.00210386	0	LAMININ	ECM-Receptor	KEGG: hsa04512	TRUE
melanocyte	endothelial	MDK	ITGA6_ITGB1	0.00210246	0.04	MK	Secreted Signaling	PMID: 28356350	TRUE
mast cell	macrophage	CD22	PTPRC	0.00209873	0	CD22	Cell-Cell Contact	KEGG: hsa04514	TRUE
macrophage	mast cell	PTPRC	CD22	0.00209873	0	CD45	Cell-Cell Contact	PMID: 12115612	FALSE
RPE	endothelial	COL4A3	SDC4	0.00209412	0	COLLAGEN	ECM-Receptor	KEGG: hsa04512	TRUE
fibroblast	fibroblast	PROS1	AXL	0.00209273	0	PROS	Secreted Signaling	PMID: 29531161	TRUE
fibroblast	endothelial	ANGPTL4	SDC4	0.00208286	0	ANGPTL	Secreted Signaling	PMID: 29017031	TRUE
fibroblast	Schwann cell	THBS1	ITGA3_ITGB1	0.002079	0	THBS	ECM-Receptor	KEGG: hsa04512	TRUE
macrophage	fibroblast	TNFSF12	TNFRSF12A	0.00206128	0	TWEAK	Secreted Signaling	KEGG: hsa04060	TRUE
RPE	mast cell	LGALS9	CD44	0.00206032	0	GALECTIN	Secreted Signaling	PMID: 25065622	TRUE
endothelial	endothelial	CD99	CD99L2	0.00205518	0	CD99	Cell-Cell Contact	KEGG: hsa04514	FALSE
Schwann cell	Schwann cell	LAMC1	ITGAV_ITGB8	0.00205041	0	LAMININ	ECM-Receptor	KEGG: hsa04512	TRUE
endothelial	melanocyte	FN1	ITGA3_ITGB1	0.00204315	0.04	FN1	ECM-Receptor	KEGG: hsa04512	TRUE
macrophage	endothelial	THBS1	ITGA3_ITGB1	0.00203766	0	THBS	ECM-Receptor	KEGG: hsa04512	TRUE
Schwann cell	fibroblast	SEMA3C	NRP2_PLXNA2	0.00203554	0	SEMA3	Secreted Signaling	PMID: 27533782	TRUE
fibroblast	macrophage	LAMA2	CD44	0.00203207	0	LAMININ	ECM-Receptor	KEGG: hsa04512	TRUE
Schwann cell	fibroblast	COL4A2	ITGA3_ITGB1	0.00203139	0	COLLAGEN	ECM-Receptor	KEGG: hsa04512	FALSE
fibroblast	Schwann cell	TNXB	SDC4	0.00202272	0	TENASCIN	ECM-Receptor	KEGG: hsa04512	TRUE
lymphocyte	mast cell	ITGB2	ICAM2	0.00201423	0	ITGB2	Cell-Cell Contact	KEGG: hsa04514	FALSE
fibroblast	RPE	LAMA4	ITGA6_ITGB1	0.00200051	0	LAMININ	ECM-Receptor	KEGG: hsa04512	FALSE
endothelial	endothelial	THBS1	ITGA3_ITGB1	0.00199622	0	THBS	ECM-Receptor	KEGG: hsa04512	FALSE
lymphocyte	fibroblast	GZMA	F2R	0.00199578	0	PARs	Secreted Signaling	KEGG: hsa04080	TRUE
mast cell	endothelial	CD99	CD99L2	0.00199542	0	CD99	Cell-Cell Contact	KEGG: hsa04514	FALSE
endothelial	fibroblast	EFNA1	EPHA2	0.00199371	0	EPHA	Cell-Cell Contact	PMID: 15114347	TRUE
endothelial	macrophage	PECAM1	PECAM1	0.00199261	0	PECAM1	Cell-Cell Contact	KEGG: hsa04514	TRUE
macrophage	endothelial	PECAM1	PECAM1	0.00199261	0	PECAM1	Cell-Cell Contact	KEGG: hsa04514	TRUE
melanocyte	mast cell	SPP1	ITGA9_ITGB1	0.00199044	0	SPP1	Secreted Signaling	PMID: 21907263	TRUE
endothelial	Schwann cell	TNXB	SDC4	0.00198938	0	TENASCIN	ECM-Receptor	KEGG: hsa04512	TRUE
endothelial	fibroblast	LAMA4	ITGA3_ITGB1	0.00198634	0	LAMININ	ECM-Receptor	KEGG: hsa04512	FALSE
mast cell	fibroblast	PROS1	AXL	0.00198632	0	PROS	Secreted Signaling	PMID: 29531161	TRUE
melanocyte	RPE	SPP1	ITGAV_ITGB5	0.00198592	0	SPP1	Secreted Signaling	PMID: 21907263	FALSE
fibroblast	mast cell	CNTN1	NRCAM	0.00197398	0	CNTN	Cell-Cell Contact	KEGG: hsa04514	TRUE
RPE	lymphocyte	HLA-E	CD8B	0.00197197	0	MHC-I	Cell-Cell Contact	KEGG: hsa04514	FALSE
Schwann cell	melanocyte	COL6A1	ITGA3_ITGB1	0.00196835	0	COLLAGEN	ECM-Receptor	KEGG: hsa04512	TRUE
RPE	Schwann cell	COL9A2	ITGA1_ITGB1	0.00196511	0	COLLAGEN	ECM-Receptor	KEGG: hsa04512	TRUE
Schwann cell	Schwann cell	COL4A1	ITGA2_ITGB1	0.00196426	0	COLLAGEN	ECM-Receptor	KEGG: hsa04512	TRUE
fibroblast	fibroblast	TNXB	ITGA8_ITGB1	0.00196285	0	TENASCIN	ECM-Receptor	KEGG: hsa04512	TRUE
fibroblast	mast cell	LAMC2	CD44	0.00196241	0	LAMININ	ECM-Receptor	KEGG: hsa04512	TRUE
macrophage	fibroblast	TGFB1	ACVR1_TGFbR	0.00196199	0	TGFb	Secreted Signaling	PMID: 29376829	TRUE
lymphocyte	melanocyte	TNFSF14	LTBR	0.00195713	0	LIGHT	Secreted Signaling	KEGG: hsa04060	TRUE
Schwann cell	macrophage	MDK	ITGA4_ITGB1	0.00195339	0.01	MK	Secreted Signaling	PMID: 28356350	FALSE
endothelial	fibroblast	COL4A1	SDC4	0.00195321	0.01	COLLAGEN	ECM-Receptor	KEGG: hsa04512	FALSE
Schwann cell	endothelial	COL6A1	ITGA2_ITGB1	0.00195241	0	COLLAGEN	ECM-Receptor	KEGG: hsa04512	TRUE
fibroblast	Schwann cell	SEMA3E	PLXND1	0.00194702	0	SEMA3	Secreted Signaling	PMID: 22325954	TRUE
fibroblast	endothelial	ANGPTL4	CDH11	0.00194045	0	ANGPTL	Secreted Signaling	PMID: 30049845	FALSE
Schwann cell	melanocyte	COL1A2	ITGA3_ITGB1	0.00193937	0.04	COLLAGEN	ECM-Receptor	KEGG: hsa04512	TRUE
RPE	fibroblast	COL9A3	ITGA1_ITGB1	0.00193877	0	COLLAGEN	ECM-Receptor	KEGG: hsa04512	FALSE
endothelial	fibroblast	TNXB	ITGA8_ITGB1	0.0019305	0	TENASCIN	ECM-Receptor	KEGG: hsa04512	TRUE
endothelial	Schwann cell	PROS1	AXL	0.00192876	0	PROS	Secreted Signaling	PMID: 29531161	TRUE
Schwann cell	endothelial	LAMB2	ITGA6_ITGB1	0.00192664	0	LAMININ	ECM-Receptor	KEGG: hsa04512	TRUE
fibroblast	macrophage	ANGPTL4	ITGA5_ITGB1	0.00192637	0	ANGPTL	Secreted Signaling	PMID: 30049845	TRUE
RPE	lymphocyte	LGALS9	PTPRC	0.00192464	0	GALECTIN	Secreted Signaling	PMID: 30120235	TRUE
Schwann cell	endothelial	COL1A2	ITGA2_ITGB1	0.00192367	0	COLLAGEN	ECM-Receptor	KEGG: hsa04512	TRUE
endothelial	endothelial	TNFSF10	TNFRSF10A	0.00191453	0	TRAIL	Secreted Signaling	KEGG: hsa04060	TRUE
lymphocyte	macrophage	CCL5	CCR5	0.00191368	0	CCL	Secreted Signaling	KEGG: hsa04060	TRUE
lymphocyte	fibroblast	AREG	EGFR	0.00191164	0	EGF	Secreted Signaling	KEGG: hsa04012	TRUE
fibroblast	melanocyte	TNFSF12	TNFRSF12A	0.00189213	0	TWEAK	Secreted Signaling	KEGG: hsa04060	TRUE
Schwann cell	mast cell	COL6A1	ITGA9_ITGB1	0.00188794	0	COLLAGEN	ECM-Receptor	KEGG: hsa04512	TRUE
Schwann cell	Schwann cell	COL4A1	ITGA3_ITGB1	0.00188761	0	COLLAGEN	ECM-Receptor	KEGG: hsa04512	FALSE
fibroblast	macrophage	HLA-DPB1	CD4	0.0018815	0	MHC-II	Cell-Cell Contact	KEGG: hsa04514	FALSE
macrophage	mast cell	ITGB2	ICAM2	0.00187933	0	ITGB2	Cell-Cell Contact	KEGG: hsa04514	FALSE
macrophage	lymphocyte	ALCAM	CD6	0.00187646	0	ALCAM	Cell-Cell Contact	KEGG: hsa04514	FALSE
lymphocyte	macrophage	CD6	ALCAM	0.00187646	0	CD6	Cell-Cell Contact	PMID: 23602662	TRUE
fibroblast	endothelial	THBS1	SDC4	0.00187107	0	THBS	ECM-Receptor	KEGG: hsa04512	FALSE
RPE	endothelial	PTN	SDC4	0.00186881	0.01	PTN	Secreted Signaling	PMID: 28356350; PMID: 25620911	FALSE
mast cell	endothelial	SEMA3E	PLXND1	0.00186855	0	SEMA3	Secreted Signaling	PMID: 22325954	FALSE
fibroblast	endothelial	TNFSF14	LTBR	0.00186794	0	LIGHT	Secreted Signaling	KEGG: hsa04060	FALSE
fibroblast	RPE	LAMA2	ITGAV_ITGB8	0.00186126	0	LAMININ	ECM-Receptor	KEGG: hsa04512	TRUE
fibroblast	RPE	TNFSF14	TNFRSF14	0.00186042	0	LIGHT	Secreted Signaling	KEGG: hsa04060	TRUE
Schwann cell	mast cell	COL1A2	ITGA9_ITGB1	0.00186015	0	COLLAGEN	ECM-Receptor	KEGG: hsa04512	TRUE
Schwann cell	macrophage	SEMA3C	NRP2_PLXNA3	0.00185936	0	SEMA3	Secreted Signaling	PMID: 27533782	TRUE
endothelial	macrophage	CSF1	CSF1R	0.00185898	0	CSF	Secreted Signaling	KEGG: hsa04060	TRUE
endothelial	melanocyte	LAMB2	ITGA3_ITGB1	0.00185848	0	LAMININ	ECM-Receptor	KEGG: hsa04512	TRUE
melanocyte	macrophage	ICAM1	ITGAX_ITGB2	0.00185582	0	ICAM	Cell-Cell Contact	PMID: 16252253	FALSE
mast cell	fibroblast	ITGA9_ITGB1	VCAM1	0.00185377	0	VCAM	Cell-Cell Contact	KEGG: hsa04514	FALSE
Schwann cell	endothelial	LAMA4	ITGA3_ITGB1	0.00185294	0	LAMININ	ECM-Receptor	KEGG: hsa04512	FALSE
endothelial	macrophage	JAM3	ITGAM_ITGB2	0.0018475	0	JAM	Cell-Cell Contact	KEGG: hsa04514; PMID: 16118203, PMC2194005	TRUE
endothelial	endothelial	LAMB2	ITGA2_ITGB1	0.00184343	0	LAMININ	ECM-Receptor	KEGG: hsa04512	TRUE
Schwann cell	fibroblast	FN1	ITGA8_ITGB1	0.00184318	0	FN1	ECM-Receptor	KEGG: hsa04512	TRUE
RPE	endothelial	SEMA4A	NRP1_PLXNA2	0.00183691	0	SEMA4	Cell-Cell Contact	PMID: 27533782	TRUE
mast cell	RPE	SEMA4D	PLXNB2	0.00183469	0	SEMA4	Cell-Cell Contact	PMID: 27533782	FALSE
Schwann cell	Schwann cell	LAMC1	ITGA2_ITGB1	0.00183403	0	LAMININ	ECM-Receptor	KEGG: hsa04512	TRUE
RPE	lymphocyte	COL9A3	ITGA1_ITGB1	0.00182982	0	COLLAGEN	ECM-Receptor	KEGG: hsa04512	TRUE
mast cell	lymphocyte	CD274	PDCD1	0.00182479	0	PD-L1	Cell-Cell Contact	PMID: 23954143	FALSE
macrophage	RPE	THBS1	SDC4	0.00182093	0.03	THBS	ECM-Receptor	KEGG: hsa04512	TRUE
macrophage	Schwann cell	SEMA3E	PLXND1	0.00182087	0	SEMA3	Secreted Signaling	PMID: 22325954	FALSE
endothelial	macrophage	LAMA5	ITGA1_ITGB1	0.00181782	0	LAMININ	ECM-Receptor	KEGG: hsa04512	TRUE
melanocyte	RPE	SEMA4A	PLXNB2	0.00181383	0	SEMA4	Cell-Cell Contact	PMID: 27533782	TRUE
endothelial	fibroblast	FN1	ITGA3_ITGB1	0.0018124	0.04	FN1	ECM-Receptor	KEGG: hsa04512	FALSE
endothelial	Schwann cell	JAM2	JAM3	0.00180994	0	JAM	Cell-Cell Contact	PMC1237098; PMID: 11590146	FALSE
Schwann cell	endothelial	JAM3	JAM2	0.00180994	0	JAM	Cell-Cell Contact	KEGG: hsa04514	TRUE
endothelial	RPE	LAMA4	ITGA6_ITGB1	0.00180539	0	LAMININ	ECM-Receptor	KEGG: hsa04512	FALSE
endothelial	Schwann cell	MDK	PTPRZ1	0.00180386	0	MK	Secreted Signaling	PMID: 28356350	TRUE
endothelial	fibroblast	LAMA5	CD44	0.00180142	0	LAMININ	ECM-Receptor	KEGG: hsa04512	FALSE
endothelial	fibroblast	ANGPTL4	CDH11	0.00180058	0	ANGPTL	Secreted Signaling	PMID: 30049845	FALSE
RPE	melanocyte	SEMA3B	NRP2_PLXNA1	0.00179457	0	SEMA3	Secreted Signaling	PMID: 27533782	TRUE
endothelial	mast cell	LAMB2	ITGA9_ITGB1	0.00178255	0	LAMININ	ECM-Receptor	KEGG: hsa04512	TRUE
macrophage	endothelial	SELPLG	SELP	0.0017744	0	SELPLG	Cell-Cell Contact	PMID: 19118202; PMID: 9829984	FALSE
RPE	fibroblast	SEMA4A	PLXNB2	0.00177195	0	SEMA4	Cell-Cell Contact	PMID: 27533782	FALSE
fibroblast	mast cell	IL6	IL6R_IL6ST	0.00176942	0	IL6	Secreted Signaling	KEGG: hsa04060	TRUE
Schwann cell	Schwann cell	LAMC1	ITGA3_ITGB1	0.00176245	0	LAMININ	ECM-Receptor	KEGG: hsa04512	TRUE
Schwann cell	macrophage	SEMA3C	NRP1_NRP2	0.00175461	0	SEMA3	Secreted Signaling	PMID: 27533782	TRUE
endothelial	fibroblast	PROS1	AXL	0.00175457	0	PROS	Secreted Signaling	PMID: 29531161	TRUE
Schwann cell	endothelial	VEGFA	FLT1_KDR	0.00175422	0	VEGF	Secreted Signaling	PMID: 16633338	FALSE
fibroblast	macrophage	IGF2	IGF2R	0.00175152	0	IGF	Secreted Signaling	PMID: 14604834	TRUE
Schwann cell	fibroblast	SEMA3C	NRP1_PLXNA2	0.00174976	0	SEMA3	Secreted Signaling	PMID: 27533782	TRUE
Schwann cell	fibroblast	COL6A1	ITGA3_ITGB1	0.00174603	0	COLLAGEN	ECM-Receptor	KEGG: hsa04512	FALSE
endothelial	melanocyte	PTPRM	PTPRM	0.00174549	0	PTPRM	Cell-Cell Contact	KEGG: hsa04514	TRUE
melanocyte	endothelial	PTPRM	PTPRM	0.00174549	0	PTPRM	Cell-Cell Contact	KEGG: hsa04514	TRUE
RPE	Schwann cell	SEMA4A	NRP1_PLXNA3	0.0017432	0.01	SEMA4	Cell-Cell Contact	PMID: 27533782	FALSE
endothelial	endothelial	LAMC1	ITGA3_ITGB1	0.00174183	0	LAMININ	ECM-Receptor	KEGG: hsa04512	FALSE
fibroblast	melanocyte	TNFSF14	TNFRSF14	0.00174102	0	LIGHT	Secreted Signaling	KEGG: hsa04060	TRUE
fibroblast	fibroblast	FGF7	FGFR2	0.00173982	0	FGF	Secreted Signaling	PMC: 4393358	TRUE
endothelial	macrophage	LGALS9	CD44	0.00173793	0	GALECTIN	Secreted Signaling	PMID: 25065622	FALSE
fibroblast	RPE	FGF7	FGFR2	0.00173703	0	FGF	Secreted Signaling	PMC: 4393358	TRUE
Schwann cell	macrophage	SEMA3C	NRP1_PLXNA3	0.00173624	0	SEMA3	Secreted Signaling	PMID: 27533782	TRUE
RPE	fibroblast	BMP4	BMPR1A_BMPR2	0.00173437	0	BMP	Secreted Signaling	KEGG: hsa04350; PMID:26893264	TRUE
RPE	Schwann cell	COL9A2	CD44	0.00173363	0	COLLAGEN	ECM-Receptor	KEGG: hsa04512	TRUE
Schwann cell	endothelial	VEGFA	FLT1	0.00172606	0	VEGF	Secreted Signaling	KEGG: hsa04370; PMID: 16633338	TRUE
lymphocyte	lymphocyte	ICAM2	ITGAL_ITGB2	0.0017256	0	ICAM	Cell-Cell Contact	KEGG: hsa04514	TRUE
fibroblast	endothelial	TNXB	SDC4	0.00172373	0	TENASCIN	ECM-Receptor	KEGG: hsa04512	TRUE
Schwann cell	fibroblast	COL1A2	ITGA3_ITGB1	0.00172032	0.03	COLLAGEN	ECM-Receptor	KEGG: hsa04512	FALSE
mast cell	fibroblast	TNF	TNFRSF1B	0.00171462	0	TNF	Secreted Signaling	KEGG: hsa04060	TRUE
endothelial	RPE	SELE	GLG1	0.00171358	0	SELE	Cell-Cell Contact	PMID: 11404363	TRUE
mast cell	macrophage	COL9A2	CD44	0.00171083	0	COLLAGEN	ECM-Receptor	KEGG: hsa04512	FALSE
endothelial	endothelial	ANGPTL4	ITGA5_ITGB1	0.0017106	0.02	ANGPTL	Secreted Signaling	PMID: 30049845	FALSE
Schwann cell	macrophage	ICAM1	ITGAX_ITGB2	0.00170776	0	ICAM	Cell-Cell Contact	PMID: 16252253	FALSE
RPE	endothelial	CALCB	CALCRL	0.0017074	0	CALCR	Secreted Signaling	KEGG: hsa04080	TRUE
lymphocyte	macrophage	TNFSF14	LTBR	0.00170283	0	LIGHT	Secreted Signaling	KEGG: hsa04060	TRUE
macrophage	endothelial	TGFB1	ACVR1_TGFbR	0.00170261	0	TGFb	Secreted Signaling	PMID: 29376829	FALSE
endothelial	endothelial	TNXB	SDC4	0.00169531	0	TENASCIN	ECM-Receptor	KEGG: hsa04512	TRUE
RPE	endothelial	COL9A3	ITGA1_ITGB1	0.0016933	0	COLLAGEN	ECM-Receptor	KEGG: hsa04512	FALSE
Schwann cell	endothelial	PGF	FLT1	0.00169303	0	VEGF	Secreted Signaling	KEGG: hsa04370; PMID: 16633338	TRUE
Schwann cell	Schwann cell	ANGPTL4	SDC3	0.0016915	0	ANGPTL	Secreted Signaling	PMID: 29017031	TRUE
fibroblast	endothelial	COL1A1	ITGA9_ITGB1	0.00168525	0	COLLAGEN	ECM-Receptor	KEGG: hsa04512	TRUE
melanocyte	lymphocyte	MDK	ITGA4_ITGB1	0.00168118	0	MK	Secreted Signaling	PMID: 28356350	TRUE
RPE	lymphocyte	NECTIN2	TIGIT	0.00167937	0	NECTIN	Cell-Cell Contact	KEGG: hsa04514	FALSE
lymphocyte	RPE	TIGIT	NECTIN2	0.00167937	0	TIGIT	Cell-Cell Contact	PMID: 1313846; PMID:24987108	TRUE
melanocyte	macrophage	ICAM1	ITGAM_ITGB2	0.00167659	0	ICAM	Cell-Cell Contact	KEGG: hsa04514	FALSE
endothelial	macrophage	MDK	ITGA4_ITGB1	0.0016692	0.01	MK	Secreted Signaling	PMID: 28356350	FALSE
Schwann cell	Schwann cell	LAMA4	ITGAV_ITGB8	0.0016673	0	LAMININ	ECM-Receptor	KEGG: hsa04512	FALSE
Schwann cell	fibroblast	NRXN3	NLGN2	0.00165934	0	NRXN	Cell-Cell Contact	KEGG: hsa04514	FALSE
RPE	endothelial	LAMB2	ITGA3_ITGB1	0.00165117	0	LAMININ	ECM-Receptor	KEGG: hsa04512	FALSE
RPE	endothelial	COL9A2	ITGA10_ITGB1	0.00164964	0	COLLAGEN	ECM-Receptor	KEGG: hsa04512	TRUE
endothelial	fibroblast	LAMB2	ITGA3_ITGB1	0.00164855	0	LAMININ	ECM-Receptor	KEGG: hsa04512	FALSE
RPE	fibroblast	PDGFA	PDGFRA	0.00163934	0	PDGF	Secreted Signaling	PMID: 15207812	TRUE
lymphocyte	macrophage	SEMA3E	PLXND1	0.00163242	0	SEMA3	Secreted Signaling	PMID: 22325954	FALSE
RPE	melanocyte	SEMA3B	NRP2_PLXNA3	0.00162447	0	SEMA3	Secreted Signaling	PMID: 27533782	TRUE
endothelial	endothelial	COL4A2	ITGA3_ITGB1	0.00162048	0	COLLAGEN	ECM-Receptor	KEGG: hsa04512	FALSE
RPE	Schwann cell	PTN	PTPRZ1	0.00161814	0	PTN	Secreted Signaling	PMID: 28356350; PMID: 25620911	TRUE
endothelial	mast cell	ICAM1	SPN	0.00160754	0	ICAM	Cell-Cell Contact	PMID: 1683685	FALSE
fibroblast	Schwann cell	GDF15	TGFBR2	0.00160713	0	GDF	Secreted Signaling	KEGG: hsa04350	TRUE
Schwann cell	endothelial	VEGFA	KDR	0.00160513	0	VEGF	Secreted Signaling	KEGG: hsa04370; PMID: 16633338	TRUE
fibroblast	lymphocyte	HLA-F	CD8B	0.00160164	0	MHC-I	Cell-Cell Contact	KEGG: hsa04514	TRUE
Schwann cell	endothelial	CD99	CD99L2	0.00160032	0	CD99	Cell-Cell Contact	KEGG: hsa04514	FALSE
mast cell	endothelial	ITGA4_ITGB1	VCAM1	0.0015994	0.01	VCAM	Cell-Cell Contact	KEGG: hsa04514	FALSE
fibroblast	fibroblast	BMP5	BMPR1A_BMPR2	0.00159464	0	BMP	Secreted Signaling	KEGG: hsa04350; PMID:26893264	TRUE
fibroblast	RPE	CSF1	CSF1R	0.00159337	0	CSF	Secreted Signaling	KEGG: hsa04060	TRUE
endothelial	endothelial	BMP6	ACVR1_BMPR2	0.00158169	0	BMP	Secreted Signaling	KEGG: hsa04350; PMID:26893264	TRUE
macrophage	fibroblast	TGFB1	TGFbR1_R2	0.00157845	0	TGFb	Secreted Signaling	KEGG: hsa04350	TRUE
macrophage	Schwann cell	THBS1	ITGA3_ITGB1	0.001576	0.01	THBS	ECM-Receptor	KEGG: hsa04512	TRUE
RPE	fibroblast	SEMA3C	NRP2_PLXNA3	0.00156956	0	SEMA3	Secreted Signaling	PMID: 27533782	FALSE
endothelial	lymphocyte	HLA-E	KLRC2	0.0015684	0	MHC-I	Cell-Cell Contact	PMID: 26697006	TRUE
endothelial	Schwann cell	LAMC1	ITGAV_ITGB8	0.00156731	0	LAMININ	ECM-Receptor	KEGG: hsa04512	FALSE
mast cell	RPE	COL9A2	ITGAV_ITGB8	0.00156698	0	COLLAGEN	ECM-Receptor	KEGG: hsa04512	FALSE
fibroblast	macrophage	THY1	ITGAX_ITGB2	0.00156654	0	THY1	Cell-Cell Contact	PMID: 15850796	TRUE
fibroblast	fibroblast	HBEGF	EGFR_ERBB2	0.00156618	0	EGF	Secreted Signaling	KEGG: hsa04012	FALSE
macrophage	endothelial	VEGFA	FLT1_KDR	0.00155776	0	VEGF	Secreted Signaling	PMID: 16633338	FALSE
RPE	fibroblast	SEMA3C	NRP1_NRP2	0.00155441	0	SEMA3	Secreted Signaling	PMID: 27533782	TRUE
melanocyte	fibroblast	SEMA4A	NRP1_PLXNA3	0.00154946	0	SEMA4	Cell-Cell Contact	PMID: 27533782	FALSE
Schwann cell	Schwann cell	LAMB2	ITGA6_ITGB4	0.00154779	0	LAMININ	ECM-Receptor	KEGG: hsa04512	TRUE
fibroblast	mast cell	COL6A3	CD44	0.00154591	0	COLLAGEN	ECM-Receptor	KEGG: hsa04512	TRUE
endothelial	Schwann cell	THBS1	ITGA3_ITGB1	0.00154393	0	THBS	ECM-Receptor	KEGG: hsa04512	FALSE
Schwann cell	macrophage	ICAM1	ITGAM_ITGB2	0.0015428	0	ICAM	Cell-Cell Contact	KEGG: hsa04514	FALSE
Schwann cell	lymphocyte	HLA-F	CD8A	0.00153851	0	MHC-I	Cell-Cell Contact	KEGG: hsa04514	TRUE
fibroblast	melanocyte	LAMC1	ITGA3_ITGB1	0.00153735	0	LAMININ	ECM-Receptor	KEGG: hsa04512	TRUE
endothelial	macrophage	HLA-DQA1	CD4	0.00153567	0	MHC-II	Cell-Cell Contact	KEGG: hsa04514	TRUE
macrophage	endothelial	VEGFA	FLT1	0.00153275	0	VEGF	Secreted Signaling	KEGG: hsa04370; PMID: 16633338	TRUE
fibroblast	endothelial	LAMC1	ITGA2_ITGB1	0.00152489	0	LAMININ	ECM-Receptor	KEGG: hsa04512	TRUE
endothelial	fibroblast	PTPRM	PTPRM	0.00151599	0	PTPRM	Cell-Cell Contact	KEGG: hsa04514	TRUE
fibroblast	endothelial	PTPRM	PTPRM	0.00151599	0	PTPRM	Cell-Cell Contact	KEGG: hsa04514	TRUE
Schwann cell	Schwann cell	SEMA3E	PLXND1	0.00151582	0	SEMA3	Secreted Signaling	PMID: 22325954	FALSE
fibroblast	endothelial	FGF2	FGFR1	0.00151371	0.02	FGF	Secreted Signaling	PMC: 4393358	FALSE
fibroblast	melanocyte	LAMB1	ITGA3_ITGB1	0.00150821	0	LAMININ	ECM-Receptor	KEGG: hsa04512	TRUE
lymphocyte	lymphocyte	FN1	ITGA4_ITGB1	0.00150782	0.01	FN1	ECM-Receptor	KEGG: hsa04512	TRUE
endothelial	fibroblast	COL4A2	ITGA10_ITGB1	0.00150656	0	COLLAGEN	ECM-Receptor	KEGG: hsa04512	FALSE
fibroblast	endothelial	CD99	CD99L2	0.0015062	0	CD99	Cell-Cell Contact	KEGG: hsa04514	FALSE
lymphocyte	endothelial	TNFSF14	LTBR	0.00150318	0.01	LIGHT	Secreted Signaling	KEGG: hsa04060	FALSE
endothelial	RPE	LAMB2	ITGA6_ITGB1	0.00149833	0	LAMININ	ECM-Receptor	KEGG: hsa04512	FALSE
RPE	melanocyte	COL4A3	ITGA3_ITGB1	0.00149776	0	COLLAGEN	ECM-Receptor	KEGG: hsa04512	TRUE
lymphocyte	RPE	TNFSF14	TNFRSF14	0.00149712	0	LIGHT	Secreted Signaling	KEGG: hsa04060	TRUE
fibroblast	endothelial	LAMB1	ITGA2_ITGB1	0.00149599	0	LAMININ	ECM-Receptor	KEGG: hsa04512	TRUE
Schwann cell	Schwann cell	NRXN1	NLGN2	0.00149534	0	NRXN	Cell-Cell Contact	KEGG: hsa04514	TRUE
Schwann cell	Schwann cell	LAMA4	ITGA2_ITGB1	0.00149129	0	LAMININ	ECM-Receptor	KEGG: hsa04512	TRUE
lymphocyte	fibroblast	SEMA4D	PLXNB2	0.00149038	0	SEMA4	Cell-Cell Contact	PMID: 27533782	FALSE
macrophage	macrophage	CD22	PTPRC	0.00148973	0	CD22	Cell-Cell Contact	KEGG: hsa04514	TRUE
macrophage	macrophage	PTPRC	CD22	0.00148973	0	CD45	Cell-Cell Contact	PMID: 12115612	FALSE
RPE	Schwann cell	LAMB2	ITGAV_ITGB8	0.00148572	0	LAMININ	ECM-Receptor	KEGG: hsa04512	FALSE
RPE	endothelial	COL4A3	ITGA2_ITGB1	0.00148562	0	COLLAGEN	ECM-Receptor	KEGG: hsa04512	TRUE
Schwann cell	macrophage	SEMA3C	PLXND1	0.00148037	0	SEMA3	Secreted Signaling	PMID: 27533782	TRUE
endothelial	endothelial	F11R	F11R	0.001476	0	JAM	Cell-Cell Contact	KEGG: hsa04514	TRUE
fibroblast	mast cell	LAMC1	ITGA9_ITGB1	0.00147452	0	LAMININ	ECM-Receptor	KEGG: hsa04512	TRUE
Schwann cell	fibroblast	SEMA4A	NRP1_PLXNA2	0.00147269	0	SEMA4	Cell-Cell Contact	PMID: 27533782	TRUE
Schwann cell	endothelial	CXCL2	ACKR1	0.0014682	0	CXCL	Secreted Signaling	PMID: 26740381	TRUE
melanocyte	Schwann cell	CD99	CD99L2	0.00146677	0	CD99	Cell-Cell Contact	KEGG: hsa04514	FALSE
RPE	fibroblast	BMP7	BMPR1A_BMPR2	0.00145929	0	BMP	Secreted Signaling	KEGG: hsa04350; PMID:26893264	TRUE
RPE	lymphocyte	LGALS9	CD44	0.00145857	0	GALECTIN	Secreted Signaling	PMID: 25065622	TRUE
fibroblast	endothelial	CD96	PVR	0.00145834	0	CD96	Cell-Cell Contact	PMID: 15034010	FALSE
endothelial	Schwann cell	COL4A2	ITGAV_ITGB8	0.0014581	0	COLLAGEN	ECM-Receptor	KEGG: hsa04512	FALSE
RPE	endothelial	SEMA3C	NRP2_PLXNA2	0.00144996	0	SEMA3	Secreted Signaling	PMID: 27533782	TRUE
fibroblast	mast cell	LAMB1	ITGA9_ITGB1	0.00144657	0	LAMININ	ECM-Receptor	KEGG: hsa04512	TRUE
Schwann cell	RPE	CSF1	CSF1R	0.00144475	0	CSF	Secreted Signaling	KEGG: hsa04060	TRUE
fibroblast	endothelial	COL6A2	ITGA9_ITGB1	0.00144258	0	COLLAGEN	ECM-Receptor	KEGG: hsa04512	TRUE
RPE	mast cell	COL4A3	ITGA9_ITGB1	0.00143655	0	COLLAGEN	ECM-Receptor	KEGG: hsa04512	TRUE
Schwann cell	Schwann cell	LAMA4	ITGA3_ITGB1	0.00143307	0.03	LAMININ	ECM-Receptor	KEGG: hsa04512	FALSE
melanocyte	lymphocyte	ICAM1	ITGAL	0.00142694	0	ICAM	Cell-Cell Contact	PMID: 23602662	TRUE
macrophage	endothelial	VEGFA	KDR	0.00142534	0	VEGF	Secreted Signaling	KEGG: hsa04370; PMID: 16633338	TRUE
RPE	fibroblast	COL9A2	ITGA1_ITGB1	0.00142191	0	COLLAGEN	ECM-Receptor	KEGG: hsa04512	TRUE
mast cell	fibroblast	CTSG	F2R	0.00142037	0	PARs	Secreted Signaling	KEGG: hsa04080	TRUE
fibroblast	macrophage	THY1	ITGAM_ITGB2	0.0014152	0	THY1	Cell-Cell Contact	PMID: 15850796	TRUE
macrophage	fibroblast	AREG	EGFR	0.00141474	0	EGF	Secreted Signaling	KEGG: hsa04012	TRUE
Schwann cell	endothelial	LAMB2	ITGA6_ITGB4	0.00140877	0	LAMININ	ECM-Receptor	KEGG: hsa04512	TRUE
endothelial	Schwann cell	LAMC1	ITGA2_ITGB1	0.00140184	0	LAMININ	ECM-Receptor	KEGG: hsa04512	TRUE
lymphocyte	melanocyte	TNFSF14	TNFRSF14	0.001401	0	LIGHT	Secreted Signaling	KEGG: hsa04060	TRUE
fibroblast	Schwann cell	PTN	SDC3	0.00139284	0	PTN	Secreted Signaling	PMID: 28356350; PMID: 25620911	TRUE
fibroblast	lymphocyte	LAMC2	CD44	0.00138921	0	LAMININ	ECM-Receptor	KEGG: hsa04512	TRUE
RPE	melanocyte	LGALS9	CD44	0.0013758	0	GALECTIN	Secreted Signaling	PMID: 25065622	TRUE
endothelial	melanocyte	LAMA5	ITGA1_ITGB1	0.00137498	0	LAMININ	ECM-Receptor	KEGG: hsa04512	TRUE
fibroblast	melanocyte	IGF2	IGF1R	0.00136796	0	IGF	Secreted Signaling	PMID: 14604834	TRUE
fibroblast	fibroblast	LAMC1	ITGA3_ITGB1	0.00136365	0	LAMININ	ECM-Receptor	KEGG: hsa04512	FALSE
endothelial	fibroblast	EFNB2	EPHB3	0.00136032	0	EPHB	Cell-Cell Contact	PMID: 15114347	TRUE
Schwann cell	RPE	GRN	SORT1	0.00135735	0	GRN	Secreted Signaling	PMID: 29555433	TRUE
RPE	endothelial	SEMA6B	PLXNA2	0.00135519	0	SEMA6	Cell-Cell Contact	PMID: 27533782	FALSE
fibroblast	melanocyte	LAMB2	ITGA3_ITGB1	0.00135416	0	LAMININ	ECM-Receptor	KEGG: hsa04512	TRUE
RPE	macrophage	C4A	C3AR1	0.0013502	0	COMPLEMENT	Secreted Signaling	PMID: 16234578	TRUE
RPE	fibroblast	SEMA3C	NRP1_PLXNA3	0.00134911	0	SEMA3	Secreted Signaling	PMID: 27533782	FALSE
endothelial	Schwann cell	LAMC1	ITGA3_ITGB1	0.0013471	0.01	LAMININ	ECM-Receptor	KEGG: hsa04512	FALSE
RPE	fibroblast	SEMA3B	NRP2_PLXNA2	0.00134546	0	SEMA3	Secreted Signaling	PMID: 27533782	FALSE
fibroblast	endothelial	LAMB2	ITGA2_ITGB1	0.00134319	0	LAMININ	ECM-Receptor	KEGG: hsa04512	TRUE
mast cell	lymphocyte	CXCL16	CXCR6	0.00134244	0	CXCL	Secreted Signaling	KEGG: hsa04060	TRUE
RPE	lymphocyte	COL9A2	ITGA1_ITGB1	0.00134197	0	COLLAGEN	ECM-Receptor	KEGG: hsa04512	TRUE
fibroblast	melanocyte	THBS1	ITGA3_ITGB1	0.00133814	0	THBS	ECM-Receptor	KEGG: hsa04512	TRUE
fibroblast	fibroblast	LAMB1	ITGA3_ITGB1	0.00133779	0	LAMININ	ECM-Receptor	KEGG: hsa04512	FALSE
RPE	Schwann cell	LAMB2	ITGA2_ITGB1	0.00132885	0	LAMININ	ECM-Receptor	KEGG: hsa04512	TRUE
RPE	fibroblast	COL4A3	ITGA3_ITGB1	0.00132852	0	COLLAGEN	ECM-Receptor	KEGG: hsa04512	TRUE
endothelial	endothelial	LAMA5	ITGA3_ITGB1	0.00132573	0	LAMININ	ECM-Receptor	KEGG: hsa04512	TRUE
macrophage	endothelial	CD99	CD99L2	0.00132397	0	CD99	Cell-Cell Contact	KEGG: hsa04514	FALSE
lymphocyte	lymphocyte	HLA-E	KLRC2	0.00132263	0	MHC-I	Cell-Cell Contact	PMID: 26697006	TRUE
RPE	fibroblast	COL9A3	SDC4	0.00131707	0	COLLAGEN	ECM-Receptor	KEGG: hsa04512	TRUE
Schwann cell	lymphocyte	ICAM1	ITGAL	0.00131305	0	ICAM	Cell-Cell Contact	PMID: 23602662	TRUE
Schwann cell	endothelial	SEMA3C	NRP2_PLXNA3	0.00131259	0	SEMA3	Secreted Signaling	PMID: 27533782	TRUE
mast cell	lymphocyte	HLA-C	KIR2DL3	0.00131257	0	MHC-I	Cell-Cell Contact	PMID: 28484462	TRUE
fibroblast	melanocyte	LAMC2	CD44	0.00131038	0	LAMININ	ECM-Receptor	KEGG: hsa04512	TRUE
endothelial	endothelial	COL4A1	ITGA3_ITGB1	0.00130966	0	COLLAGEN	ECM-Receptor	KEGG: hsa04512	FALSE
fibroblast	endothelial	EFNB1	EPHB4	0.00130437	0	EPHB	Cell-Cell Contact	PMID: 15114347	TRUE
endothelial	Schwann cell	COL4A2	ITGA2_ITGB1	0.00130414	0	COLLAGEN	ECM-Receptor	KEGG: hsa04512	TRUE
fibroblast	fibroblast	RARRES2	CMKLR1	0.00130169	0	CHEMERIN	Secreted Signaling	PMID: 24671882	TRUE
fibroblast	mast cell	LAMB2	ITGA9_ITGB1	0.00129881	0	LAMININ	ECM-Receptor	KEGG: hsa04512	TRUE
Schwann cell	Schwann cell	LAMB2	DAG1	0.00129164	0	LAMININ	ECM-Receptor	KEGG: hsa04512	TRUE
endothelial	fibroblast	JAM3	JAM3	0.00128944	0	JAM	Cell-Cell Contact	KEGG: hsa04514	TRUE
fibroblast	endothelial	JAM3	JAM3	0.00128944	0	JAM	Cell-Cell Contact	KEGG: hsa04514	TRUE
endothelial	endothelial	LAMB1	ITGA3_ITGB1	0.00127752	0.01	LAMININ	ECM-Receptor	KEGG: hsa04512	FALSE
RPE	Schwann cell	LAMB2	ITGA3_ITGB1	0.00127696	0	LAMININ	ECM-Receptor	KEGG: hsa04512	FALSE
macrophage	Schwann cell	NRG1	ERBB3	0.00127631	0	NRG	Secreted Signaling	KEGG: hsa04012	FALSE
macrophage	endothelial	TGFB1	TGFbR1_R2	0.00127113	0	TGFb	Secreted Signaling	KEGG: hsa04350	FALSE
Schwann cell	fibroblast	RARRES2	CMKLR1	0.00127089	0	CHEMERIN	Secreted Signaling	PMID: 24671882	TRUE
RPE	lymphocyte	HLA-E	KLRC1	0.00126865	0	MHC-I	Cell-Cell Contact	PMID: 24223577	FALSE
fibroblast	endothelial	ANGPTL2	ITGA5_ITGB1	0.0012683	0	ANGPTL	Secreted Signaling	PMID: 24478758	TRUE
endothelial	endothelial	VEGFB	FLT1	0.00126735	0	VEGF	Secreted Signaling	KEGG: hsa04370; PMID: 16633338	TRUE
melanocyte	endothelial	SEMA4A	NRP1_PLXNA2	0.00126627	0	SEMA4	Cell-Cell Contact	PMID: 27533782	TRUE
endothelial	fibroblast	JAM2	JAM2	0.00126221	0	JAM	Cell-Cell Contact	KEGG: hsa04514	TRUE
fibroblast	endothelial	JAM2	JAM2	0.00126221	0	JAM	Cell-Cell Contact	KEGG: hsa04514	TRUE
macrophage	macrophage	CD70	CD27	0.00125989	0	CD70	Secreted Signaling	KEGG: hsa04060	TRUE
Schwann cell	RPE	NCAM1	FGFR1	0.00125813	0	NCAM	Cell-Cell Contact	PMID: 12791257	FALSE
endothelial	macrophage	SEMA3E	PLXND1	0.00125652	0.01	SEMA3	Secreted Signaling	PMID: 22325954	FALSE
lymphocyte	macrophage	SEMA4D	CD72	0.00125436	0	SEMA4	Cell-Cell Contact	PMID: 22325954	FALSE
fibroblast	endothelial	COL1A2	ITGA9_ITGB1	0.0012536	0	COLLAGEN	ECM-Receptor	KEGG: hsa04512	TRUE
endothelial	Schwann cell	COL4A2	ITGA3_ITGB1	0.00125321	0.01	COLLAGEN	ECM-Receptor	KEGG: hsa04512	FALSE
endothelial	endothelial	ANGPTL4	CDH5	0.00125231	0	ANGPTL	Secreted Signaling	PMID: 30049845	TRUE
endothelial	endothelial	EDN1	EDNRB	0.00125119	0	EDN	Secreted Signaling	KEGG: hsa04080	TRUE
RPE	endothelial	COL9A2	ITGA1_ITGB1	0.0012418	0	COLLAGEN	ECM-Receptor	KEGG: hsa04512	TRUE
Schwann cell	fibroblast	FGF1	FGFR1	0.00124037	0	FGF	Secreted Signaling	PMC: 4393358	TRUE
fibroblast	RPE	LAMC1	ITGA6_ITGB1	0.00123936	0	LAMININ	ECM-Receptor	KEGG: hsa04512	FALSE
endothelial	fibroblast	MPZL1	MPZL1	0.0012371	0	MPZ	Cell-Cell Contact	KEGG: hsa04514	TRUE
fibroblast	endothelial	MPZL1	MPZL1	0.0012371	0	MPZ	Cell-Cell Contact	KEGG: hsa04514	TRUE
mast cell	fibroblast	SEMA4D	PLXNB2	0.00123553	0	SEMA4	Cell-Cell Contact	PMID: 27533782	FALSE
Schwann cell	Schwann cell	COL9A3	ITGA10_ITGB1	0.00122988	0	COLLAGEN	ECM-Receptor	KEGG: hsa04512	TRUE
RPE	macrophage	SEMA3B	NRP2_PLXNA3	0.00122893	0	SEMA3	Secreted Signaling	PMID: 27533782	FALSE
lymphocyte	macrophage	HLA-DRA	CD4	0.00122168	0	MHC-II	Cell-Cell Contact	KEGG: hsa04514	FALSE
melanocyte	fibroblast	SEMA4A	PLXNB2	0.00122147	0	SEMA4	Cell-Cell Contact	PMID: 27533782	TRUE
endothelial	fibroblast	COL4A1	ITGA10_ITGB1	0.00121757	0	COLLAGEN	ECM-Receptor	KEGG: hsa04512	FALSE
mast cell	endothelial	VEGFA	FLT1_KDR	0.00121592	0	VEGF	Secreted Signaling	PMID: 16633338	FALSE
fibroblast	RPE	LAMB1	ITGA6_ITGB1	0.00121586	0	LAMININ	ECM-Receptor	KEGG: hsa04512	FALSE
Schwann cell	melanocyte	COL4A1	ITGA3_ITGB1	0.00121487	0	COLLAGEN	ECM-Receptor	KEGG: hsa04512	TRUE
lymphocyte	macrophage	ICAM2	ITGAM_ITGB2	0.00121448	0	ICAM	Cell-Cell Contact	KEGG: hsa04514	TRUE
Schwann cell	RPE	NRXN1	NLGN2	0.00121318	0	NRXN	Cell-Cell Contact	KEGG: hsa04514	FALSE
lymphocyte	endothelial	BMP7	ACVR1_BMPR2	0.00121229	0	BMP	Secreted Signaling	KEGG: hsa04350; PMID:26893264	TRUE
RPE	macrophage	COL9A3	ITGA1_ITGB1	0.00121086	0	COLLAGEN	ECM-Receptor	KEGG: hsa04512	FALSE
macrophage	endothelial	SELPLG	SELE	0.00120758	0	SELPLG	Cell-Cell Contact	PMC4571854	FALSE
mast cell	lymphocyte	ICAM2	ITGAL_ITGB2	0.00120659	0	ICAM	Cell-Cell Contact	KEGG: hsa04514	TRUE
Schwann cell	endothelial	COL4A1	ITGA2_ITGB1	0.00120503	0	COLLAGEN	ECM-Receptor	KEGG: hsa04512	TRUE
fibroblast	lymphocyte	HLA-C	KIR2DL3	0.00120502	0	MHC-I	Cell-Cell Contact	PMID: 28484462	TRUE
melanocyte	macrophage	SEMA3E	PLXND1	0.00120202	0	SEMA3	Secreted Signaling	PMID: 22325954	TRUE
fibroblast	fibroblast	LAMB2	ITGA3_ITGB1	0.00120113	0	LAMININ	ECM-Receptor	KEGG: hsa04512	FALSE
RPE	fibroblast	COL9A3	CD44	0.00119993	0	COLLAGEN	ECM-Receptor	KEGG: hsa04512	FALSE
mast cell	endothelial	VEGFA	FLT1	0.00119639	0	VEGF	Secreted Signaling	KEGG: hsa04370; PMID: 16633338	TRUE
Schwann cell	macrophage	ANGPTL7	LILRB3	0.00119574	0	ANGPTL	Secreted Signaling	PMID: 24478758	TRUE
Schwann cell	Schwann cell	LAMB2	ITGA6_ITGB1	0.00119513	0.02	LAMININ	ECM-Receptor	KEGG: hsa04512	TRUE
endothelial	Schwann cell	LAMA5	ITGAV_ITGB8	0.00119285	0	LAMININ	ECM-Receptor	KEGG: hsa04512	TRUE
endothelial	fibroblast	SEMA4A	NRP1_PLXNA2	0.0011899	0	SEMA4	Cell-Cell Contact	PMID: 27533782	FALSE
fibroblast	fibroblast	THBS1	ITGA3_ITGB1	0.00118692	0	THBS	ECM-Receptor	KEGG: hsa04512	FALSE
Schwann cell	RPE	COL9A3	ITGA1_ITGB1	0.00118488	0	COLLAGEN	ECM-Receptor	KEGG: hsa04512	FALSE
fibroblast	mast cell	TNXB	ITGA9_ITGB1	0.00118232	0	TENASCIN	ECM-Receptor	KEGG: hsa04512	TRUE
endothelial	Schwann cell	COL4A1	ITGAV_ITGB8	0.00117839	0.01	COLLAGEN	ECM-Receptor	KEGG: hsa04512	FALSE
Schwann cell	endothelial	VEGFB	FLT1	0.00117462	0	VEGF	Secreted Signaling	KEGG: hsa04370; PMID: 16633338	TRUE
RPE	fibroblast	PDGFA	PDGFRB	0.00117212	0	PDGF	Secreted Signaling	PMID: 15207812	TRUE
Schwann cell	mast cell	COL4A1	ITGA9_ITGB1	0.00116521	0	COLLAGEN	ECM-Receptor	KEGG: hsa04512	TRUE
fibroblast	fibroblast	BMP5	ACVR1_BMPR2	0.00116345	0	BMP	Secreted Signaling	KEGG: hsa04350; PMID:26893264	TRUE
endothelial	mast cell	TNXB	ITGA9_ITGB1	0.00116282	0	TENASCIN	ECM-Receptor	KEGG: hsa04512	TRUE
melanocyte	lymphocyte	ICAM1	SPN	0.00116078	0	ICAM	Cell-Cell Contact	PMID: 1683685	FALSE
endothelial	endothelial	CLDN11	CLDN11	0.0011577	0	CLDN	Cell-Cell Contact	KEGG: hsa04514	TRUE
RPE	fibroblast	SEMA3B	NRP1_PLXNA2	0.00115645	0	SEMA3	Secreted Signaling	PMID: 27533782	FALSE
fibroblast	fibroblast	SEMA4A	NRP1_PLXNA2	0.00115109	0	SEMA4	Cell-Cell Contact	PMID: 27533782	FALSE
endothelial	Schwann cell	LAMB1	ITGAV_ITGB8	0.00114946	0.01	LAMININ	ECM-Receptor	KEGG: hsa04512	FALSE
lymphocyte	macrophage	TNF	TNFRSF1A	0.00114908	0	TNF	Secreted Signaling	KEGG: hsa04060	TRUE
endothelial	RPE	EFNB2	EPHB3	0.0011481	0	EPHB	Cell-Cell Contact	PMID: 15114347	TRUE
melanocyte	lymphocyte	FN1	ITGA4_ITGB7	0.00114784	0	FN1	ECM-Receptor	KEGG: hsa04512	TRUE
RPE	macrophage	SEMA3B	NRP1_PLXNA3	0.00114751	0	SEMA3	Secreted Signaling	PMID: 27533782	FALSE
RPE	mast cell	COL4A3	ITGA1_ITGB1	0.00114576	0	COLLAGEN	ECM-Receptor	KEGG: hsa04512	TRUE
endothelial	endothelial	ITGA9_ITGB1	VCAM1	0.00114121	0	VCAM	Cell-Cell Contact	KEGG: hsa04514	FALSE
melanocyte	macrophage	ANXA1	FPR1	0.00113938	0	ANNEXIN	Secreted Signaling	PMID: 23230437	FALSE
endothelial	Schwann cell	GRN	SORT1	0.00113436	0	GRN	Secreted Signaling	PMID: 29555433	TRUE
Schwann cell	melanocyte	LAMC1	ITGA3_ITGB1	0.00113427	0	LAMININ	ECM-Receptor	KEGG: hsa04512	TRUE
fibroblast	Schwann cell	LAMA2	ITGA1_ITGB1	0.00113247	0	LAMININ	ECM-Receptor	KEGG: hsa04512	TRUE
Schwann cell	endothelial	LAMC1	ITGA2_ITGB1	0.00112508	0	LAMININ	ECM-Receptor	KEGG: hsa04512	TRUE
mast cell	endothelial	VEGFA	KDR	0.00111253	0	VEGF	Secreted Signaling	KEGG: hsa04370; PMID: 16633338	TRUE
RPE	endothelial	SEMA3C	NRP1_PLXNA2	0.0011025	0	SEMA3	Secreted Signaling	PMID: 27533782	TRUE
macrophage	lymphocyte	FN1	ITGA4_ITGB1	0.00109801	0.03	FN1	ECM-Receptor	KEGG: hsa04512	TRUE
macrophage	endothelial	ITGA4_ITGB7	VCAM1	0.00109729	0	VCAM	Cell-Cell Contact	KEGG: hsa04514	FALSE
macrophage	mast cell	IL18	IL18R1_IL18RAP	0.00109424	0	IL1	Secreted Signaling	KEGG: hsa04060	TRUE
fibroblast	lymphocyte	COL6A3	CD44	0.00109423	0	COLLAGEN	ECM-Receptor	KEGG: hsa04512	TRUE
fibroblast	RPE	LAMB2	ITGA6_ITGB1	0.00109164	0	LAMININ	ECM-Receptor	KEGG: hsa04512	FALSE
fibroblast	lymphocyte	CLEC2B	KLRB1	0.00108961	0	CLEC	Cell-Cell Contact	PMID: 24223577	FALSE
RPE	Schwann cell	NCAM2	L1CAM	0.00108836	0	NCAM	Cell-Cell Contact	KEGG: hsa04514	TRUE
Schwann cell	mast cell	LAMC1	ITGA9_ITGB1	0.0010879	0	LAMININ	ECM-Receptor	KEGG: hsa04512	TRUE
lymphocyte	lymphocyte	FASLG	FAS	0.00108362	0	FASLG	Secreted Signaling	KEGG: hsa04060	TRUE
endothelial	melanocyte	JAM2	ITGAV_ITGB1	0.00108274	0	JAM	Cell-Cell Contact	KEGG: hsa04514	TRUE
Schwann cell	Schwann cell	COL6A2	ITGA2_ITGB1	0.0010809	0	COLLAGEN	ECM-Receptor	KEGG: hsa04512	TRUE
mast cell	mast cell	CD22	PTPRC	0.0010805	0	CD22	Cell-Cell Contact	KEGG: hsa04514	TRUE
mast cell	mast cell	PTPRC	CD22	0.0010805	0	CD45	Cell-Cell Contact	PMID: 12115612	FALSE
Schwann cell	fibroblast	COL4A1	ITGA3_ITGB1	0.00107757	0	COLLAGEN	ECM-Receptor	KEGG: hsa04512	FALSE
macrophage	macrophage	CCL3	CCR1	0.00107712	0	CCL	Secreted Signaling	KEGG: hsa04060	TRUE
mast cell	endothelial	SEMA6B	PLXNA2	0.00107676	0	SEMA6	Cell-Cell Contact	PMID: 27533782	FALSE
lymphocyte	RPE	GZMA	F2RL2	0.00107567	0	PARs	Secreted Signaling	KEGG: hsa04080	TRUE
Schwann cell	lymphocyte	ICAM1	SPN	0.00106811	0	ICAM	Cell-Cell Contact	PMID: 1683685	FALSE
endothelial	Schwann cell	LAMA5	ITGA2_ITGB1	0.00106687	0	LAMININ	ECM-Receptor	KEGG: hsa04512	TRUE
Schwann cell	RPE	SEMA4A	PLXNB1	0.00106472	0	SEMA4	Cell-Cell Contact	PMID: 27533782	TRUE
RPE	fibroblast	BMP7	ACVR1_BMPR2	0.0010646	0	BMP	Secreted Signaling	KEGG: hsa04350; PMID:26893264	TRUE
endothelial	endothelial	CXCL1	ACKR1	0.00106408	0	CXCL	Secreted Signaling	PMID: 26740381	TRUE
fibroblast	macrophage	THBS1	CD36	0.0010639	0	THBS	ECM-Receptor	KEGG: hsa04512	TRUE
Schwann cell	endothelial	CD96	PVR	0.00106363	0	CD96	Cell-Cell Contact	PMID: 15034010	FALSE
fibroblast	RPE	GRN	SORT1	0.00106173	0	GRN	Secreted Signaling	PMID: 29555433	TRUE
fibroblast	macrophage	FN1	ITGA4_ITGB7	0.00105754	0	FN1	ECM-Receptor	KEGG: hsa04512	TRUE
fibroblast	Schwann cell	IL11	IL11R complex	0.00105722	0	IL6	Secreted Signaling	KEGG: hsa04060	TRUE
macrophage	lymphocyte	HLA-E	KLRC2	0.00105453	0	MHC-I	Cell-Cell Contact	PMID: 26697006	TRUE
endothelial	Schwann cell	COL4A1	ITGA2_ITGB1	0.00105394	0	COLLAGEN	ECM-Receptor	KEGG: hsa04512	TRUE
lymphocyte	fibroblast	CD96	PVR	0.0010538	0	CD96	Cell-Cell Contact	PMID: 15034010	FALSE
fibroblast	macrophage	SEMA3E	PLXND1	0.0010514	0.03	SEMA3	Secreted Signaling	PMID: 22325954	FALSE
RPE	Schwann cell	SEMA3C	NRP1_PLXNA3	0.00104622	0	SEMA3	Secreted Signaling	PMID: 27533782	FALSE
mast cell	macrophage	SEMA4D	CD72	0.00103983	0	SEMA4	Cell-Cell Contact	PMID: 22325954	FALSE
fibroblast	melanocyte	COL6A3	CD44	0.00103212	0	COLLAGEN	ECM-Receptor	KEGG: hsa04512	TRUE
endothelial	endothelial	EFNA1	EPHA2	0.00103103	0	EPHA	Cell-Cell Contact	PMID: 15114347	TRUE
Schwann cell	macrophage	NCAM1	FGFR1	0.0010283	0	NCAM	Cell-Cell Contact	PMID: 12791257	FALSE
endothelial	Schwann cell	LAMB1	ITGA2_ITGB1	0.00102806	0	LAMININ	ECM-Receptor	KEGG: hsa04512	TRUE
endothelial	Schwann cell	LAMA5	ITGA3_ITGB1	0.0010252	0	LAMININ	ECM-Receptor	KEGG: hsa04512	TRUE
RPE	macrophage	LGALS9	CD44	0.00102404	0	GALECTIN	Secreted Signaling	PMID: 25065622	FALSE
RPE	fibroblast	BMP2	BMPR1A_BMPR2	0.00102168	0	BMP	Secreted Signaling	KEGG: hsa04350; PMID:26893264	TRUE
Schwann cell	fibroblast	FGF2	FGFR2	0.0010212	0	FGF	Secreted Signaling	PMC: 4393358	TRUE
endothelial	fibroblast	DLL1	NOTCH2	0.00102062	0	NOTCH	Cell-Cell Contact	PMID: 22353464	TRUE
Schwann cell	RPE	FGF2	FGFR2	0.00101956	0	FGF	Secreted Signaling	PMC: 4393358	TRUE
fibroblast	lymphocyte	PVR	TIGIT	0.00101425	0	PVR	Cell-Cell Contact	KEGG: hsa04514	FALSE
lymphocyte	fibroblast	TIGIT	PVR	0.00101425	0	TIGIT	Cell-Cell Contact	PMID:24987108	TRUE
macrophage	melanocyte	THBS1	ITGA3_ITGB1	0.00101421	0.03	THBS	ECM-Receptor	KEGG: hsa04512	TRUE
fibroblast	endothelial	LAMA2	ITGA6_ITGB1	0.00101366	0	LAMININ	ECM-Receptor	KEGG: hsa04512	TRUE
Schwann cell	endothelial	ADM	CALCRL	0.00101276	0	CALCR	Secreted Signaling	KEGG: hsa04080	TRUE
endothelial	macrophage	LGALS9	PTPRC	0.00100671	0	GALECTIN	Secreted Signaling	PMID: 30120235	FALSE
Schwann cell	fibroblast	LAMC1	ITGA3_ITGB1	0.00100606	0	LAMININ	ECM-Receptor	KEGG: hsa04512	FALSE
lymphocyte	lymphocyte	ITGB2	CD226	0.0010048	0	ITGB2	Cell-Cell Contact	KEGG: hsa04514	TRUE
endothelial	melanocyte	GRN	SORT1	0.00100372	0	GRN	Secreted Signaling	PMID: 29555433	TRUE
fibroblast	Schwann cell	LAMA2	CD44	0.000998974	0	LAMININ	ECM-Receptor	KEGG: hsa04512	TRUE
Schwann cell	endothelial	SEMA3C	NRP1_PLXNA3	0.000998012	0	SEMA3	Secreted Signaling	PMID: 27533782	TRUE
fibroblast	macrophage	IL6	IL6R_IL6ST	0.000994266	0	IL6	Secreted Signaling	KEGG: hsa04060	TRUE
endothelial	melanocyte	THBS1	ITGA3_ITGB1	0.00099356	0.02	THBS	ECM-Receptor	KEGG: hsa04512	TRUE
endothelial	Schwann cell	LAMB1	ITGA3_ITGB1	0.000987905	0.04	LAMININ	ECM-Receptor	KEGG: hsa04512	FALSE
Schwann cell	macrophage	CCL5	CCR5	0.000986778	0	CCL	Secreted Signaling	KEGG: hsa04060	TRUE
Schwann cell	melanocyte	SPP1	ITGAV_ITGB5	0.000983549	0	SPP1	Secreted Signaling	PMID: 21907263	TRUE
macrophage	macrophage	SEMA3E	PLXND1	0.000983227	0.04	SEMA3	Secreted Signaling	PMID: 22325954	FALSE
endothelial	endothelial	PGF	FLT1	0.000983171	0	VEGF	Secreted Signaling	KEGG: hsa04370; PMID: 16633338	TRUE
lymphocyte	macrophage	SELPLG	SELL	0.000982441	0	SELPLG	Cell-Cell Contact	PMC2431087; PMID: 8892633,PMID: 8896607	FALSE
fibroblast	macrophage	LAMC2	CD44	0.000975328	0	LAMININ	ECM-Receptor	KEGG: hsa04512	TRUE
macrophage	fibroblast	HBEGF	EGFR	0.000967355	0	EGF	Secreted Signaling	KEGG: hsa04012	FALSE
RPE	fibroblast	COL9A2	SDC4	0.000965786	0	COLLAGEN	ECM-Receptor	KEGG: hsa04512	TRUE
lymphocyte	fibroblast	AREG	EGFR_ERBB2	0.000957874	0	EGF	Secreted Signaling	KEGG: hsa04012	TRUE
lymphocyte	Schwann cell	TNF	TNFRSF1A	0.000955978	0	TNF	Secreted Signaling	KEGG: hsa04060	TRUE
mast cell	Schwann cell	COL9A2	ITGA1_ITGB1	0.000953308	0	COLLAGEN	ECM-Receptor	KEGG: hsa04512	FALSE
melanocyte	endothelial	CD96	PVR	0.000952199	0	CD96	Cell-Cell Contact	PMID: 15034010	FALSE
Schwann cell	melanocyte	MPZ	MPZL1	0.000952022	0	MPZ	Cell-Cell Contact	KEGG: hsa04514	TRUE
macrophage	lymphocyte	NECTIN2	TIGIT	0.000948051	0	NECTIN	Cell-Cell Contact	KEGG: hsa04514	FALSE
lymphocyte	macrophage	TIGIT	NECTIN2	0.000948051	0	TIGIT	Cell-Cell Contact	PMID: 1313846; PMID:24987108	TRUE
endothelial	RPE	GAS6	MERTK	0.000942858	0	GAS	Secreted Signaling	PMID: 27801848	TRUE
fibroblast	endothelial	COL6A1	ITGA9_ITGB1	0.000940027	0	COLLAGEN	ECM-Receptor	KEGG: hsa04512	TRUE
macrophage	lymphocyte	ITGB2	CD226	0.000937436	0	ITGB2	Cell-Cell Contact	KEGG: hsa04514	TRUE
melanocyte	endothelial	SEMA3C	NRP1_NRP2	0.000936782	0	SEMA3	Secreted Signaling	PMID: 27533782	TRUE
mast cell	endothelial	TGFB1	ACVR1B_TGFbR2	0.000932994	0	TGFb	Secreted Signaling	PMID: 27449815	FALSE
fibroblast	fibroblast	FGF18	FGFR1	0.000923931	0	FGF	Secreted Signaling	PMC: 4393358	TRUE
Schwann cell	macrophage	L1CAM	ITGA4_ITGB7	0.000920041	0	L1CAM	Cell-Cell Contact	PMID: 8557754	TRUE
RPE	melanocyte	COL9A3	ITGA1_ITGB1	0.00091574	0	COLLAGEN	ECM-Receptor	KEGG: hsa04512	FALSE
Schwann cell	endothelial	LAMA4	ITGA2_ITGB1	0.000914703	0	LAMININ	ECM-Receptor	KEGG: hsa04512	TRUE
Schwann cell	RPE	LAMC1	ITGA6_ITGB1	0.000914336	0	LAMININ	ECM-Receptor	KEGG: hsa04512	FALSE
macrophage	fibroblast	TGFB1	ACVR1B_TGFbR2	0.000913747	0	TGFb	Secreted Signaling	PMID: 27449815	TRUE
endothelial	RPE	CSF1	CSF1R	0.000911846	0	CSF	Secreted Signaling	KEGG: hsa04060	TRUE
Schwann cell	endothelial	LAMB1	ITGA9_ITGB1	0.000911752	0	LAMININ	ECM-Receptor	KEGG: hsa04512	TRUE
endothelial	RPE	EFNA1	EPHA2	0.00091109	0	EPHA	Cell-Cell Contact	PMID: 15114347	TRUE
fibroblast	RPE	TNFSF14	LTBR	0.000910833	0	LIGHT	Secreted Signaling	KEGG: hsa04060	FALSE
fibroblast	lymphocyte	NECTIN3	TIGIT	0.000910605	0	NECTIN	Cell-Cell Contact	KEGG: hsa04514; PMID: 1313846	FALSE
fibroblast	RPE	MDK	PTPRZ1	0.00090915	0	MK	Secreted Signaling	PMID: 28356350	TRUE
endothelial	endothelial	F11R	JAM3	0.00090391	0	JAM	Cell-Cell Contact	KEGG: hsa04514	TRUE
endothelial	endothelial	JAM3	F11R	0.00090391	0	JAM	Cell-Cell Contact	KEGG: hsa04514	FALSE
RPE	Schwann cell	GAS6	AXL	0.000901993	0.04	GAS	Secreted Signaling	PMID: 27801848	TRUE
macrophage	fibroblast	THBS1	ITGA3_ITGB1	0.000899559	0.01	THBS	ECM-Receptor	KEGG: hsa04512	FALSE
melanocyte	endothelial	SEMA3C	PLXND1	0.000898278	0	SEMA3	Secreted Signaling	PMID: 27533782	TRUE
melanocyte	mast cell	SPP1	ITGA5_ITGB1	0.000898034	0	SPP1	Secreted Signaling	PMID: 21907263	FALSE
macrophage	endothelial	CD96	PVR	0.00089638	0	CD96	Cell-Cell Contact	PMID: 15034010	FALSE
fibroblast	RPE	LAMC2	ITGAV_ITGB8	0.000893263	0	LAMININ	ECM-Receptor	KEGG: hsa04512	TRUE
Schwann cell	endothelial	COL9A3	ITGA9_ITGB1	0.000893121	0	COLLAGEN	ECM-Receptor	KEGG: hsa04512	TRUE
RPE	fibroblast	SEMA4A	NRP1_PLXNA2	0.000892472	0	SEMA4	Cell-Cell Contact	PMID: 27533782	FALSE
mast cell	lymphocyte	HLA-E	KLRC2	0.000890433	0	MHC-I	Cell-Cell Contact	PMID: 26697006	TRUE
Schwann cell	macrophage	JAM3	ITGAM_ITGB2	0.000889433	0	JAM	Cell-Cell Contact	KEGG: hsa04514; PMID: 16118203, PMC2194005	TRUE
RPE	macrophage	COL9A2	ITGA1_ITGB1	0.000887879	0	COLLAGEN	ECM-Receptor	KEGG: hsa04512	TRUE
Schwann cell	mast cell	LAMA4	ITGA9_ITGB1	0.00088447	0	LAMININ	ECM-Receptor	KEGG: hsa04512	TRUE
RPE	endothelial	COL9A3	ITGA3_ITGB1	0.00088293	0	COLLAGEN	ECM-Receptor	KEGG: hsa04512	FALSE
melanocyte	fibroblast	EFNA1	EPHA2	0.000882718	0	EPHA	Cell-Cell Contact	PMID: 15114347	TRUE
endothelial	fibroblast	THBS1	ITGA3_ITGB1	0.000881244	0.03	THBS	ECM-Receptor	KEGG: hsa04512	FALSE
RPE	fibroblast	COL9A2	CD44	0.000879864	0	COLLAGEN	ECM-Receptor	KEGG: hsa04512	FALSE
RPE	endothelial	SEMA3B	NRP2_PLXNA3	0.000867386	0.02	SEMA3	Secreted Signaling	PMID: 27533782	FALSE
endothelial	Schwann cell	AGRN	DAG1	0.00086696	0	AGRN	ECM-Receptor	KEGG: hsa04512	TRUE
endothelial	melanocyte	LAMC1	ITGA3_ITGB1	0.000866834	0	LAMININ	ECM-Receptor	KEGG: hsa04512	TRUE
fibroblast	macrophage	TNFSF14	TNFRSF14	0.000861643	0	LIGHT	Secreted Signaling	KEGG: hsa04060	FALSE
endothelial	RPE	SEMA4A	PLXNB1	0.000860197	0	SEMA4	Cell-Cell Contact	PMID: 27533782	FALSE
lymphocyte	macrophage	HLA-F	LILRB1	0.00085998	0	MHC-I	Cell-Cell Contact	PMID: 28484462	TRUE
endothelial	endothelial	LAMC1	ITGA2_ITGB1	0.000859807	0	LAMININ	ECM-Receptor	KEGG: hsa04512	TRUE
Schwann cell	RPE	NCAM1	NCAM2	0.000858394	0	NCAM	Cell-Cell Contact	KEGG: hsa04514	TRUE
fibroblast	lymphocyte	TNFSF14	TNFRSF14	0.000857843	0	LIGHT	Secreted Signaling	KEGG: hsa04060	TRUE
melanocyte	fibroblast	FN1	ITGA8_ITGB1	0.000857521	0	FN1	ECM-Receptor	KEGG: hsa04512	FALSE
endothelial	Schwann cell	LGALS9	CD44	0.000854244	0	GALECTIN	Secreted Signaling	PMID: 25065622	FALSE
RPE	Schwann cell	BMP4	BMPR1A_BMPR2	0.000852843	0	BMP	Secreted Signaling	KEGG: hsa04350; PMID:26893264	TRUE
mast cell	macrophage	ICAM2	ITGAM_ITGB2	0.000849068	0	ICAM	Cell-Cell Contact	KEGG: hsa04514	TRUE
endothelial	RPE	HSPG2	DAG1	0.000849043	0	HSPG	ECM-Receptor	KEGG: hsa04512	TRUE
mast cell	Schwann cell	COL9A2	CD44	0.000840914	0.01	COLLAGEN	ECM-Receptor	KEGG: hsa04512	FALSE
RPE	Schwann cell	SEMA3C	PLXND1	0.000839179	0	SEMA3	Secreted Signaling	PMID: 27533782	TRUE
fibroblast	fibroblast	JAM2	ITGAV_ITGB1	0.000837001	0	JAM	Cell-Cell Contact	KEGG: hsa04514	FALSE
[truncated: 1,601 more rows]

## Sheet: SupplementaryTable4
source	target	ligand	receptor	prob	pval	pathway_name	annotation	evidence	in_scDiffCom
melanocyte	mast cell	SPP1	CD44	0.185774	0	SPP1	Secreted Signaling	PMID: 21907263	TRUE
endothelial	macrophage	APP	CD74	0.165973	0	APP	Cell-Cell Contact	PMID: 19849849	TRUE
Schwann cell	mast cell	SPP1	CD44	0.155001	0	SPP1	Secreted Signaling	PMID: 21907263	TRUE
RPE	macrophage	APP	CD74	0.152575	0	APP	Cell-Cell Contact	PMID: 19849849	TRUE
lymphocyte	endothelial	CCL5	ACKR1	0.142518	0	CCL	Secreted Signaling	PMID: 26740381	TRUE
melanocyte	lymphocyte	SPP1	CD44	0.137197	0	SPP1	Secreted Signaling	PMID: 21907263	TRUE
fibroblast	macrophage	APP	CD74	0.136149	0	APP	Cell-Cell Contact	PMID: 19849849	TRUE
melanocyte	melanocyte	SPP1	CD44	0.133481	0	SPP1	Secreted Signaling	PMID: 21907263	TRUE
melanocyte	macrophage	APP	CD74	0.127739	0	APP	Cell-Cell Contact	PMID: 19849849	TRUE
Schwann cell	macrophage	APP	CD74	0.126417	0	APP	Cell-Cell Contact	PMID: 19849849	TRUE
lymphocyte	lymphocyte	HLA-B	CD8A	0.12055	0	MHC-I	Cell-Cell Contact	KEGG: hsa04514	FALSE
fibroblast	mast cell	COL1A1	CD44	0.1152	0	COLLAGEN	ECM-Receptor	KEGG: hsa04512	TRUE
Schwann cell	lymphocyte	SPP1	CD44	0.113351	0	SPP1	Secreted Signaling	PMID: 21907263	TRUE
endothelial	lymphocyte	HLA-B	CD8A	0.111326	0	MHC-I	Cell-Cell Contact	KEGG: hsa04514	FALSE
Schwann cell	melanocyte	SPP1	CD44	0.110198	0	SPP1	Secreted Signaling	PMID: 21907263	TRUE
lymphocyte	lymphocyte	HLA-C	CD8A	0.109298	0	MHC-I	Cell-Cell Contact	KEGG: hsa04514	FALSE
endothelial	lymphocyte	HLA-E	CD8A	0.107711	0	MHC-I	Cell-Cell Contact	KEGG: hsa04514	TRUE
endothelial	endothelial	APP	CD74	0.105573	0	APP	Cell-Cell Contact	PMID: 19849849	TRUE
lymphocyte	lymphocyte	HLA-A	CD8A	0.105483	0	MHC-I	Cell-Cell Contact	KEGG: hsa04514	TRUE
fibroblast	mast cell	COL6A2	CD44	0.10481	0	COLLAGEN	ECM-Receptor	KEGG: hsa04512	TRUE
macrophage	lymphocyte	HLA-B	CD8A	0.104124	0	MHC-I	Cell-Cell Contact	KEGG: hsa04514	FALSE
endothelial	Schwann cell	APP	CD74	0.102826	0	APP	Cell-Cell Contact	PMID: 19849849	TRUE
endothelial	lymphocyte	HLA-A	CD8A	0.097769	0	MHC-I	Cell-Cell Contact	KEGG: hsa04514	TRUE
RPE	endothelial	APP	CD74	0.096486	0	APP	Cell-Cell Contact	PMID: 19849849	TRUE
RPE	Schwann cell	APP	CD74	0.0939514	0	APP	Cell-Cell Contact	PMID: 19849849	TRUE
endothelial	lymphocyte	HLA-C	CD8A	0.091782	0	MHC-I	Cell-Cell Contact	KEGG: hsa04514	FALSE
Schwann cell	lymphocyte	HLA-B	CD8A	0.0910447	0	MHC-I	Cell-Cell Contact	KEGG: hsa04514	FALSE
fibroblast	mast cell	COL1A2	CD44	0.090969	0	COLLAGEN	ECM-Receptor	KEGG: hsa04512	TRUE
lymphocyte	endothelial	ADGRE5	CD55	0.0906278	0	ADGRE5	Cell-Cell Contact	PMID: 11297558	FALSE
endothelial	endothelial	CD99	CD99	0.0895436	0	CD99	Cell-Cell Contact	KEGG: hsa04514	TRUE
fibroblast	macrophage	MIF	CD74_CD44	0.089193	0	MIF	Secreted Signaling	PMID: 29637711; PMID: 26175090	FALSE
fibroblast	mast cell	FN1	CD44	0.0889107	0	FN1	ECM-Receptor	KEGG: hsa04512	TRUE
mast cell	endothelial	ADGRE5	CD55	0.086916	0	ADGRE5	Cell-Cell Contact	PMID: 11297558	FALSE
fibroblast	endothelial	APP	CD74	0.0854894	0	APP	Cell-Cell Contact	PMID: 19849849	TRUE
fibroblast	lymphocyte	CXCL12	CXCR4	0.085386	0	CXCL	Secreted Signaling	KEGG: hsa04060	TRUE
fibroblast	Schwann cell	APP	CD74	0.0832171	0	APP	Cell-Cell Contact	PMID: 19849849	TRUE
fibroblast	lymphocyte	COL1A1	CD44	0.0831912	0	COLLAGEN	ECM-Receptor	KEGG: hsa04512	TRUE
macrophage	lymphocyte	HLA-C	CD8A	0.0830987	0	MHC-I	Cell-Cell Contact	KEGG: hsa04514	FALSE
lymphocyte	lymphocyte	HLA-E	CD8A	0.082362	0	MHC-I	Cell-Cell Contact	KEGG: hsa04514	TRUE
endothelial	macrophage	MIF	CD74_CD44	0.0817631	0	MIF	Secreted Signaling	PMID: 29637711; PMID: 26175090	FALSE
fibroblast	melanocyte	COL1A1	CD44	0.0808009	0	COLLAGEN	ECM-Receptor	KEGG: hsa04512	TRUE
Schwann cell	endothelial	CCL5	ACKR1	0.0799418	0	CCL	Secreted Signaling	PMID: 26740381	TRUE
melanocyte	endothelial	APP	CD74	0.0799194	0	APP	Cell-Cell Contact	PMID: 19849849	TRUE
macrophage	lymphocyte	HLA-A	CD8A	0.0797797	0	MHC-I	Cell-Cell Contact	KEGG: hsa04514	TRUE
lymphocyte	macrophage	MIF	CD74_CD44	0.0792709	0	MIF	Secreted Signaling	PMID: 29637711; PMID: 26175090	FALSE
Schwann cell	endothelial	APP	CD74	0.0790472	0	APP	Cell-Cell Contact	PMID: 19849849	TRUE
melanocyte	Schwann cell	APP	CD74	0.0777825	0	APP	Cell-Cell Contact	PMID: 19849849	TRUE
Schwann cell	Schwann cell	APP	CD74	0.0769317	0	APP	Cell-Cell Contact	PMID: 19849849	TRUE
fibroblast	lymphocyte	MIF	CD74_CXCR4	0.0765433	0	MIF	Secreted Signaling	PMID: 29637711; PMID: 24760155	FALSE
endothelial	lymphocyte	HLA-E	KLRK1	0.0761032	0	MHC-I	Cell-Cell Contact	PMID: 28484462	TRUE
melanocyte	macrophage	SPP1	CD44	0.0759224	0	SPP1	Secreted Signaling	PMID: 21907263	TRUE
fibroblast	lymphocyte	COL6A2	CD44	0.0754421	0	COLLAGEN	ECM-Receptor	KEGG: hsa04512	TRUE
Schwann cell	lymphocyte	HLA-C	CD8A	0.0749365	0	MHC-I	Cell-Cell Contact	KEGG: hsa04514	FALSE
fibroblast	macrophage	MIF	CD74_CXCR4	0.0733219	0	MIF	Secreted Signaling	PMID: 29637711; PMID: 24760155	FALSE
fibroblast	melanocyte	COL6A2	CD44	0.0732567	0	COLLAGEN	ECM-Receptor	KEGG: hsa04512	TRUE
melanocyte	Schwann cell	SPP1	CD44	0.0720886	0	SPP1	Secreted Signaling	PMID: 21907263	TRUE
mast cell	lymphocyte	HLA-B	CD8A	0.0719722	0	MHC-I	Cell-Cell Contact	KEGG: hsa04514	FALSE
endothelial	lymphocyte	MIF	CD74_CXCR4	0.0700861	0	MIF	Secreted Signaling	PMID: 29637711; PMID: 24760155	FALSE
melanocyte	macrophage	MIF	CD74_CD44	0.0699231	0	MIF	Secreted Signaling	PMID: 29637711; PMID: 26175090	FALSE
mast cell	lymphocyte	HLA-A	CD8A	0.0698655	0	MHC-I	Cell-Cell Contact	KEGG: hsa04514	TRUE
endothelial	melanocyte	CD99	CD99	0.0681879	0	CD99	Cell-Cell Contact	KEGG: hsa04514	TRUE
melanocyte	endothelial	CD99	CD99	0.0681879	0	CD99	Cell-Cell Contact	KEGG: hsa04514	TRUE
lymphocyte	lymphocyte	MIF	CD74_CXCR4	0.0679235	0	MIF	Secreted Signaling	PMID: 29637711; PMID: 24760155	FALSE
fibroblast	Schwann cell	MIF	CD74_CD44	0.0673963	0	MIF	Secreted Signaling	PMID: 29637711; PMID: 26175090	FALSE
fibroblast	RPE	COL1A1	ITGAV_ITGB8	0.0673955	0	COLLAGEN	ECM-Receptor	KEGG: hsa04512	TRUE
mast cell	lymphocyte	HLA-C	CD8A	0.0672487	0	MHC-I	Cell-Cell Contact	KEGG: hsa04514	FALSE
endothelial	macrophage	MIF	CD74_CXCR4	0.0671167	0	MIF	Secreted Signaling	PMID: 29637711; PMID: 24760155	FALSE
macrophage	lymphocyte	HLA-E	CD8A	0.0668975	0	MHC-I	Cell-Cell Contact	KEGG: hsa04514	TRUE
endothelial	Schwann cell	CD99	CD99	0.0668842	0	CD99	Cell-Cell Contact	KEGG: hsa04514	TRUE
Schwann cell	endothelial	CD99	CD99	0.0668842	0	CD99	Cell-Cell Contact	KEGG: hsa04514	TRUE
endothelial	lymphocyte	CD99	CD99	0.0653971	0	CD99	Cell-Cell Contact	KEGG: hsa04514	TRUE
lymphocyte	endothelial	CD99	CD99	0.0653971	0	CD99	Cell-Cell Contact	KEGG: hsa04514	TRUE
fibroblast	lymphocyte	COL1A2	CD44	0.0651971	0	COLLAGEN	ECM-Receptor	KEGG: hsa04512	TRUE
lymphocyte	macrophage	MIF	CD74_CXCR4	0.0650392	0	MIF	Secreted Signaling	PMID: 29637711; PMID: 24760155	FALSE
Schwann cell	lymphocyte	HLA-A	CD8A	0.0649962	0	MHC-I	Cell-Cell Contact	KEGG: hsa04514	TRUE
fibroblast	endothelial	CCL5	ACKR1	0.0648785	0	CCL	Secreted Signaling	PMID: 26740381	TRUE
fibroblast	lymphocyte	FN1	CD44	0.063681	0	FN1	ECM-Receptor	KEGG: hsa04512	TRUE
endothelial	fibroblast	CD99	CD99	0.0635085	0	CD99	Cell-Cell Contact	KEGG: hsa04514	TRUE
fibroblast	endothelial	CD99	CD99	0.0635085	0	CD99	Cell-Cell Contact	KEGG: hsa04514	TRUE
fibroblast	melanocyte	COL1A2	CD44	0.0632881	0	COLLAGEN	ECM-Receptor	KEGG: hsa04512	TRUE
Schwann cell	macrophage	SPP1	CD44	0.0619614	0	SPP1	Secreted Signaling	PMID: 21907263	TRUE
fibroblast	melanocyte	FN1	CD44	0.0618135	0	FN1	ECM-Receptor	KEGG: hsa04512	TRUE
endothelial	Schwann cell	MIF	CD74_CD44	0.0616592	0	MIF	Secreted Signaling	PMID: 29637711; PMID: 26175090	FALSE
fibroblast	RPE	COL6A2	ITGAV_ITGB8	0.0610198	0	COLLAGEN	ECM-Receptor	KEGG: hsa04512	TRUE
fibroblast	mast cell	COL6A1	CD44	0.060634	0	COLLAGEN	ECM-Receptor	KEGG: hsa04512	TRUE
melanocyte	lymphocyte	MIF	CD74_CXCR4	0.0598268	0	MIF	Secreted Signaling	PMID: 29637711; PMID: 24760155	FALSE
lymphocyte	Schwann cell	MIF	CD74_CD44	0.0597399	0	MIF	Secreted Signaling	PMID: 29637711; PMID: 26175090	FALSE
fibroblast	lymphocyte	MIF	CD74_CD44	0.0596064	0	MIF	Secreted Signaling	PMID: 29637711; PMID: 26175090	FALSE
Schwann cell	Schwann cell	SPP1	CD44	0.0587877	0	SPP1	Secreted Signaling	PMID: 21907263	TRUE
fibroblast	lymphocyte	HLA-B	CD8A	0.0587645	0	MHC-I	Cell-Cell Contact	KEGG: hsa04514	FALSE
fibroblast	lymphocyte	HLA-A	CD8A	0.0585226	0	MHC-I	Cell-Cell Contact	KEGG: hsa04514	TRUE
melanocyte	lymphocyte	HLA-A	CD8A	0.0583084	0	MHC-I	Cell-Cell Contact	KEGG: hsa04514	TRUE
lymphocyte	lymphocyte	HLA-E	KLRK1	0.0577116	0	MHC-I	Cell-Cell Contact	PMID: 28484462	TRUE
Schwann cell	macrophage	MIF	CD74_CD44	0.0574563	0	MIF	Secreted Signaling	PMID: 29637711; PMID: 26175090	FALSE
melanocyte	macrophage	MIF	CD74_CXCR4	0.0572653	0	MIF	Secreted Signaling	PMID: 29637711; PMID: 24760155	FALSE
macrophage	macrophage	MIF	CD74_CD44	0.0563435	0	MIF	Secreted Signaling	PMID: 29637711; PMID: 26175090	FALSE
endothelial	lymphocyte	MIF	CD74_CD44	0.0544937	0	MIF	Secreted Signaling	PMID: 29637711; PMID: 26175090	FALSE
melanocyte	endothelial	CCL5	ACKR1	0.0534979	0	CCL	Secreted Signaling	PMID: 26740381	TRUE
lymphocyte	lymphocyte	HLA-B	CD8B	0.0534406	0	MHC-I	Cell-Cell Contact	KEGG: hsa04514	FALSE
Schwann cell	lymphocyte	HLA-E	CD8A	0.0533689	0	MHC-I	Cell-Cell Contact	KEGG: hsa04514	TRUE
mast cell	lymphocyte	HLA-E	CD8A	0.0533623	0	MHC-I	Cell-Cell Contact	KEGG: hsa04514	TRUE
lymphocyte	macrophage	ADGRE5	CD55	0.0528724	0	ADGRE5	Cell-Cell Contact	PMID: 11297558	TRUE
lymphocyte	lymphocyte	MIF	CD74_CD44	0.0527849	0	MIF	Secreted Signaling	PMID: 29637711; PMID: 26175090	FALSE
fibroblast	lymphocyte	HLA-C	CD8A	0.0526776	0	MHC-I	Cell-Cell Contact	KEGG: hsa04514	FALSE
melanocyte	endothelial	SPP1	ITGA5_ITGB1	0.0526294	0	SPP1	Secreted Signaling	PMID: 21907263	TRUE
fibroblast	RPE	COL1A2	ITGAV_ITGB8	0.0526219	0	COLLAGEN	ECM-Receptor	KEGG: hsa04512	TRUE
melanocyte	Schwann cell	MIF	CD74_CD44	0.0525638	0	MIF	Secreted Signaling	PMID: 29637711; PMID: 26175090	FALSE
mast cell	macrophage	ANXA1	FPR1	0.0522474	0	ANNEXIN	Secreted Signaling	PMID: 23230437	TRUE
melanocyte	melanocyte	CD99	CD99	0.0516365	0	CD99	Cell-Cell Contact	KEGG: hsa04514	TRUE
fibroblast	RPE	FN1	ITGAV_ITGB8	0.0513821	0	FN1	ECM-Receptor	KEGG: hsa04512	TRUE
fibroblast	melanocyte	EDN3	EDNRB	0.0513474	0	EDN	Secreted Signaling	KEGG: hsa04080	TRUE
fibroblast	mast cell	COL4A1	CD44	0.0507352	0	COLLAGEN	ECM-Receptor	KEGG: hsa04512	TRUE
Schwann cell	melanocyte	CD99	CD99	0.0506321	0	CD99	Cell-Cell Contact	KEGG: hsa04514	TRUE
melanocyte	Schwann cell	CD99	CD99	0.0506321	0	CD99	Cell-Cell Contact	KEGG: hsa04514	TRUE
mast cell	macrophage	ADGRE5	CD55	0.0506208	0	ADGRE5	Cell-Cell Contact	PMID: 11297558	TRUE
fibroblast	mast cell	COL4A2	CD44	0.0505107	0	COLLAGEN	ECM-Receptor	KEGG: hsa04512	TRUE
mast cell	endothelial	CCL5	ACKR1	0.0499934	0	CCL	Secreted Signaling	PMID: 26740381	TRUE
macrophage	endothelial	CCL5	ACKR1	0.0499639	0	CCL	Secreted Signaling	PMID: 26740381	TRUE
Schwann cell	Schwann cell	CD99	CD99	0.0496462	0.02	CD99	Cell-Cell Contact	KEGG: hsa04514	TRUE
lymphocyte	melanocyte	CD99	CD99	0.0494872	0	CD99	Cell-Cell Contact	KEGG: hsa04514	TRUE
melanocyte	lymphocyte	CD99	CD99	0.0494872	0	CD99	Cell-Cell Contact	KEGG: hsa04514	TRUE
endothelial	lymphocyte	HLA-E	CD94:NKG2A	0.0492178	0	MHC-I	Cell-Cell Contact	PMID: 28484462	FALSE
Schwann cell	lymphocyte	MIF	CD74_CXCR4	0.0490652	0	MIF	Secreted Signaling	PMID: 29637711; PMID: 24760155	FALSE
endothelial	lymphocyte	HLA-B	CD8B	0.049065	0	MHC-I	Cell-Cell Contact	KEGG: hsa04514	FALSE
endothelial	endothelial	CCL5	ACKR1	0.0487708	0	CCL	Secreted Signaling	PMID: 26740381	TRUE
Schwann cell	lymphocyte	CD99	CD99	0.0485224	0	CD99	Cell-Cell Contact	KEGG: hsa04514	TRUE
lymphocyte	Schwann cell	CD99	CD99	0.0485224	0	CD99	Cell-Cell Contact	KEGG: hsa04514	TRUE
lymphocyte	lymphocyte	HLA-C	CD8B	0.04811	0	MHC-I	Cell-Cell Contact	KEGG: hsa04514	FALSE
macrophage	lymphocyte	MIF	CD74_CXCR4	0.0481066	0	MIF	Secreted Signaling	PMID: 29637711; PMID: 24760155	FALSE
melanocyte	fibroblast	CD99	CD99	0.0480344	0	CD99	Cell-Cell Contact	KEGG: hsa04514	FALSE
fibroblast	melanocyte	CD99	CD99	0.0480344	0	CD99	Cell-Cell Contact	KEGG: hsa04514	FALSE
fibroblast	lymphocyte	MDK	NCL	0.0478936	0	MK	Secreted Signaling	PMID: 28356350	TRUE
endothelial	endothelial	ESAM	ESAM	0.0476736	0	ESAM	Cell-Cell Contact	KEGG: hsa04514; PMID: 11279107	TRUE
endothelial	lymphocyte	HLA-E	CD8B	0.0473642	0	MHC-I	Cell-Cell Contact	KEGG: hsa04514	TRUE
fibroblast	lymphocyte	HLA-E	CD8A	0.0471909	0	MHC-I	Cell-Cell Contact	KEGG: hsa04514	TRUE
Schwann cell	fibroblast	CD99	CD99	0.0470966	0	CD99	Cell-Cell Contact	KEGG: hsa04514	TRUE
fibroblast	Schwann cell	CD99	CD99	0.0470966	0	CD99	Cell-Cell Contact	KEGG: hsa04514	TRUE
mast cell	macrophage	MIF	CD74_CD44	0.0470162	0	MIF	Secreted Signaling	PMID: 29637711; PMID: 26175090	FALSE
Schwann cell	macrophage	MIF	CD74_CXCR4	0.0469414	0	MIF	Secreted Signaling	PMID: 29637711; PMID: 24760155	FALSE
fibroblast	mast cell	LAMA4	CD44	0.0467604	0	LAMININ	ECM-Receptor	KEGG: hsa04512	TRUE
macrophage	lymphocyte	HLA-E	KLRK1	0.0466403	0	MHC-I	Cell-Cell Contact	PMID: 28484462	TRUE
melanocyte	lymphocyte	MIF	CD74_CD44	0.046403	0	MIF	Secreted Signaling	PMID: 29637711; PMID: 26175090	FALSE
melanocyte	lymphocyte	HLA-E	CD8A	0.0464006	0	MHC-I	Cell-Cell Contact	KEGG: hsa04514	TRUE
lymphocyte	lymphocyte	HLA-A	CD8B	0.0463193	0	MHC-I	Cell-Cell Contact	KEGG: hsa04514	TRUE
lymphocyte	fibroblast	CD99	CD99	0.0460278	0.03	CD99	Cell-Cell Contact	KEGG: hsa04514	FALSE
fibroblast	lymphocyte	CD99	CD99	0.0460278	0.03	CD99	Cell-Cell Contact	KEGG: hsa04514	FALSE
macrophage	macrophage	MIF	CD74_CXCR4	0.0460223	0	MIF	Secreted Signaling	PMID: 29637711; PMID: 24760155	FALSE
macrophage	lymphocyte	HLA-B	CD8B	0.0456837	0	MHC-I	Cell-Cell Contact	KEGG: hsa04514	FALSE
endothelial	endothelial	CCL14	ACKR1	0.0450192	0	CCL	Secreted Signaling	PMID: 26740381	TRUE
fibroblast	macrophage	COL1A1	CD44	0.0447845	0	COLLAGEN	ECM-Receptor	KEGG: hsa04512	TRUE
RPE	endothelial	CCL5	ACKR1	0.0445668	0	CCL	Secreted Signaling	PMID: 26740381	TRUE
fibroblast	mast cell	LAMB2	CD44	0.0444677	0	LAMININ	ECM-Receptor	KEGG: hsa04512	TRUE
RPE	macrophage	MIF	CD74_CD44	0.0442644	0	MIF	Secreted Signaling	PMID: 29637711; PMID: 26175090	FALSE
lymphocyte	macrophage	ANXA1	FPR1	0.044022	0	ANNEXIN	Secreted Signaling	PMID: 23230437	TRUE
endothelial	endothelial	PECAM1	PECAM1	0.0436262	0	PECAM1	Cell-Cell Contact	KEGG: hsa04514	TRUE
melanocyte	fibroblast	SPP1	ITGAV_ITGB1	0.0431257	0	SPP1	Secreted Signaling	PMID: 21907263	TRUE
fibroblast	lymphocyte	COL6A1	CD44	0.0430491	0	COLLAGEN	ECM-Receptor	KEGG: hsa04512	TRUE
Schwann cell	Schwann cell	MIF	CD74_CD44	0.0430488	0	MIF	Secreted Signaling	PMID: 29637711; PMID: 26175090	FALSE
macrophage	endothelial	ITGB2	ICAM1	0.0428232	0	ITGB2	Cell-Cell Contact	KEGG: hsa04514	FALSE
Schwann cell	endothelial	SPP1	ITGA5_ITGB1	0.0427534	0	SPP1	Secreted Signaling	PMID: 21907263	TRUE
endothelial	lymphocyte	HLA-A	CD8B	0.0427256	0	MHC-I	Cell-Cell Contact	KEGG: hsa04514	TRUE
fibroblast	Schwann cell	COL1A1	CD44	0.0424508	0	COLLAGEN	ECM-Receptor	KEGG: hsa04512	TRUE
macrophage	Schwann cell	MIF	CD74_CD44	0.0422025	0	MIF	Secreted Signaling	PMID: 29637711; PMID: 26175090	FALSE
lymphocyte	lymphocyte	ADGRE5	CD55	0.0421508	0	ADGRE5	Cell-Cell Contact	PMID: 11297558	TRUE
fibroblast	melanocyte	COL6A1	CD44	0.0417597	0	COLLAGEN	ECM-Receptor	KEGG: hsa04512	TRUE
melanocyte	lymphocyte	HLA-B	CD8A	0.0416832	0	MHC-I	Cell-Cell Contact	KEGG: hsa04514	FALSE
endothelial	mast cell	FN1	CD44	0.0416004	0	FN1	ECM-Receptor	KEGG: hsa04512	TRUE
endothelial	lymphocyte	APP	CD74	0.0412978	0	APP	Cell-Cell Contact	PMID: 19849849	FALSE
fibroblast	macrophage	COL6A2	CD44	0.0404551	0	COLLAGEN	ECM-Receptor	KEGG: hsa04512	TRUE
mast cell	lymphocyte	ADGRE5	CD55	0.0403363	0	ADGRE5	Cell-Cell Contact	PMID: 11297558	TRUE
mast cell	lymphocyte	MIF	CD74_CXCR4	0.0400849	0	MIF	Secreted Signaling	PMID: 29637711; PMID: 24760155	FALSE
endothelial	lymphocyte	HLA-C	CD8B	0.0399599	0	MHC-I	Cell-Cell Contact	KEGG: hsa04514	FALSE
Schwann cell	lymphocyte	HLA-B	CD8B	0.0396207	0	MHC-I	Cell-Cell Contact	KEGG: hsa04514	FALSE
macrophage	mast cell	LGALS9	CD44	0.0395146	0	GALECTIN	Secreted Signaling	PMID: 25065622	TRUE
endothelial	mast cell	LAMB2	CD44	0.0384772	0	LAMININ	ECM-Receptor	KEGG: hsa04512	TRUE
fibroblast	Schwann cell	COL6A2	CD44	0.0383379	0	COLLAGEN	ECM-Receptor	KEGG: hsa04512	TRUE
mast cell	macrophage	MIF	CD74_CXCR4	0.0383342	0	MIF	Secreted Signaling	PMID: 29637711; PMID: 24760155	FALSE
macrophage	endothelial	NAMPT	INSR	0.038157	0	VISFATIN	Secreted Signaling	PMID: 28490838	TRUE
Schwann cell	lymphocyte	MIF	CD74_CD44	0.0379585	0	MIF	Secreted Signaling	PMID: 29637711; PMID: 26175090	FALSE
fibroblast	mast cell	LAMC1	CD44	0.0379554	0	LAMININ	ECM-Receptor	KEGG: hsa04512	TRUE
RPE	lymphocyte	MIF	CD74_CXCR4	0.0377227	0	MIF	Secreted Signaling	PMID: 29637711; PMID: 24760155	FALSE
RPE	lymphocyte	APP	CD74	0.0375113	0	APP	Cell-Cell Contact	PMID: 19849849	FALSE
melanocyte	lymphocyte	SPP1	ITGA4_ITGB1	0.0374692	0	SPP1	Secreted Signaling	PMID: 21907263	TRUE
macrophage	lymphocyte	MIF	CD74_CD44	0.0372084	0.02	MIF	Secreted Signaling	PMID: 29637711; PMID: 26175090	FALSE
melanocyte	fibroblast	SPP1	CD44	0.0371603	0	SPP1	Secreted Signaling	PMID: 21907263	FALSE
lymphocyte	lymphocyte	HLA-E	CD94:NKG2A	0.0370629	0	MHC-I	Cell-Cell Contact	PMID: 28484462	FALSE
Schwann cell	lymphocyte	HLA-E	KLRK1	0.0370456	0	MHC-I	Cell-Cell Contact	PMID: 28484462	TRUE
mast cell	lymphocyte	HLA-E	KLRK1	0.037041	0	MHC-I	Cell-Cell Contact	PMID: 28484462	TRUE
macrophage	endothelial	NAMPT	ITGA5_ITGB1	0.0369702	0	VISFATIN	Secreted Signaling	PMID: 28490838	TRUE
lymphocyte	macrophage	CCL5	CCR1	0.0362562	0	CCL	Secreted Signaling	KEGG: hsa04060	TRUE
RPE	macrophage	MIF	CD74_CXCR4	0.0360713	0	MIF	Secreted Signaling	PMID: 29637711; PMID: 24760155	FALSE
macrophage	lymphocyte	HLA-C	CD8B	0.0359851	0	MHC-I	Cell-Cell Contact	KEGG: hsa04514	FALSE
fibroblast	Schwann cell	COL1A1	ITGA1_ITGB1	0.0359615	0	COLLAGEN	ECM-Receptor	KEGG: hsa04512	TRUE
fibroblast	lymphocyte	COL4A1	CD44	0.0359114	0	COLLAGEN	ECM-Receptor	KEGG: hsa04512	TRUE
fibroblast	lymphocyte	COL4A2	CD44	0.03575	0	COLLAGEN	ECM-Receptor	KEGG: hsa04512	TRUE
lymphocyte	lymphocyte	HLA-E	CD8B	0.0356499	0	MHC-I	Cell-Cell Contact	KEGG: hsa04514	TRUE
Schwann cell	macrophage	ANXA1	FPR1	0.0355192	0	ANNEXIN	Secreted Signaling	PMID: 23230437	TRUE
Schwann cell	lymphocyte	MDK	NCL	0.0353426	0	MK	Secreted Signaling	PMID: 28356350	TRUE
Schwann cell	fibroblast	SPP1	ITGAV_ITGB1	0.0349673	0	SPP1	Secreted Signaling	PMID: 21907263	TRUE
fibroblast	melanocyte	COL4A1	CD44	0.0348279	0	COLLAGEN	ECM-Receptor	KEGG: hsa04512	TRUE
fibroblast	macrophage	COL1A2	CD44	0.0347825	0	COLLAGEN	ECM-Receptor	KEGG: hsa04512	TRUE
fibroblast	melanocyte	COL4A2	CD44	0.0346713	0	COLLAGEN	ECM-Receptor	KEGG: hsa04512	TRUE
fibroblast	RPE	COL6A1	ITGAV_ITGB8	0.0345877	0	COLLAGEN	ECM-Receptor	KEGG: hsa04512	TRUE
macrophage	lymphocyte	HLA-A	CD8B	0.0344771	0	MHC-I	Cell-Cell Contact	KEGG: hsa04514	TRUE
macrophage	macrophage	HLA-DRA	CD4	0.0343407	0	MHC-II	Cell-Cell Contact	KEGG: hsa04514	TRUE
fibroblast	macrophage	FN1	CD44	0.033948	0	FN1	ECM-Receptor	KEGG: hsa04512	TRUE
fibroblast	lymphocyte	PTN	NCL	0.0339022	0	PTN	Secreted Signaling	PMID: 28356350; PMID: 25620911	TRUE
fibroblast	fibroblast	MDK	NCL	0.0337837	0	MK	Secreted Signaling	PMID: 28356350	TRUE
macrophage	endothelial	ADGRE5	CD55	0.0337494	0	ADGRE5	Cell-Cell Contact	PMID: 11297558	FALSE
Schwann cell	mast cell	LAMB1	CD44	0.0332195	0	LAMININ	ECM-Receptor	KEGG: hsa04512	TRUE
melanocyte	lymphocyte	MDK	NCL	0.033144	0	MK	Secreted Signaling	PMID: 28356350	TRUE
fibroblast	lymphocyte	LAMA4	CD44	0.0330575	0	LAMININ	ECM-Receptor	KEGG: hsa04512	TRUE
RPE	Schwann cell	MIF	CD74_CD44	0.0330488	0.04	MIF	Secreted Signaling	PMID: 29637711; PMID: 26175090	FALSE
fibroblast	lymphocyte	APP	CD74	0.0329907	0	APP	Cell-Cell Contact	PMID: 19849849	FALSE
fibroblast	Schwann cell	COL1A2	CD44	0.0329521	0	COLLAGEN	ECM-Receptor	KEGG: hsa04512	TRUE
macrophage	lymphocyte	LGALS9	PTPRC	0.0328982	0	GALECTIN	Secreted Signaling	PMID: 30120235	TRUE
lymphocyte	endothelial	ITGB2	ICAM1	0.0327272	0	ITGB2	Cell-Cell Contact	KEGG: hsa04514	FALSE
fibroblast	lymphocyte	HLA-E	KLRK1	0.032692	0	MHC-I	Cell-Cell Contact	PMID: 28484462	TRUE
fibroblast	endothelial	NAMPT	INSR	0.0326669	0	VISFATIN	Secreted Signaling	PMID: 28490838	TRUE
fibroblast	Schwann cell	COL6A2	ITGA1_ITGB1	0.032456	0	COLLAGEN	ECM-Receptor	KEGG: hsa04512	TRUE
Schwann cell	lymphocyte	HLA-C	CD8B	0.0322876	0	MHC-I	Cell-Cell Contact	KEGG: hsa04514	FALSE
fibroblast	Schwann cell	FN1	CD44	0.03216	0	FN1	ECM-Receptor	KEGG: hsa04512	TRUE
melanocyte	lymphocyte	HLA-E	KLRK1	0.0321363	0	MHC-I	Cell-Cell Contact	PMID: 28484462	TRUE
fibroblast	melanocyte	LAMA4	CD44	0.0320573	0	LAMININ	ECM-Receptor	KEGG: hsa04512	TRUE
lymphocyte	mast cell	ADGRE5	CD55	0.0318673	0	ADGRE5	Cell-Cell Contact	PMID: 11297558	TRUE
fibroblast	endothelial	NAMPT	ITGA5_ITGB1	0.0316452	0	VISFATIN	Secreted Signaling	PMID: 28490838	TRUE
fibroblast	lymphocyte	LAMB2	CD44	0.0314145	0	LAMININ	ECM-Receptor	KEGG: hsa04512	TRUE
melanocyte	fibroblast	SPP1	ITGAV_ITGB5	0.0313895	0	SPP1	Secreted Signaling	PMID: 21907263	TRUE
fibroblast	endothelial	COL1A1	ITGA10_ITGB1	0.0312134	0	COLLAGEN	ECM-Receptor	KEGG: hsa04512	TRUE
fibroblast	melanocyte	MDK	NCL	0.0311566	0	MK	Secreted Signaling	PMID: 28356350	TRUE
fibroblast	Schwann cell	MDK	NCL	0.0310828	0	MK	Secreted Signaling	PMID: 28356350	TRUE
mast cell	lymphocyte	HLA-B	CD8B	0.0309539	0	MHC-I	Cell-Cell Contact	KEGG: hsa04514	FALSE
melanocyte	lymphocyte	APP	CD74	0.0307263	0	APP	Cell-Cell Contact	PMID: 19849849	FALSE
fibroblast	fibroblast	MDK	LRP1	0.0306757	0	MK	Secreted Signaling	PMID: 28356350	TRUE
mast cell	mast cell	ADGRE5	CD55	0.0304814	0	ADGRE5	Cell-Cell Contact	PMID: 11297558	TRUE
fibroblast	melanocyte	LAMB2	CD44	0.0304625	0	LAMININ	ECM-Receptor	KEGG: hsa04512	TRUE
Schwann cell	lymphocyte	APP	CD74	0.0303732	0	APP	Cell-Cell Contact	PMID: 19849849	FALSE
Schwann cell	lymphocyte	SPP1	ITGA4_ITGB1	0.030347	0	SPP1	Secreted Signaling	PMID: 21907263	TRUE
mast cell	lymphocyte	HLA-A	CD8B	0.0300091	0	MHC-I	Cell-Cell Contact	KEGG: hsa04514	TRUE
melanocyte	lymphocyte	HLA-C	CD8A	0.0298619	0	MHC-I	Cell-Cell Contact	KEGG: hsa04514	FALSE
macrophage	lymphocyte	HLA-E	CD94:NKG2A	0.0298274	0	MHC-I	Cell-Cell Contact	PMID: 28484462	FALSE
endothelial	lymphocyte	FN1	CD44	0.029363	0.01	FN1	ECM-Receptor	KEGG: hsa04512	TRUE
Schwann cell	mast cell	COL6A1	CD44	0.0291547	0	COLLAGEN	ECM-Receptor	KEGG: hsa04512	TRUE
fibroblast	mast cell	MDK	NCL	0.0289375	0.01	MK	Secreted Signaling	PMID: 28356350	FALSE
mast cell	lymphocyte	HLA-C	CD8B	0.0288388	0	MHC-I	Cell-Cell Contact	KEGG: hsa04514	FALSE
fibroblast	RPE	COL4A1	ITGAV_ITGB8	0.0288107	0	COLLAGEN	ECM-Receptor	KEGG: hsa04512	TRUE
mast cell	macrophage	CSF1	CSF1R	0.028803	0	CSF	Secreted Signaling	KEGG: hsa04060	TRUE
macrophage	lymphocyte	HLA-E	CD8B	0.028682	0	MHC-I	Cell-Cell Contact	KEGG: hsa04514	TRUE
fibroblast	RPE	COL4A2	ITGAV_ITGB8	0.0286803	0	COLLAGEN	ECM-Receptor	KEGG: hsa04512	TRUE
lymphocyte	lymphocyte	HLA-F	CD8A	0.0285696	0	MHC-I	Cell-Cell Contact	KEGG: hsa04514	TRUE
endothelial	melanocyte	FN1	CD44	0.0284713	0.01	FN1	ECM-Receptor	KEGG: hsa04512	TRUE
melanocyte	endothelial	SPP1	ITGAV_ITGB1	0.0283741	0	SPP1	Secreted Signaling	PMID: 21907263	FALSE
Schwann cell	mast cell	COL1A1	CD44	0.0282656	0	COLLAGEN	ECM-Receptor	KEGG: hsa04512	TRUE
lymphocyte	melanocyte	ADGRE5	CD55	0.028167	0	ADGRE5	Cell-Cell Contact	PMID: 11297558	FALSE
fibroblast	endothelial	COL6A2	ITGA10_ITGB1	0.0281572	0	COLLAGEN	ECM-Receptor	KEGG: hsa04512	TRUE
macrophage	macrophage	HLA-DPA1	CD4	0.0280872	0	MHC-II	Cell-Cell Contact	KEGG: hsa04514	FALSE
lymphocyte	lymphocyte	CLEC2D	KLRB1	0.0280105	0	CLEC	Cell-Cell Contact	PMID: 24223577	TRUE
Schwann cell	endothelial	NAMPT	INSR	0.0279191	0	VISFATIN	Secreted Signaling	PMID: 28490838	TRUE
macrophage	lymphocyte	LGALS9	CD44	0.027873	0	GALECTIN	Secreted Signaling	PMID: 25065622	TRUE
fibroblast	Schwann cell	COL1A2	ITGA1_ITGB1	0.0278725	0	COLLAGEN	ECM-Receptor	KEGG: hsa04512	TRUE
Schwann cell	lymphocyte	HLA-A	CD8B	0.0278344	0	MHC-I	Cell-Cell Contact	KEGG: hsa04514	TRUE
RPE	mast cell	COL4A3	CD44	0.027803	0	COLLAGEN	ECM-Receptor	KEGG: hsa04512	TRUE
Schwann cell	Schwann cell	CADM3	CADM3	0.0277669	0	CADM	Cell-Cell Contact	KEGG: hsa04514	TRUE
melanocyte	fibroblast	SPP1	ITGA5_ITGB1	0.0277594	0	SPP1	Secreted Signaling	PMID: 21907263	TRUE
fibroblast	endothelial	ADM	CALCRL	0.0276187	0	CALCR	Secreted Signaling	KEGG: hsa04080	TRUE
endothelial	lymphocyte	LAMB2	CD44	0.0271326	0	LAMININ	ECM-Receptor	KEGG: hsa04512	TRUE
Schwann cell	endothelial	NAMPT	ITGA5_ITGB1	0.0270417	0	VISFATIN	Secreted Signaling	PMID: 28490838	TRUE
macrophage	melanocyte	LGALS9	CD44	0.0270253	0	GALECTIN	Secreted Signaling	PMID: 25065622	TRUE
fibroblast	fibroblast	COL1A1	ITGA1_ITGB1	0.0269713	0	COLLAGEN	ECM-Receptor	KEGG: hsa04512	TRUE
mast cell	melanocyte	ADGRE5	CD55	0.0269376	0	ADGRE5	Cell-Cell Contact	PMID: 11297558	FALSE
macrophage	macrophage	HLA-DRB1	CD4	0.0267731	0	MHC-II	Cell-Cell Contact	KEGG: hsa04514	FALSE
fibroblast	lymphocyte	LAMC1	CD44	0.0267603	0	LAMININ	ECM-Receptor	KEGG: hsa04512	TRUE
endothelial	mast cell	COL4A2	CD44	0.0267166	0	COLLAGEN	ECM-Receptor	KEGG: hsa04512	TRUE
endothelial	mast cell	LAMA5	CD44	0.026522	0	LAMININ	ECM-Receptor	KEGG: hsa04512	TRUE
fibroblast	RPE	LAMA4	ITGAV_ITGB8	0.0265056	0	LAMININ	ECM-Receptor	KEGG: hsa04512	TRUE
endothelial	macrophage	ICAM1	ITGAX_ITGB2	0.026331	0	ICAM	Cell-Cell Contact	PMID: 16252253	FALSE
endothelial	melanocyte	LAMB2	CD44	0.0263068	0	LAMININ	ECM-Receptor	KEGG: hsa04512	FALSE
fibroblast	macrophage	ANXA1	FPR1	0.0259568	0	ANNEXIN	Secreted Signaling	PMID: 23230437	TRUE
fibroblast	melanocyte	LAMC1	CD44	0.0259456	0	LAMININ	ECM-Receptor	KEGG: hsa04512	TRUE
endothelial	lymphocyte	HLA-E	KLRC1	0.0258616	0	MHC-I	Cell-Cell Contact	PMID: 24223577	TRUE
fibroblast	endothelial	MDK	ITGA6_ITGB1	0.0258165	0	MK	Secreted Signaling	PMID: 28356350	TRUE
endothelial	macrophage	CD99	PILRA	0.0257271	0	CD99	Cell-Cell Contact	PMID: 18234675	TRUE
macrophage	macrophage	HLA-DPB1	CD4	0.0256109	0	MHC-II	Cell-Cell Contact	KEGG: hsa04514	FALSE
Schwann cell	fibroblast	SPP1	ITGAV_ITGB5	0.0253924	0	SPP1	Secreted Signaling	PMID: 21907263	TRUE
Schwann cell	mast cell	COL9A3	CD44	0.0253605	0	COLLAGEN	ECM-Receptor	KEGG: hsa04512	TRUE
fibroblast	RPE	LAMB2	ITGAV_ITGB8	0.0251798	0	LAMININ	ECM-Receptor	KEGG: hsa04512	TRUE
melanocyte	endothelial	NAMPT	INSR	0.0251694	0.01	VISFATIN	Secreted Signaling	PMID: 28490838	TRUE
fibroblast	lymphocyte	HLA-B	CD8B	0.0250702	0	MHC-I	Cell-Cell Contact	KEGG: hsa04514	FALSE
fibroblast	lymphocyte	HLA-A	CD8B	0.0249633	0	MHC-I	Cell-Cell Contact	KEGG: hsa04514	TRUE
melanocyte	lymphocyte	HLA-A	CD8B	0.0248687	0	MHC-I	Cell-Cell Contact	KEGG: hsa04514	TRUE
Schwann cell	fibroblast	MDK	NCL	0.0248339	0	MK	Secreted Signaling	PMID: 28356350	TRUE
melanocyte	Schwann cell	SPP1	ITGAV_ITGB1	0.0246179	0	SPP1	Secreted Signaling	PMID: 21907263	TRUE
lymphocyte	lymphocyte	CLEC2B	KLRB1	0.0245768	0	CLEC	Cell-Cell Contact	PMID: 24223577	FALSE
macrophage	RPE	NAMPT	INSR	0.0245731	0	VISFATIN	Secreted Signaling	PMID: 28490838	TRUE
melanocyte	endothelial	NAMPT	ITGA5_ITGB1	0.0243763	0	VISFATIN	Secreted Signaling	PMID: 28490838	TRUE
fibroblast	fibroblast	COL6A2	ITGA1_ITGB1	0.0243201	0	COLLAGEN	ECM-Receptor	KEGG: hsa04512	TRUE
fibroblast	endothelial	COL1A2	ITGA10_ITGB1	0.0241657	0	COLLAGEN	ECM-Receptor	KEGG: hsa04512	TRUE
fibroblast	macrophage	C3	ITGAX_ITGB2	0.023842	0	COMPLEMENT	Secreted Signaling	PMID: 16234578	TRUE
fibroblast	fibroblast	PTN	NCL	0.0238112	0	PTN	Secreted Signaling	PMID: 28356350; PMID: 25620911	TRUE
Schwann cell	lymphocyte	HLA-E	CD94:NKG2A	0.0236058	0	MHC-I	Cell-Cell Contact	PMID: 28484462	FALSE
mast cell	lymphocyte	HLA-E	CD94:NKG2A	0.0236028	0	MHC-I	Cell-Cell Contact	PMID: 28484462	FALSE
endothelial	RPE	FN1	ITGAV_ITGB8	0.0235255	0	FN1	ECM-Receptor	KEGG: hsa04512	TRUE
Schwann cell	mast cell	COL4A2	CD44	0.0235234	0	COLLAGEN	ECM-Receptor	KEGG: hsa04512	TRUE
Schwann cell	lymphocyte	LAMB1	CD44	0.0233874	0	LAMININ	ECM-Receptor	KEGG: hsa04512	TRUE
melanocyte	fibroblast	MDK	NCL	0.0232732	0	MK	Secreted Signaling	PMID: 28356350	FALSE
fibroblast	endothelial	FN1	ITGA5_ITGB1	0.0232093	0	FN1	ECM-Receptor	KEGG: hsa04512	TRUE
RPE	lymphocyte	HLA-A	CD8A	0.0231588	0	MHC-I	Cell-Cell Contact	KEGG: hsa04514	TRUE
melanocyte	RPE	SPP1	ITGAV_ITGB1	0.0229553	0	SPP1	Secreted Signaling	PMID: 21907263	FALSE
Schwann cell	endothelial	SPP1	ITGAV_ITGB1	0.0229394	0	SPP1	Secreted Signaling	PMID: 21907263	FALSE
Schwann cell	melanocyte	MDK	NCL	0.0228863	0.01	MK	Secreted Signaling	PMID: 28356350	FALSE
Schwann cell	Schwann cell	MDK	NCL	0.0228316	0.02	MK	Secreted Signaling	PMID: 28356350	TRUE
fibroblast	macrophage	COL6A1	CD44	0.0227156	0	COLLAGEN	ECM-Receptor	KEGG: hsa04512	TRUE
Schwann cell	lymphocyte	HLA-E	CD8B	0.0226937	0	MHC-I	Cell-Cell Contact	KEGG: hsa04514	TRUE
mast cell	lymphocyte	HLA-E	CD8B	0.0226908	0	MHC-I	Cell-Cell Contact	KEGG: hsa04514	TRUE
Schwann cell	melanocyte	LAMB1	CD44	0.0226729	0	LAMININ	ECM-Receptor	KEGG: hsa04512	TRUE
Schwann cell	fibroblast	MDK	LRP1	0.02253	0	MK	Secreted Signaling	PMID: 28356350	TRUE
Schwann cell	fibroblast	SPP1	ITGA5_ITGB1	0.0224398	0	SPP1	Secreted Signaling	PMID: 21907263	TRUE
endothelial	mast cell	COL4A1	CD44	0.0224289	0.02	COLLAGEN	ECM-Receptor	KEGG: hsa04512	TRUE
fibroblast	fibroblast	MDK	SDC2	0.0224003	0	MK	Secreted Signaling	PMID: 28356350	TRUE
endothelial	mast cell	LAMA4	CD44	0.0223992	0	LAMININ	ECM-Receptor	KEGG: hsa04512	TRUE
fibroblast	lymphocyte	HLA-C	CD8B	0.0223904	0	MHC-I	Cell-Cell Contact	KEGG: hsa04514	FALSE
fibroblast	fibroblast	FGF7	FGFR1	0.0220495	0	FGF	Secreted Signaling	PMC: 4393358	TRUE
fibroblast	melanocyte	PTN	NCL	0.021942	0	PTN	Secreted Signaling	PMID: 28356350; PMID: 25620911	TRUE
fibroblast	Schwann cell	PTN	NCL	0.0218895	0	PTN	Secreted Signaling	PMID: 28356350; PMID: 25620911	TRUE
fibroblast	endothelial	CCL2	ACKR1	0.0218813	0	CCL	Secreted Signaling	PMID: 26740381	TRUE
endothelial	RPE	LAMB2	ITGAV_ITGB8	0.0217286	0	LAMININ	ECM-Receptor	KEGG: hsa04512	TRUE
Schwann cell	mast cell	COL6A2	CD44	0.02155	0	COLLAGEN	ECM-Receptor	KEGG: hsa04512	TRUE
fibroblast	fibroblast	COL1A1	CD44	0.0215491	0	COLLAGEN	ECM-Receptor	KEGG: hsa04512	FALSE
fibroblast	Schwann cell	COL6A1	CD44	0.021506	0	COLLAGEN	ECM-Receptor	KEGG: hsa04512	TRUE
melanocyte	melanocyte	MDK	NCL	0.0214453	0.02	MK	Secreted Signaling	PMID: 28356350	FALSE
fibroblast	RPE	LAMC1	ITGAV_ITGB8	0.0214288	0	LAMININ	ECM-Receptor	KEGG: hsa04512	TRUE
fibroblast	mast cell	LAMB1	CD44	0.0214237	0	LAMININ	ECM-Receptor	KEGG: hsa04512	TRUE
mast cell	lymphocyte	CD22	PTPRC	0.0212054	0	CD22	Cell-Cell Contact	KEGG: hsa04514	FALSE
lymphocyte	mast cell	PTPRC	CD22	0.0212054	0	CD45	Cell-Cell Contact	PMID: 12115612	FALSE
fibroblast	lymphocyte	COL1A1	ITGA1_ITGB1	0.0212053	0	COLLAGEN	ECM-Receptor	KEGG: hsa04512	TRUE
melanocyte	macrophage	SPP1	ITGA4_ITGB1	0.0211477	0	SPP1	Secreted Signaling	PMID: 21907263	TRUE
macrophage	endothelial	ITGB2	ICAM2	0.0211374	0	ITGB2	Cell-Cell Contact	KEGG: hsa04514	FALSE
melanocyte	fibroblast	MDK	LRP1	0.021111	0	MK	Secreted Signaling	PMID: 28356350	TRUE
fibroblast	RPE	NAMPT	INSR	0.0209948	0	VISFATIN	Secreted Signaling	PMID: 28490838	TRUE
fibroblast	fibroblast	COL1A2	ITGA1_ITGB1	0.0208608	0	COLLAGEN	ECM-Receptor	KEGG: hsa04512	TRUE
fibroblast	lymphocyte	HLA-E	CD94:NKG2A	0.0207975	0	MHC-I	Cell-Cell Contact	PMID: 28484462	FALSE
Schwann cell	lymphocyte	COL6A1	CD44	0.0205001	0	COLLAGEN	ECM-Receptor	KEGG: hsa04512	TRUE
melanocyte	lymphocyte	HLA-E	CD94:NKG2A	0.0204397	0	MHC-I	Cell-Cell Contact	PMID: 28484462	FALSE
fibroblast	mast cell	PTN	NCL	0.0203654	0	PTN	Secreted Signaling	PMID: 28356350; PMID: 25620911	TRUE
fibroblast	endothelial	COL1A1	ITGA1_ITGB1	0.0202365	0	COLLAGEN	ECM-Receptor	KEGG: hsa04512	FALSE
Schwann cell	mast cell	LAMA4	CD44	0.0202043	0	LAMININ	ECM-Receptor	KEGG: hsa04512	TRUE
RPE	endothelial	NAMPT	INSR	0.0200531	0.04	VISFATIN	Secreted Signaling	PMID: 28490838	FALSE
Schwann cell	mast cell	LAMC1	CD44	0.0200441	0	LAMININ	ECM-Receptor	KEGG: hsa04512	TRUE
fibroblast	lymphocyte	HLA-E	CD8B	0.0199917	0	MHC-I	Cell-Cell Contact	KEGG: hsa04514	TRUE
Schwann cell	Schwann cell	SPP1	ITGAV_ITGB1	0.019888	0	SPP1	Secreted Signaling	PMID: 21907263	FALSE
Schwann cell	melanocyte	COL6A1	CD44	0.019872	0	COLLAGEN	ECM-Receptor	KEGG: hsa04512	TRUE
Schwann cell	lymphocyte	COL1A1	CD44	0.0198695	0	COLLAGEN	ECM-Receptor	KEGG: hsa04512	TRUE
macrophage	endothelial	CXCL8	ACKR1	0.0198569	0	CXCL	Secreted Signaling	PMID: 26740381	TRUE
fibroblast	endothelial	CXCL2	ACKR1	0.019842	0	CXCL	Secreted Signaling	PMID: 26740381	TRUE
endothelial	lymphocyte	HLA-F	CD8A	0.0197501	0	MHC-I	Cell-Cell Contact	KEGG: hsa04514	TRUE
lymphocyte	lymphocyte	CD69	KLRB1	0.0196994	0	CLEC	Cell-Cell Contact	PMID: 24223577	FALSE
macrophage	melanocyte	NAMPT	INSR	0.0196812	0	VISFATIN	Secreted Signaling	PMID: 28490838	TRUE
melanocyte	lymphocyte	HLA-E	CD8B	0.0196475	0	MHC-I	Cell-Cell Contact	KEGG: hsa04514	TRUE
Schwann cell	Schwann cell	NEGR1	NEGR1	0.0196157	0	NEGR	Cell-Cell Contact	KEGG: hsa04514	TRUE
RPE	lymphocyte	COL4A3	CD44	0.0195416	0	COLLAGEN	ECM-Receptor	KEGG: hsa04512	TRUE
fibroblast	fibroblast	COL6A2	CD44	0.0194202	0	COLLAGEN	ECM-Receptor	KEGG: hsa04512	FALSE
RPE	endothelial	NAMPT	ITGA5_ITGB1	0.019418	0	VISFATIN	Secreted Signaling	PMID: 28490838	FALSE
macrophage	macrophage	ANXA1	FPR1	0.0193865	0	ANNEXIN	Secreted Signaling	PMID: 23230437	TRUE
lymphocyte	lymphocyte	HLA-E	KLRC1	0.0193574	0	MHC-I	Cell-Cell Contact	PMID: 24223577	TRUE
macrophage	fibroblast	NAMPT	ITGA5_ITGB1	0.0193488	0	VISFATIN	Secreted Signaling	PMID: 28490838	TRUE
Schwann cell	macrophage	CCL5	CCR1	0.0192876	0	CCL	Secreted Signaling	KEGG: hsa04060	TRUE
melanocyte	macrophage	CD99	PILRA	0.0192692	0	CD99	Cell-Cell Contact	PMID: 18234675	TRUE
Schwann cell	melanocyte	COL1A1	CD44	0.0192604	0	COLLAGEN	ECM-Receptor	KEGG: hsa04512	TRUE
Schwann cell	mast cell	FN1	CD44	0.0192453	0.02	FN1	ECM-Receptor	KEGG: hsa04512	TRUE
endothelial	endothelial	NAMPT	ITGA5_ITGB1	0.0192311	0	VISFATIN	Secreted Signaling	PMID: 28490838	TRUE
macrophage	macrophage	ADGRE5	CD55	0.0191894	0	ADGRE5	Cell-Cell Contact	PMID: 11297558	TRUE
endothelial	macrophage	ANXA1	FPR1	0.0191842	0	ANNEXIN	Secreted Signaling	PMID: 23230437	TRUE
fibroblast	lymphocyte	COL6A2	ITGA1_ITGB1	0.0191097	0	COLLAGEN	ECM-Receptor	KEGG: hsa04512	TRUE
RPE	melanocyte	COL4A3	CD44	0.0189423	0	COLLAGEN	ECM-Receptor	KEGG: hsa04512	TRUE
Schwann cell	endothelial	MDK	ITGA6_ITGB1	0.018936	0	MK	Secreted Signaling	PMID: 28356350	TRUE
fibroblast	fibroblast	FN1	ITGAV_ITGB1	0.0189122	0	FN1	ECM-Receptor	KEGG: hsa04512	TRUE
fibroblast	macrophage	COL4A1	CD44	0.0188827	0	COLLAGEN	ECM-Receptor	KEGG: hsa04512	TRUE
Schwann cell	macrophage	CD99	PILRA	0.0188818	0	CD99	Cell-Cell Contact	PMID: 18234675	TRUE
fibroblast	macrophage	COL4A2	CD44	0.0187964	0	COLLAGEN	ECM-Receptor	KEGG: hsa04512	TRUE
endothelial	lymphocyte	COL4A2	CD44	0.0187718	0.01	COLLAGEN	ECM-Receptor	KEGG: hsa04512	FALSE
Schwann cell	RPE	LAMB1	ITGAV_ITGB8	0.018715	0	LAMININ	ECM-Receptor	KEGG: hsa04512	TRUE
endothelial	lymphocyte	LAMA5	CD44	0.018634	0	LAMININ	ECM-Receptor	KEGG: hsa04512	TRUE
mast cell	endothelial	NAMPT	ITGA5_ITGB1	0.0186102	0	VISFATIN	Secreted Signaling	PMID: 28490838	FALSE
melanocyte	fibroblast	SPP1	ITGA8_ITGB1	0.0185756	0	SPP1	Secreted Signaling	PMID: 21907263	TRUE
Schwann cell	RPE	SPP1	ITGAV_ITGB1	0.0185388	0	SPP1	Secreted Signaling	PMID: 21907263	FALSE
lymphocyte	macrophage	PTPRC	MRC1	0.0185263	0	CD45	Cell-Cell Contact	PMID: 27601670; PMID: 10575006	TRUE
lymphocyte	macrophage	CD99	PILRA	0.0184409	0	CD99	Cell-Cell Contact	PMID: 18234675	TRUE
fibroblast	endothelial	COL6A2	ITGA1_ITGB1	0.0182348	0	COLLAGEN	ECM-Receptor	KEGG: hsa04512	FALSE
endothelial	melanocyte	COL4A2	CD44	0.0181957	0.01	COLLAGEN	ECM-Receptor	KEGG: hsa04512	FALSE
fibroblast	Schwann cell	COL6A1	ITGA1_ITGB1	0.0181577	0	COLLAGEN	ECM-Receptor	KEGG: hsa04512	TRUE
fibroblast	macrophage	CXCL12	CXCR4	0.0180816	0	CXCL	Secreted Signaling	KEGG: hsa04060	TRUE
endothelial	melanocyte	LAMA5	CD44	0.018062	0	LAMININ	ECM-Receptor	KEGG: hsa04512	TRUE
Schwann cell	RPE	NAMPT	INSR	0.017912	0	VISFATIN	Secreted Signaling	PMID: 28490838	TRUE
fibroblast	macrophage	CD99	PILRA	0.0178824	0	CD99	Cell-Cell Contact	PMID: 18234675	TRUE
fibroblast	Schwann cell	COL4A1	CD44	0.0178735	0	COLLAGEN	ECM-Receptor	KEGG: hsa04512	TRUE
Schwann cell	lymphocyte	COL9A3	CD44	0.0178115	0	COLLAGEN	ECM-Receptor	KEGG: hsa04512	TRUE
fibroblast	Schwann cell	COL4A2	CD44	0.0177917	0	COLLAGEN	ECM-Receptor	KEGG: hsa04512	TRUE
melanocyte	endothelial	MDK	ITGA6_ITGB1	0.0177392	0	MK	Secreted Signaling	PMID: 28356350	TRUE
endothelial	macrophage	HLA-DRB1	CD4	0.0177155	0	MHC-II	Cell-Cell Contact	KEGG: hsa04514	FALSE
melanocyte	lymphocyte	HLA-B	CD8B	0.0175998	0	MHC-I	Cell-Cell Contact	KEGG: hsa04514	FALSE
fibroblast	endothelial	PTN	NCL	0.0175108	0	PTN	Secreted Signaling	PMID: 28356350; PMID: 25620911	TRUE
Schwann cell	mast cell	COL1A2	CD44	0.0174993	0.01	COLLAGEN	ECM-Receptor	KEGG: hsa04512	TRUE
endothelial	macrophage	ICAM1	ITGAM_ITGB2	0.0174755	0	ICAM	Cell-Cell Contact	KEGG: hsa04514	FALSE
fibroblast	macrophage	LAMA4	CD44	0.0173577	0	LAMININ	ECM-Receptor	KEGG: hsa04512	TRUE
RPE	endothelial	VEGFA	FLT1	0.0173419	0	VEGF	Secreted Signaling	KEGG: hsa04370; PMID: 16633338	TRUE
Schwann cell	melanocyte	COL9A3	CD44	0.0172644	0	COLLAGEN	ECM-Receptor	KEGG: hsa04512	TRUE
Schwann cell	macrophage	SPP1	ITGA4_ITGB1	0.0170728	0	SPP1	Secreted Signaling	PMID: 21907263	TRUE
fibroblast	melanocyte	NAMPT	INSR	0.016803	0	VISFATIN	Secreted Signaling	PMID: 28490838	TRUE
fibroblast	fibroblast	COL1A2	CD44	0.016646	0	COLLAGEN	ECM-Receptor	KEGG: hsa04512	FALSE
endothelial	macrophage	HLA-DPA1	CD4	0.0166032	0	MHC-II	Cell-Cell Contact	KEGG: hsa04514	FALSE
fibroblast	fibroblast	NAMPT	ITGA5_ITGB1	0.0165183	0	VISFATIN	Secreted Signaling	PMID: 28490838	TRUE
Schwann cell	lymphocyte	COL4A2	CD44	0.016512	0	COLLAGEN	ECM-Receptor	KEGG: hsa04512	TRUE
fibroblast	macrophage	LAMB2	CD44	0.0164817	0	LAMININ	ECM-Receptor	KEGG: hsa04512	TRUE
fibroblast	Schwann cell	LAMA4	CD44	0.0164286	0	LAMININ	ECM-Receptor	KEGG: hsa04512	TRUE
endothelial	mast cell	LAMB1	CD44	0.0164212	0.02	LAMININ	ECM-Receptor	KEGG: hsa04512	TRUE
Schwann cell	fibroblast	MDK	SDC2	0.0164149	0	MK	Secreted Signaling	PMID: 28356350	TRUE
macrophage	Schwann cell	NAMPT	INSR	0.0164073	0	VISFATIN	Secreted Signaling	PMID: 28490838	TRUE
Schwann cell	RPE	COL6A1	ITGAV_ITGB8	0.0163948	0	COLLAGEN	ECM-Receptor	KEGG: hsa04512	TRUE
fibroblast	lymphocyte	COL1A2	ITGA1_ITGB1	0.0163791	0	COLLAGEN	ECM-Receptor	KEGG: hsa04512	TRUE
fibroblast	lymphocyte	FN1	ITGA4_ITGB1	0.0163773	0	FN1	ECM-Receptor	KEGG: hsa04512	TRUE
endothelial	lymphocyte	CLEC2B	KLRB1	0.0162819	0	CLEC	Cell-Cell Contact	PMID: 24223577	FALSE
fibroblast	fibroblast	FN1	CD44	0.0162393	0	FN1	ECM-Receptor	KEGG: hsa04512	FALSE
macrophage	fibroblast	ITGB2	ICAM1	0.0162037	0	ITGB2	Cell-Cell Contact	KEGG: hsa04514	FALSE
melanocyte	RPE	NAMPT	INSR	0.0161315	0.01	VISFATIN	Secreted Signaling	PMID: 28490838	FALSE
fibroblast	endothelial	MIF	ACKR3	0.01613	0	MIF	Secreted Signaling	PMID: 26175090	TRUE
macrophage	lymphocyte	THBS1	CD47	0.0160886	0	THBS	ECM-Receptor	KEGG: hsa04512	TRUE
lymphocyte	endothelial	ITGB2	ICAM2	0.0160682	0	ITGB2	Cell-Cell Contact	KEGG: hsa04514	FALSE
macrophage	melanocyte	THBS1	CD47	0.0160346	0	THBS	ECM-Receptor	KEGG: hsa04512	TRUE
Schwann cell	melanocyte	COL4A2	CD44	0.0160041	0	COLLAGEN	ECM-Receptor	KEGG: hsa04512	TRUE
macrophage	mast cell	ITGB2	ICAM1	0.0159146	0	ITGB2	Cell-Cell Contact	KEGG: hsa04514	FALSE
Schwann cell	RPE	COL1A1	ITGAV_ITGB8	0.0158885	0	COLLAGEN	ECM-Receptor	KEGG: hsa04512	TRUE
melanocyte	macrophage	SPP1	ITGA5_ITGB1	0.0158283	0	SPP1	Secreted Signaling	PMID: 21907263	TRUE
fibroblast	macrophage	C3	ITGAM_ITGB2	0.01581	0	COMPLEMENT	Secreted Signaling	PMID: 16234578	TRUE
fibroblast	melanocyte	COL1A1	ITGA1_ITGB1	0.0157488	0	COLLAGEN	ECM-Receptor	KEGG: hsa04512	TRUE
endothelial	lymphocyte	COL4A1	CD44	0.0157385	0.01	COLLAGEN	ECM-Receptor	KEGG: hsa04512	FALSE
fibroblast	fibroblast	PTN	SDC2	0.0157333	0	PTN	Secreted Signaling	PMID: 28356350; PMID: 25620911	TRUE
fibroblast	lymphocyte	MDK	ITGA4_ITGB1	0.0157276	0	MK	Secreted Signaling	PMID: 28356350	TRUE
fibroblast	endothelial	COL6A1	ITGA10_ITGB1	0.015722	0	COLLAGEN	ECM-Receptor	KEGG: hsa04512	TRUE
endothelial	lymphocyte	LAMA4	CD44	0.0157175	0.03	LAMININ	ECM-Receptor	KEGG: hsa04512	FALSE
fibroblast	fibroblast	COL1A1	SDC4	0.0157148	0	COLLAGEN	ECM-Receptor	KEGG: hsa04512	TRUE
fibroblast	endothelial	COL1A2	ITGA1_ITGB1	0.0156272	0	COLLAGEN	ECM-Receptor	KEGG: hsa04512	FALSE
RPE	RPE	COL4A3	ITGAV_ITGB8	0.0156252	0	COLLAGEN	ECM-Receptor	KEGG: hsa04512	TRUE
melanocyte	endothelial	SPP1	ITGA9_ITGB1	0.015601	0	SPP1	Secreted Signaling	PMID: 21907263	FALSE
fibroblast	Schwann cell	LAMB2	CD44	0.0155988	0	LAMININ	ECM-Receptor	KEGG: hsa04512	TRUE
macrophage	lymphocyte	HLA-E	KLRC1	0.0155227	0	MHC-I	Cell-Cell Contact	PMID: 24223577	TRUE
fibroblast	macrophage	CCL5	CCR1	0.0154612	0	CCL	Secreted Signaling	KEGG: hsa04060	TRUE
lymphocyte	Schwann cell	ADGRE5	CD55	0.0153921	0	ADGRE5	Cell-Cell Contact	PMID: 11297558	FALSE
macrophage	lymphocyte	CLEC2B	KLRB1	0.0153828	0	CLEC	Cell-Cell Contact	PMID: 24223577	FALSE
melanocyte	fibroblast	MDK	SDC2	0.015375	0	MK	Secreted Signaling	PMID: 28356350	TRUE
Schwann cell	fibroblast	NCAM1	FGFR1	0.0152966	0	NCAM	Cell-Cell Contact	PMID: 12791257	TRUE
macrophage	fibroblast	NAMPT	INSR	0.0152696	0	VISFATIN	Secreted Signaling	PMID: 28490838	TRUE
endothelial	melanocyte	COL4A1	CD44	0.0152541	0.03	COLLAGEN	ECM-Receptor	KEGG: hsa04512	FALSE
Schwann cell	macrophage	HLA-DRA	CD4	0.015236	0	MHC-II	Cell-Cell Contact	KEGG: hsa04514	TRUE
endothelial	melanocyte	LAMA4	CD44	0.0152337	0.02	LAMININ	ECM-Receptor	KEGG: hsa04512	FALSE
fibroblast	fibroblast	COL1A1	ITGA10_ITGB1	0.015194	0	COLLAGEN	ECM-Receptor	KEGG: hsa04512	TRUE
macrophage	lymphocyte	ADGRE5	CD55	0.0151886	0	ADGRE5	Cell-Cell Contact	PMID: 11297558	TRUE
fibroblast	Schwann cell	COL4A1	ITGA1_ITGB1	0.015082	0	COLLAGEN	ECM-Receptor	KEGG: hsa04512	TRUE
fibroblast	lymphocyte	LAMB1	CD44	0.0150285	0	LAMININ	ECM-Receptor	KEGG: hsa04512	TRUE
Schwann cell	fibroblast	ANGPTL4	CDH11	0.0150245	0	ANGPTL	Secreted Signaling	PMID: 30049845	TRUE
fibroblast	Schwann cell	COL4A2	ITGA1_ITGB1	0.0150128	0	COLLAGEN	ECM-Receptor	KEGG: hsa04512	TRUE
endothelial	RPE	COL4A2	ITGAV_ITGB8	0.0150073	0	COLLAGEN	ECM-Receptor	KEGG: hsa04512	TRUE
Schwann cell	fibroblast	SPP1	ITGA8_ITGB1	0.0149887	0	SPP1	Secreted Signaling	PMID: 21907263	TRUE
endothelial	RPE	LAMA5	ITGAV_ITGB8	0.0148967	0	LAMININ	ECM-Receptor	KEGG: hsa04512	TRUE
mast cell	Schwann cell	ADGRE5	CD55	0.0147119	0	ADGRE5	Cell-Cell Contact	PMID: 11297558	FALSE
endothelial	endothelial	MIF	ACKR3	0.0146882	0	MIF	Secreted Signaling	PMID: 26175090	TRUE
lymphocyte	lymphocyte	GZMA	F2R	0.0146514	0	PARs	Secreted Signaling	KEGG: hsa04080	TRUE
macrophage	macrophage	LGALS9	CD44	0.0145983	0	GALECTIN	Secreted Signaling	PMID: 25065622	TRUE
fibroblast	melanocyte	LAMB1	CD44	0.0145656	0	LAMININ	ECM-Receptor	KEGG: hsa04512	TRUE
Schwann cell	mast cell	COL4A1	CD44	0.0144924	0	COLLAGEN	ECM-Receptor	KEGG: hsa04512	TRUE
fibroblast	macrophage	COL1A1	ITGA1_ITGB1	0.0144812	0	COLLAGEN	ECM-Receptor	KEGG: hsa04512	FALSE
fibroblast	Schwann cell	COL1A1	ITGA10_ITGB1	0.0144426	0	COLLAGEN	ECM-Receptor	KEGG: hsa04512	TRUE
macrophage	Schwann cell	THBS1	CD47	0.01439	0	THBS	ECM-Receptor	KEGG: hsa04512	TRUE
Schwann cell	melanocyte	NAMPT	INSR	0.0143267	0	VISFATIN	Secreted Signaling	PMID: 28490838	TRUE
mast cell	fibroblast	AREG	EGFR	0.0142843	0	EGF	Secreted Signaling	KEGG: hsa04012	TRUE
fibroblast	macrophage	PTN	NCL	0.0142655	0	PTN	Secreted Signaling	PMID: 28356350; PMID: 25620911	TRUE
Schwann cell	RPE	COL9A3	ITGAV_ITGB8	0.0142368	0	COLLAGEN	ECM-Receptor	KEGG: hsa04512	TRUE
lymphocyte	endothelial	MIF	ACKR3	0.0142088	0	MIF	Secreted Signaling	PMID: 26175090	TRUE
fibroblast	melanocyte	COL6A2	ITGA1_ITGB1	0.0141846	0	COLLAGEN	ECM-Receptor	KEGG: hsa04512	TRUE
Schwann cell	lymphocyte	LAMA4	CD44	0.0141679	0	LAMININ	ECM-Receptor	KEGG: hsa04512	TRUE
fibroblast	fibroblast	COL6A2	SDC4	0.014154	0	COLLAGEN	ECM-Receptor	KEGG: hsa04512	TRUE
Schwann cell	fibroblast	NAMPT	ITGA5_ITGB1	0.0140834	0	VISFATIN	Secreted Signaling	PMID: 28490838	TRUE
Schwann cell	lymphocyte	LAMC1	CD44	0.0140549	0	LAMININ	ECM-Receptor	KEGG: hsa04512	TRUE
fibroblast	macrophage	LAMC1	CD44	0.0140079	0	LAMININ	ECM-Receptor	KEGG: hsa04512	TRUE
RPE	endothelial	VEGFA	FLT1_KDR	0.0140012	0	VEGF	Secreted Signaling	PMID: 16633338	FALSE
fibroblast	Schwann cell	NAMPT	INSR	0.014001	0	VISFATIN	Secreted Signaling	PMID: 28490838	TRUE
endothelial	macrophage	HLA-DRA	CD4	0.0139012	0	MHC-II	Cell-Cell Contact	KEGG: hsa04514	TRUE
fibroblast	Schwann cell	LAMA4	ITGA1_ITGB1	0.0138597	0	LAMININ	ECM-Receptor	KEGG: hsa04512	TRUE
macrophage	Schwann cell	LGALS9	CD44	0.0138148	0	GALECTIN	Secreted Signaling	PMID: 25065622	TRUE
Schwann cell	melanocyte	LAMA4	CD44	0.0137311	0	LAMININ	ECM-Receptor	KEGG: hsa04512	TRUE
fibroblast	endothelial	LAMA4	ITGA6_ITGB1	0.0136904	0	LAMININ	ECM-Receptor	KEGG: hsa04512	TRUE
fibroblast	fibroblast	COL6A2	ITGA10_ITGB1	0.0136842	0	COLLAGEN	ECM-Receptor	KEGG: hsa04512	TRUE
Schwann cell	melanocyte	LAMC1	CD44	0.0136215	0	LAMININ	ECM-Receptor	KEGG: hsa04512	TRUE
fibroblast	fibroblast	COL6A1	ITGA1_ITGB1	0.0135558	0	COLLAGEN	ECM-Receptor	KEGG: hsa04512	TRUE
endothelial	mast cell	LGALS9	CD44	0.0134195	0	GALECTIN	Secreted Signaling	PMID: 25065622	TRUE
RPE	lymphocyte	HLA-B	CD8A	0.013328	0	MHC-I	Cell-Cell Contact	KEGG: hsa04514	FALSE
fibroblast	Schwann cell	LAMC1	CD44	0.0132557	0	LAMININ	ECM-Receptor	KEGG: hsa04512	TRUE
Schwann cell	RPE	COL4A2	ITGAV_ITGB8	0.0131946	0	COLLAGEN	ECM-Receptor	KEGG: hsa04512	TRUE
fibroblast	Schwann cell	LAMB2	ITGA1_ITGB1	0.0131579	0	LAMININ	ECM-Receptor	KEGG: hsa04512	TRUE
macrophage	endothelial	THBS1	CD47	0.0131431	0	THBS	ECM-Receptor	KEGG: hsa04512	TRUE
Schwann cell	fibroblast	ANGPTL4	SDC2	0.0131306	0	ANGPTL	Secreted Signaling	PMID: 29017031	TRUE
Schwann cell	endothelial	ANGPTL4	ITGA5_ITGB1	0.0130682	0	ANGPTL	Secreted Signaling	PMID: 30049845	TRUE
fibroblast	endothelial	COL4A1	ITGA10_ITGB1	0.0130534	0	COLLAGEN	ECM-Receptor	KEGG: hsa04512	TRUE
fibroblast	macrophage	COL6A2	ITGA1_ITGB1	0.0130412	0	COLLAGEN	ECM-Receptor	KEGG: hsa04512	FALSE
fibroblast	fibroblast	NAMPT	INSR	0.013028	0	VISFATIN	Secreted Signaling	PMID: 28490838	FALSE
fibroblast	Schwann cell	COL6A2	ITGA10_ITGB1	0.0130064	0	COLLAGEN	ECM-Receptor	KEGG: hsa04512	TRUE
fibroblast	endothelial	LAMB2	ITGA6_ITGB1	0.0129971	0	LAMININ	ECM-Receptor	KEGG: hsa04512	TRUE
fibroblast	endothelial	COL4A2	ITGA10_ITGB1	0.0129933	0	COLLAGEN	ECM-Receptor	KEGG: hsa04512	TRUE
melanocyte	melanocyte	NAMPT	INSR	0.0128979	0	VISFATIN	Secreted Signaling	PMID: 28490838	FALSE
Schwann cell	macrophage	SPP1	ITGA5_ITGB1	0.0127651	0	SPP1	Secreted Signaling	PMID: 21907263	TRUE
RPE	mast cell	COL9A3	CD44	0.0127461	0	COLLAGEN	ECM-Receptor	KEGG: hsa04512	TRUE
endothelial	lymphocyte	CXCL12	CXCR4	0.0127376	0	CXCL	Secreted Signaling	KEGG: hsa04060	FALSE
fibroblast	fibroblast	ANGPTL4	CDH11	0.0127186	0	ANGPTL	Secreted Signaling	PMID: 30049845	TRUE
lymphocyte	fibroblast	ADGRE5	CD55	0.012695	0	ADGRE5	Cell-Cell Contact	PMID: 11297558	FALSE
melanocyte	fibroblast	NAMPT	ITGA5_ITGB1	0.0126786	0	VISFATIN	Secreted Signaling	PMID: 28490838	TRUE
melanocyte	macrophage	CCL5	CCR1	0.012632	0	CCL	Secreted Signaling	KEGG: hsa04060	TRUE
Schwann cell	endothelial	SPP1	ITGA9_ITGB1	0.0125812	0	SPP1	Secreted Signaling	PMID: 21907263	FALSE
endothelial	RPE	COL4A1	ITGAV_ITGB8	0.0125746	0	COLLAGEN	ECM-Receptor	KEGG: hsa04512	TRUE
endothelial	RPE	LAMA4	ITGAV_ITGB8	0.0125577	0	LAMININ	ECM-Receptor	KEGG: hsa04512	TRUE
melanocyte	lymphocyte	HLA-C	CD8B	0.0125193	0	MHC-I	Cell-Cell Contact	KEGG: hsa04514	FALSE
lymphocyte	endothelial	NAMPT	ITGA5_ITGB1	0.012453	0.01	VISFATIN	Secreted Signaling	PMID: 28490838	FALSE
melanocyte	endothelial	MIF	ACKR3	0.0124297	0	MIF	Secreted Signaling	PMID: 26175090	TRUE
fibroblast	endothelial	FN1	ITGAV_ITGB1	0.0123363	0	FN1	ECM-Receptor	KEGG: hsa04512	FALSE
lymphocyte	fibroblast	ITGB2	ICAM1	0.0123029	0	ITGB2	Cell-Cell Contact	KEGG: hsa04514	FALSE
Schwann cell	lymphocyte	HLA-E	KLRC1	0.0122472	0	MHC-I	Cell-Cell Contact	PMID: 24223577	TRUE
mast cell	lymphocyte	HLA-E	KLRC1	0.0122456	0	MHC-I	Cell-Cell Contact	PMID: 24223577	TRUE
Schwann cell	macrophage	LAMB1	CD44	0.0122221	0	LAMININ	ECM-Receptor	KEGG: hsa04512	TRUE
mast cell	macrophage	CD99	PILRA	0.0121845	0	CD99	Cell-Cell Contact	PMID: 18234675	TRUE
fibroblast	melanocyte	COL1A2	ITGA1_ITGB1	0.0121491	0	COLLAGEN	ECM-Receptor	KEGG: hsa04512	TRUE
mast cell	fibroblast	ADGRE5	CD55	0.0121325	0	ADGRE5	Cell-Cell Contact	PMID: 11297558	FALSE
fibroblast	fibroblast	COL1A2	SDC4	0.0121227	0	COLLAGEN	ECM-Receptor	KEGG: hsa04512	TRUE
Schwann cell	Schwann cell	L1CAM	L1CAM	0.0121105	0	L1CAM	Cell-Cell Contact	PMID: 18701456	TRUE
lymphocyte	mast cell	ITGB2	ICAM1	0.0120824	0	ITGB2	Cell-Cell Contact	KEGG: hsa04514	FALSE
Schwann cell	RPE	COL6A2	ITGAV_ITGB8	0.012077	0	COLLAGEN	ECM-Receptor	KEGG: hsa04512	TRUE
fibroblast	fibroblast	FN1	ITGA5_ITGB1	0.0120647	0	FN1	ECM-Receptor	KEGG: hsa04512	TRUE
fibroblast	RPE	LAMB1	ITGAV_ITGB8	0.0120056	0	LAMININ	ECM-Receptor	KEGG: hsa04512	TRUE
lymphocyte	lymphocyte	HLA-F	CD8B	0.0119683	0	MHC-I	Cell-Cell Contact	KEGG: hsa04514	TRUE
Schwann cell	Schwann cell	NAMPT	INSR	0.0119326	0.03	VISFATIN	Secreted Signaling	PMID: 28490838	TRUE
macrophage	macrophage	HLA-DQB1	CD4	0.0118263	0	MHC-II	Cell-Cell Contact	KEGG: hsa04514	TRUE
fibroblast	fibroblast	FN1	SDC4	0.0118252	0	FN1	ECM-Receptor	KEGG: hsa04512	TRUE
mast cell	macrophage	CCL5	CCR1	0.0117712	0	CCL	Secreted Signaling	KEGG: hsa04060	TRUE
macrophage	lymphocyte	CXCL16	CXCR6	0.0117696	0	CXCL	Secreted Signaling	KEGG: hsa04060	TRUE
macrophage	macrophage	CCL5	CCR1	0.011764	0	CCL	Secreted Signaling	KEGG: hsa04060	TRUE
lymphocyte	lymphocyte	LCK	CD8 receptor	0.0117637	0	LCK	Cell-Cell Contact	PMID: 25427562	TRUE
fibroblast	RPE	MDK	SDC2	0.0117319	0	MK	Secreted Signaling	PMID: 28356350	TRUE
fibroblast	fibroblast	COL1A2	ITGA10_ITGB1	0.0117195	0	COLLAGEN	ECM-Receptor	KEGG: hsa04512	TRUE
fibroblast	Schwann cell	COL1A1	ITGA2_ITGB1	0.0116859	0	COLLAGEN	ECM-Receptor	KEGG: hsa04512	TRUE
Schwann cell	Schwann cell	LAMB1	CD44	0.0115647	0	LAMININ	ECM-Receptor	KEGG: hsa04512	TRUE
RPE	lymphocyte	HLA-C	CD8A	0.0115332	0	MHC-I	Cell-Cell Contact	KEGG: hsa04514	FALSE
Schwann cell	lymphocyte	MDK	ITGA4_ITGB1	0.0115042	0	MK	Secreted Signaling	PMID: 28356350	TRUE
macrophage	macrophage	HLA-DQA1	CD4	0.0114911	0	MHC-II	Cell-Cell Contact	KEGG: hsa04514	TRUE
mast cell	lymphocyte	CD69	KLRB1	0.0114781	0	CLEC	Cell-Cell Contact	PMID: 24223577	FALSE
endothelial	macrophage	CCL5	CCR1	0.011472	0	CCL	Secreted Signaling	KEGG: hsa04060	TRUE
Schwann cell	macrophage	HLA-DRB1	CD4	0.0114079	0	MHC-II	Cell-Cell Contact	KEGG: hsa04514	FALSE
macrophage	mast cell	ADGRE5	CD55	0.0114047	0	ADGRE5	Cell-Cell Contact	PMID: 11297558	TRUE
fibroblast	fibroblast	MDK	SDC4	0.0113541	0	MK	Secreted Signaling	PMID: 28356350	TRUE
endothelial	Schwann cell	LAMB2	ITGA1_ITGB1	0.0113353	0	LAMININ	ECM-Receptor	KEGG: hsa04512	TRUE
Schwann cell	RPE	LAMA4	ITGAV_ITGB8	0.011316	0	LAMININ	ECM-Receptor	KEGG: hsa04512	TRUE
fibroblast	fibroblast	COL4A1	ITGA1_ITGB1	0.0112507	0	COLLAGEN	ECM-Receptor	KEGG: hsa04512	TRUE
Schwann cell	Schwann cell	CADM1	CADM1	0.0112295	0	CADM	Cell-Cell Contact	PMID: 24503895	TRUE
Schwann cell	RPE	LAMC1	ITGAV_ITGB8	0.0112255	0	LAMININ	ECM-Receptor	KEGG: hsa04512	TRUE
macrophage	macrophage	HLA-DMA	CD4	0.011212	0	MHC-II	Cell-Cell Contact	KEGG: hsa04514	TRUE
fibroblast	fibroblast	COL4A2	ITGA1_ITGB1	0.0111989	0	COLLAGEN	ECM-Receptor	KEGG: hsa04512	TRUE
endothelial	endothelial	LAMB2	ITGA6_ITGB1	0.0111965	0	LAMININ	ECM-Receptor	KEGG: hsa04512	TRUE
fibroblast	Schwann cell	LAMC1	ITGA1_ITGB1	0.0111772	0	LAMININ	ECM-Receptor	KEGG: hsa04512	TRUE
fibroblast	macrophage	COL1A2	ITGA1_ITGB1	0.0111679	0	COLLAGEN	ECM-Receptor	KEGG: hsa04512	FALSE
fibroblast	Schwann cell	COL1A2	ITGA10_ITGB1	0.011138	0	COLLAGEN	ECM-Receptor	KEGG: hsa04512	TRUE
endothelial	lymphocyte	LGALS9	PTPRC	0.0111219	0	GALECTIN	Secreted Signaling	PMID: 30120235	TRUE
fibroblast	fibroblast	ANGPTL4	SDC2	0.0111121	0	ANGPTL	Secreted Signaling	PMID: 29017031	TRUE
endothelial	fibroblast	JAM2	ITGAV_ITGB1	0.0111055	0	JAM	Cell-Cell Contact	KEGG: hsa04514	TRUE
Schwann cell	fibroblast	NAMPT	INSR	0.0111017	0.02	VISFATIN	Secreted Signaling	PMID: 28490838	FALSE
fibroblast	endothelial	ANGPTL4	ITGA5_ITGB1	0.0110592	0	ANGPTL	Secreted Signaling	PMID: 30049845	TRUE
fibroblast	endothelial	LAMC1	ITGA6_ITGB1	0.0110404	0	LAMININ	ECM-Receptor	KEGG: hsa04512	TRUE
macrophage	macrophage	NAMPT	ITGA5_ITGB1	0.0109917	0.04	VISFATIN	Secreted Signaling	PMID: 28490838	TRUE
fibroblast	macrophage	C3	C3AR1	0.0109368	0	COMPLEMENT	Secreted Signaling	KEGG: hsa04080	TRUE
melanocyte	mast cell	LAMB2	CD44	0.0108482	0.03	LAMININ	ECM-Receptor	KEGG: hsa04512	TRUE
lymphocyte	macrophage	CCL5	CCR5	0.0108342	0	CCL	Secreted Signaling	KEGG: hsa04060	TRUE
fibroblast	fibroblast	COL6A1	CD44	0.0108006	0.01	COLLAGEN	ECM-Receptor	KEGG: hsa04512	FALSE
fibroblast	lymphocyte	HLA-E	KLRC1	0.0107753	0	MHC-I	Cell-Cell Contact	PMID: 24223577	TRUE
Schwann cell	RPE	FN1	ITGAV_ITGB8	0.0107742	0	FN1	ECM-Receptor	KEGG: hsa04512	TRUE
melanocyte	lymphocyte	MDK	ITGA4_ITGB1	0.010772	0	MK	Secreted Signaling	PMID: 28356350	TRUE
fibroblast	Schwann cell	COL1A1	ITGAV_ITGB8	0.010761	0	COLLAGEN	ECM-Receptor	KEGG: hsa04512	TRUE
fibroblast	Schwann cell	FN1	ITGAV_ITGB1	0.0106799	0	FN1	ECM-Receptor	KEGG: hsa04512	TRUE
fibroblast	lymphocyte	COL6A1	ITGA1_ITGB1	0.0106265	0	COLLAGEN	ECM-Receptor	KEGG: hsa04512	TRUE
melanocyte	lymphocyte	HLA-E	KLRC1	0.010588	0	MHC-I	Cell-Cell Contact	PMID: 24223577	TRUE
endothelial	macrophage	CCL14	CCR1	0.0105577	0	CCL	Secreted Signaling	KEGG: hsa04060	TRUE
fibroblast	Schwann cell	COL6A2	ITGA2_ITGB1	0.0105209	0	COLLAGEN	ECM-Receptor	KEGG: hsa04512	TRUE
endothelial	endothelial	JAM2	JAM2	0.0104964	0	JAM	Cell-Cell Contact	KEGG: hsa04514	TRUE
endothelial	endothelial	FN1	ITGA5_ITGB1	0.0104581	0	FN1	ECM-Receptor	KEGG: hsa04512	TRUE
RPE	macrophage	CCL5	CCR1	0.0104479	0	CCL	Secreted Signaling	KEGG: hsa04060	TRUE
macrophage	macrophage	LGALS9	PTPRC	0.0104185	0	GALECTIN	Secreted Signaling	PMID: 30120235	TRUE
RPE	endothelial	VEGFA	KDR	0.0103778	0	VEGF	Secreted Signaling	KEGG: hsa04370; PMID: 16633338	TRUE
melanocyte	melanocyte	SPP1	ITGAV_ITGB1	0.010353	0.04	SPP1	Secreted Signaling	PMID: 21907263	FALSE
macrophage	macrophage	CD99	PILRA	0.0103453	0	CD99	Cell-Cell Contact	PMID: 18234675	TRUE
fibroblast	fibroblast	LAMA4	ITGA1_ITGB1	0.0103356	0	LAMININ	ECM-Receptor	KEGG: hsa04512	TRUE
RPE	macrophage	COL4A3	CD44	0.0101932	0	COLLAGEN	ECM-Receptor	KEGG: hsa04512	TRUE
Schwann cell	lymphocyte	COL4A1	CD44	0.0101448	0	COLLAGEN	ECM-Receptor	KEGG: hsa04512	TRUE
fibroblast	endothelial	COL6A1	ITGA1_ITGB1	0.010136	0	COLLAGEN	ECM-Receptor	KEGG: hsa04512	FALSE
Schwann cell	endothelial	MIF	ACKR3	0.0101023	0	MIF	Secreted Signaling	PMID: 26175090	TRUE
RPE	fibroblast	NAMPT	ITGA5_ITGB1	0.0100751	0	VISFATIN	Secreted Signaling	PMID: 28490838	FALSE
macrophage	melanocyte	ADGRE5	CD55	0.0100558	0	ADGRE5	Cell-Cell Contact	PMID: 11297558	FALSE
macrophage	fibroblast	THBS1	SDC4	0.0100257	0	THBS	ECM-Receptor	KEGG: hsa04512	TRUE
endothelial	fibroblast	NAMPT	ITGA5_ITGB1	0.00997723	0	VISFATIN	Secreted Signaling	PMID: 28490838	TRUE
fibroblast	Schwann cell	MIF	ACKR3	0.00997638	0	MIF	Secreted Signaling	PMID: 26175090	TRUE
fibroblast	RPE	FN1	ITGAV_ITGB1	0.00994899	0	FN1	ECM-Receptor	KEGG: hsa04512	FALSE
fibroblast	mast cell	LAMA2	CD44	0.00989725	0	LAMININ	ECM-Receptor	KEGG: hsa04512	TRUE
macrophage	endothelial	MIF	ACKR3	0.00989697	0.02	MIF	Secreted Signaling	PMID: 26175090	FALSE
macrophage	fibroblast	THBS1	CD47	0.00987927	0	THBS	ECM-Receptor	KEGG: hsa04512	TRUE
fibroblast	macrophage	ICAM1	ITGAX_ITGB2	0.00985772	0	ICAM	Cell-Cell Contact	PMID: 16252253	FALSE
Schwann cell	melanocyte	COL4A1	CD44	0.00983084	0	COLLAGEN	ECM-Receptor	KEGG: hsa04512	TRUE
fibroblast	fibroblast	LAMB2	ITGA1_ITGB1	0.00981046	0	LAMININ	ECM-Receptor	KEGG: hsa04512	TRUE
fibroblast	endothelial	COL1A1	ITGA2_ITGB1	0.00979164	0	COLLAGEN	ECM-Receptor	KEGG: hsa04512	FALSE
Schwann cell	RPE	COL1A2	ITGAV_ITGB8	0.00978914	0	COLLAGEN	ECM-Receptor	KEGG: hsa04512	TRUE
fibroblast	endothelial	COL1A1	ITGA3_ITGB1	0.00976479	0	COLLAGEN	ECM-Receptor	KEGG: hsa04512	FALSE
Schwann cell	Schwann cell	LAMB1	ITGA1_ITGB1	0.00974875	0	LAMININ	ECM-Receptor	KEGG: hsa04512	TRUE
macrophage	endothelial	CXCL2	ACKR1	0.00973782	0	CXCL	Secreted Signaling	PMID: 26740381	TRUE
endothelial	macrophage	LAMA5	CD44	0.00971544	0	LAMININ	ECM-Receptor	KEGG: hsa04512	TRUE
fibroblast	Schwann cell	COL6A2	ITGAV_ITGB8	0.00968736	0	COLLAGEN	ECM-Receptor	KEGG: hsa04512	TRUE
mast cell	macrophage	ICAM1	ITGAX_ITGB2	0.00968068	0	ICAM	Cell-Cell Contact	PMID: 16252253	FALSE
RPE	lymphocyte	HLA-A	CD8B	0.00967028	0	MHC-I	Cell-Cell Contact	KEGG: hsa04514	TRUE
mast cell	fibroblast	NAMPT	ITGA5_ITGB1	0.00965215	0	VISFATIN	Secreted Signaling	PMID: 28490838	FALSE
fibroblast	mast cell	KITLG	KIT	0.00964461	0	KIT	Secreted Signaling	KEGG: hsa04080	TRUE
RPE	Schwann cell	COL4A3	CD44	0.00964381	0	COLLAGEN	ECM-Receptor	KEGG: hsa04512	TRUE
mast cell	lymphocyte	THBS1	CD47	0.00963735	0	THBS	ECM-Receptor	KEGG: hsa04512	TRUE
macrophage	macrophage	ITGB2	ICAM1	0.00963551	0	ITGB2	Cell-Cell Contact	KEGG: hsa04514	TRUE
Schwann cell	endothelial	LAMB1	ITGA6_ITGB1	0.00962924	0	LAMININ	ECM-Receptor	KEGG: hsa04512	TRUE
fibroblast	Schwann cell	EDN3	EDNRB	0.00961633	0	EDN	Secreted Signaling	KEGG: hsa04080	FALSE
mast cell	melanocyte	THBS1	CD47	0.00960477	0	THBS	ECM-Receptor	KEGG: hsa04512	FALSE
macrophage	macrophage	THBS1	CD47	0.00952923	0	THBS	ECM-Receptor	KEGG: hsa04512	TRUE
lymphocyte	endothelial	GZMA	F2R	0.00949917	0	PARs	Secreted Signaling	KEGG: hsa04080	TRUE
endothelial	lymphocyte	LGALS9	CD44	0.0093907	0	GALECTIN	Secreted Signaling	PMID: 25065622	TRUE
fibroblast	macrophage	C4A	C3AR1	0.00936183	0	COMPLEMENT	Secreted Signaling	PMID: 16234578	TRUE
endothelial	lymphocyte	ICAM1	ITGAL_ITGB2	0.0093595	0	ICAM	Cell-Cell Contact	KEGG: hsa04514	FALSE
fibroblast	endothelial	CXCL12	ACKR3	0.00935616	0	CXCL	Secreted Signaling	KEGG: hsa04060	TRUE
Schwann cell	macrophage	COL9A3	CD44	0.00928291	0	COLLAGEN	ECM-Receptor	KEGG: hsa04512	TRUE
Schwann cell	fibroblast	FGF2	FGFR1	0.00924688	0	FGF	Secreted Signaling	PMC: 4393358	TRUE
Schwann cell	Schwann cell	NCAM1	L1CAM	0.0092329	0	NCAM	Cell-Cell Contact	KEGG: hsa04514	TRUE
endothelial	Schwann cell	LAMA5	CD44	0.00919159	0	LAMININ	ECM-Receptor	KEGG: hsa04512	TRUE
endothelial	RPE	LAMB1	ITGAV_ITGB8	0.00918161	0	LAMININ	ECM-Receptor	KEGG: hsa04512	TRUE
fibroblast	macrophage	FN1	ITGA4_ITGB1	0.00915594	0	FN1	ECM-Receptor	KEGG: hsa04512	TRUE
macrophage	macrophage	LGALS9	HAVCR2	0.00910441	0	GALECTIN	Secreted Signaling	PMID: 27192565	TRUE
endothelial	melanocyte	LGALS9	CD44	0.00909984	0	GALECTIN	Secreted Signaling	PMID: 25065622	TRUE
endothelial	Schwann cell	MIF	ACKR3	0.00907955	0	MIF	Secreted Signaling	PMID: 26175090	TRUE
fibroblast	Schwann cell	COL1A1	SDC4	0.0090221	0	COLLAGEN	ECM-Receptor	KEGG: hsa04512	TRUE
fibroblast	Schwann cell	COL1A2	ITGA2_ITGB1	0.00900631	0	COLLAGEN	ECM-Receptor	KEGG: hsa04512	TRUE
fibroblast	endothelial	COL1A1	ITGA9_ITGB1	0.00896263	0	COLLAGEN	ECM-Receptor	KEGG: hsa04512	FALSE
fibroblast	fibroblast	COL4A1	CD44	0.00895978	0	COLLAGEN	ECM-Receptor	KEGG: hsa04512	FALSE
fibroblast	fibroblast	COL4A2	CD44	0.0089184	0	COLLAGEN	ECM-Receptor	KEGG: hsa04512	FALSE
RPE	lymphocyte	COL9A3	CD44	0.00891766	0	COLLAGEN	ECM-Receptor	KEGG: hsa04512	TRUE
lymphocyte	endothelial	TGFB1	TGFbR1_R2	0.00886642	0	TGFb	Secreted Signaling	KEGG: hsa04350	FALSE
fibroblast	lymphocyte	COL4A1	ITGA1_ITGB1	0.00881504	0	COLLAGEN	ECM-Receptor	KEGG: hsa04512	TRUE
fibroblast	endothelial	COL6A2	ITGA2_ITGB1	0.00881384	0	COLLAGEN	ECM-Receptor	KEGG: hsa04512	FALSE
fibroblast	macrophage	MDK	ITGA4_ITGB1	0.00879019	0	MK	Secreted Signaling	PMID: 28356350	TRUE
fibroblast	endothelial	COL6A2	ITGA3_ITGB1	0.00878965	0	COLLAGEN	ECM-Receptor	KEGG: hsa04512	FALSE
Schwann cell	Schwann cell	COL9A3	CD44	0.00878217	0	COLLAGEN	ECM-Receptor	KEGG: hsa04512	TRUE
lymphocyte	Schwann cell	MIF	ACKR3	0.00878161	0	MIF	Secreted Signaling	PMID: 26175090	TRUE
fibroblast	lymphocyte	COL4A2	ITGA1_ITGB1	0.00877432	0	COLLAGEN	ECM-Receptor	KEGG: hsa04512	TRUE
RPE	melanocyte	COL9A3	CD44	0.00864132	0	COLLAGEN	ECM-Receptor	KEGG: hsa04512	TRUE
mast cell	Schwann cell	THBS1	CD47	0.00861388	0	THBS	ECM-Receptor	KEGG: hsa04512	FALSE
Schwann cell	macrophage	COL4A2	CD44	0.00860018	0	COLLAGEN	ECM-Receptor	KEGG: hsa04512	TRUE
fibroblast	lymphocyte	CLEC2D	KLRB1	0.00859432	0	CLEC	Cell-Cell Contact	PMID: 24223577	FALSE
Schwann cell	RPE	MDK	SDC2	0.00857211	0.01	MK	Secreted Signaling	PMID: 28356350	TRUE
melanocyte	endothelial	VEGFB	FLT1	0.0085442	0	VEGF	Secreted Signaling	KEGG: hsa04370; PMID: 16633338	TRUE
Schwann cell	Schwann cell	COL6A1	ITGA1_ITGB1	0.00853051	0	COLLAGEN	ECM-Receptor	KEGG: hsa04512	TRUE
endothelial	macrophage	ICAM2	ITGAM_ITGB2	0.00851173	0	ICAM	Cell-Cell Contact	KEGG: hsa04514	TRUE
endothelial	fibroblast	FN1	ITGAV_ITGB1	0.00850126	0.02	FN1	ECM-Receptor	KEGG: hsa04512	FALSE
endothelial	fibroblast	LAMB2	ITGA1_ITGB1	0.00844756	0.01	LAMININ	ECM-Receptor	KEGG: hsa04512	FALSE
fibroblast	endothelial	COL4A1	ITGA1_ITGB1	0.00840742	0	COLLAGEN	ECM-Receptor	KEGG: hsa04512	FALSE
fibroblast	Schwann cell	MDK	SDC2	0.00840698	0	MK	Secreted Signaling	PMID: 28356350	TRUE
fibroblast	endothelial	COL4A2	ITGA1_ITGB1	0.00836857	0	COLLAGEN	ECM-Receptor	KEGG: hsa04512	FALSE
fibroblast	macrophage	MDK	SDC2	0.00833872	0.04	MK	Secreted Signaling	PMID: 28356350	TRUE
endothelial	endothelial	CD99	CD99L2	0.00833403	0	CD99	Cell-Cell Contact	KEGG: hsa04514	FALSE
fibroblast	fibroblast	LAMC1	ITGA1_ITGB1	0.00832947	0	LAMININ	ECM-Receptor	KEGG: hsa04512	TRUE
Schwann cell	fibroblast	MDK	SDC4	0.0082952	0	MK	Secreted Signaling	PMID: 28356350	TRUE
fibroblast	Schwann cell	COL1A2	ITGAV_ITGB8	0.00829174	0	COLLAGEN	ECM-Receptor	KEGG: hsa04512	TRUE
Schwann cell	Schwann cell	COL1A1	ITGA1_ITGB1	0.00826503	0.03	COLLAGEN	ECM-Receptor	KEGG: hsa04512	TRUE
endothelial	lymphocyte	HLA-F	CD8B	0.00823022	0	MHC-I	Cell-Cell Contact	KEGG: hsa04514	TRUE
fibroblast	fibroblast	LAMA4	CD44	0.00822946	0	LAMININ	ECM-Receptor	KEGG: hsa04512	FALSE
fibroblast	RPE	PTN	SDC2	0.00821345	0	PTN	Secreted Signaling	PMID: 28356350; PMID: 25620911	TRUE
Schwann cell	Schwann cell	COL4A2	CD44	0.00813597	0	COLLAGEN	ECM-Receptor	KEGG: hsa04512	FALSE
RPE	Schwann cell	COL4A3	ITGA1_ITGB1	0.00812702	0	COLLAGEN	ECM-Receptor	KEGG: hsa04512	TRUE
fibroblast	Schwann cell	COL6A2	SDC4	0.00812051	0	COLLAGEN	ECM-Receptor	KEGG: hsa04512	TRUE
fibroblast	lymphocyte	LAMA4	ITGA1_ITGB1	0.00809642	0	LAMININ	ECM-Receptor	KEGG: hsa04512	TRUE
Schwann cell	RPE	COL4A1	ITGAV_ITGB8	0.00809613	0	COLLAGEN	ECM-Receptor	KEGG: hsa04512	TRUE
fibroblast	Schwann cell	FN1	ITGAV_ITGB8	0.00808748	0	FN1	ECM-Receptor	KEGG: hsa04512	TRUE
lymphocyte	RPE	ADGRE5	CD55	0.00807274	0	ADGRE5	Cell-Cell Contact	PMID: 11297558	FALSE
fibroblast	endothelial	COL6A2	ITGA9_ITGB1	0.00806694	0	COLLAGEN	ECM-Receptor	KEGG: hsa04512	FALSE
fibroblast	RPE	PTN	NCL	0.00805235	0	PTN	Secreted Signaling	PMID: 28356350; PMID: 25620911	FALSE
fibroblast	fibroblast	FN1	ITGA8_ITGB1	0.00803038	0	FN1	ECM-Receptor	KEGG: hsa04512	TRUE
endothelial	lymphocyte	NECTIN2	TIGIT	0.00800707	0	NECTIN	Cell-Cell Contact	KEGG: hsa04514	FALSE
lymphocyte	endothelial	TIGIT	NECTIN2	0.00800707	0	TIGIT	Cell-Cell Contact	PMID: 1313846; PMID:24987108	TRUE
fibroblast	fibroblast	PTN	SDC4	0.00794804	0	PTN	Secreted Signaling	PMID: 28356350; PMID: 25620911	TRUE
mast cell	RPE	CSF1	CSF1R	0.00791437	0	CSF	Secreted Signaling	KEGG: hsa04060	TRUE
macrophage	mast cell	THBS1	CD47	0.00788196	0.01	THBS	ECM-Receptor	KEGG: hsa04512	FALSE
fibroblast	melanocyte	COL6A1	ITGA1_ITGB1	0.00787021	0	COLLAGEN	ECM-Receptor	KEGG: hsa04512	FALSE
mast cell	endothelial	THBS1	CD47	0.00786349	0.04	THBS	ECM-Receptor	KEGG: hsa04512	TRUE
fibroblast	fibroblast	COL6A1	SDC4	0.00785309	0	COLLAGEN	ECM-Receptor	KEGG: hsa04512	TRUE
fibroblast	RPE	COL1A1	SDC4	0.00783957	0	COLLAGEN	ECM-Receptor	KEGG: hsa04512	TRUE
fibroblast	macrophage	LAMB1	CD44	0.00782187	0	LAMININ	ECM-Receptor	KEGG: hsa04512	TRUE
macrophage	lymphocyte	HLA-F	CD8A	0.00781347	0	MHC-I	Cell-Cell Contact	KEGG: hsa04514	TRUE
endothelial	Schwann cell	COL4A2	ITGA1_ITGB1	0.0078033	0.01	COLLAGEN	ECM-Receptor	KEGG: hsa04512	FALSE
melanocyte	fibroblast	MDK	SDC4	0.00776562	0	MK	Secreted Signaling	PMID: 28356350	TRUE
endothelial	Schwann cell	LAMA5	ITGA1_ITGB1	0.00774537	0	LAMININ	ECM-Receptor	KEGG: hsa04512	TRUE
macrophage	mast cell	ITGB2	ICAM2	0.00774501	0	ITGB2	Cell-Cell Contact	KEGG: hsa04514	FALSE
fibroblast	endothelial	LAMA4	ITGA1_ITGB1	0.00772178	0	LAMININ	ECM-Receptor	KEGG: hsa04512	FALSE
fibroblast	lymphocyte	LAMB2	ITGA1_ITGB1	0.00768418	0	LAMININ	ECM-Receptor	KEGG: hsa04512	TRUE
melanocyte	Schwann cell	MIF	ACKR3	0.00767676	0	MIF	Secreted Signaling	PMID: 26175090	TRUE
mast cell	lymphocyte	CTSG	F2R	0.00767479	0	PARs	Secreted Signaling	KEGG: hsa04080	TRUE
fibroblast	endothelial	CXCL8	ACKR1	0.00767121	0	CXCL	Secreted Signaling	PMID: 26740381	TRUE
endothelial	endothelial	LAMA5	ITGA6_ITGB1	0.00765023	0	LAMININ	ECM-Receptor	KEGG: hsa04512	TRUE
melanocyte	lymphocyte	CLEC2D	KLRB1	0.00764963	0	CLEC	Cell-Cell Contact	PMID: 24223577	FALSE
Schwann cell	mast cell	KITLG	KIT	0.00762778	0	KIT	Secreted Signaling	KEGG: hsa04080	TRUE
fibroblast	fibroblast	COL6A1	ITGA10_ITGB1	0.0075908	0	COLLAGEN	ECM-Receptor	KEGG: hsa04512	TRUE
fibroblast	Schwann cell	MDK	ITGA6_ITGB1	0.00756336	0	MK	Secreted Signaling	PMID: 28356350	TRUE
fibroblast	endothelial	COL1A2	ITGA2_ITGB1	0.0075431	0	COLLAGEN	ECM-Receptor	KEGG: hsa04512	FALSE
mast cell	endothelial	CCL2	ACKR1	0.00753828	0	CCL	Secreted Signaling	PMID: 26740381	FALSE
fibroblast	endothelial	COL1A2	ITGA3_ITGB1	0.00752237	0	COLLAGEN	ECM-Receptor	KEGG: hsa04512	FALSE
mast cell	fibroblast	AREG	EGFR_ERBB2	0.00741634	0	EGF	Secreted Signaling	KEGG: hsa04012	TRUE
Schwann cell	Schwann cell	COL9A3	ITGA1_ITGB1	0.00739989	0	COLLAGEN	ECM-Receptor	KEGG: hsa04512	TRUE
fibroblast	Schwann cell	LAMB1	CD44	0.00739936	0	LAMININ	ECM-Receptor	KEGG: hsa04512	FALSE
Schwann cell	endothelial	COL6A1	ITGA10_ITGB1	0.0073765	0	COLLAGEN	ECM-Receptor	KEGG: hsa04512	TRUE
endothelial	Schwann cell	GAS6	AXL	0.00736769	0	GAS	Secreted Signaling	PMID: 27801848	TRUE
endothelial	lymphocyte	FN1	ITGA4_ITGB1	0.00735133	0	FN1	ECM-Receptor	KEGG: hsa04512	TRUE
fibroblast	endothelial	FN1	ITGA3_ITGB1	0.00733692	0	FN1	ECM-Receptor	KEGG: hsa04512	FALSE
fibroblast	endothelial	LAMB2	ITGA1_ITGB1	0.00732846	0	LAMININ	ECM-Receptor	KEGG: hsa04512	FALSE
Schwann cell	macrophage	LAMC1	CD44	0.00731164	0.02	LAMININ	ECM-Receptor	KEGG: hsa04512	TRUE
lymphocyte	macrophage	ITGB2	ICAM1	0.00730413	0	ITGB2	Cell-Cell Contact	KEGG: hsa04514	FALSE
endothelial	fibroblast	ANGPTL4	CDH11	0.00730363	0	ANGPTL	Secreted Signaling	PMID: 30049845	FALSE
Schwann cell	fibroblast	LAMB1	ITGA1_ITGB1	0.00726225	0	LAMININ	ECM-Receptor	KEGG: hsa04512	TRUE
fibroblast	fibroblast	MIF	ACKR3	0.00725415	0	MIF	Secreted Signaling	PMID: 26175090	TRUE
fibroblast	macrophage	COL6A1	ITGA1_ITGB1	0.00723207	0	COLLAGEN	ECM-Receptor	KEGG: hsa04512	FALSE
endothelial	endothelial	JAM2	ITGAV_ITGB1	0.00722403	0	JAM	Cell-Cell Contact	KEGG: hsa04514	FALSE
fibroblast	Schwann cell	COL6A1	ITGA10_ITGB1	0.00721264	0	COLLAGEN	ECM-Receptor	KEGG: hsa04512	TRUE
Schwann cell	endothelial	COL1A1	ITGA10_ITGB1	0.00714667	0.01	COLLAGEN	ECM-Receptor	KEGG: hsa04512	TRUE
RPE	RPE	COL9A3	ITGAV_ITGB8	0.007115	0	COLLAGEN	ECM-Receptor	KEGG: hsa04512	TRUE
fibroblast	RPE	COL6A2	SDC4	0.00705532	0	COLLAGEN	ECM-Receptor	KEGG: hsa04512	TRUE
Schwann cell	Schwann cell	NCAM1	NCAM1	0.00703419	0	NCAM	Cell-Cell Contact	KEGG: hsa04514	TRUE
RPE	endothelial	COL4A3	ITGA10_ITGB1	0.0070272	0	COLLAGEN	ECM-Receptor	KEGG: hsa04512	TRUE
mast cell	lymphocyte	HLA-F	CD8A	0.00699306	0	MHC-I	Cell-Cell Contact	KEGG: hsa04514	FALSE
Schwann cell	fibroblast	PDGFA	PDGFRA	0.0069789	0	PDGF	Secreted Signaling	PMID: 15207812	TRUE
fibroblast	Schwann cell	COL1A2	SDC4	0.00694903	0	COLLAGEN	ECM-Receptor	KEGG: hsa04512	TRUE
fibroblast	lymphocyte	LAMA2	CD44	0.00691851	0	LAMININ	ECM-Receptor	KEGG: hsa04512	TRUE
Schwann cell	Schwann cell	LAMC1	CD44	0.00691649	0	LAMININ	ECM-Receptor	KEGG: hsa04512	FALSE
macrophage	fibroblast	LGALS9	CD44	0.00691098	0	GALECTIN	Secreted Signaling	PMID: 25065622	TRUE
fibroblast	endothelial	COL1A2	ITGA9_ITGB1	0.00690313	0	COLLAGEN	ECM-Receptor	KEGG: hsa04512	FALSE
Schwann cell	Schwann cell	COL4A2	ITGA1_ITGB1	0.0068547	0	COLLAGEN	ECM-Receptor	KEGG: hsa04512	TRUE
Schwann cell	RPE	ANGPTL4	SDC2	0.00684609	0	ANGPTL	Secreted Signaling	PMID: 29017031	TRUE
fibroblast	macrophage	FN1	ITGA5_ITGB1	0.00683186	0	FN1	ECM-Receptor	KEGG: hsa04512	TRUE
fibroblast	Schwann cell	FN1	SDC4	0.00677763	0	FN1	ECM-Receptor	KEGG: hsa04512	TRUE
Schwann cell	fibroblast	ANGPTL4	ITGA5_ITGB1	0.00675944	0	ANGPTL	Secreted Signaling	PMID: 30049845	TRUE
endothelial	endothelial	COL4A2	ITGA10_ITGB1	0.00674699	0	COLLAGEN	ECM-Receptor	KEGG: hsa04512	FALSE
fibroblast	melanocyte	FGF7	FGFR1	0.00674117	0	FGF	Secreted Signaling	PMC: 4393358	TRUE
fibroblast	endothelial	COL1A1	SDC4	0.00672916	0	COLLAGEN	ECM-Receptor	KEGG: hsa04512	FALSE
fibroblast	fibroblast	FGF2	FGFR1	0.00671094	0	FGF	Secreted Signaling	PMC: 4393358	TRUE
fibroblast	endothelial	EDN3	EDNRB	0.00670792	0	EDN	Secreted Signaling	KEGG: hsa04080	FALSE
fibroblast	melanocyte	LAMA2	CD44	0.0067037	0	LAMININ	ECM-Receptor	KEGG: hsa04512	TRUE
mast cell	mast cell	COL9A2	CD44	0.0067008	0	COLLAGEN	ECM-Receptor	KEGG: hsa04512	FALSE
endothelial	macrophage	PECAM1	PECAM1	0.00669783	0	PECAM1	Cell-Cell Contact	KEGG: hsa04514	TRUE
macrophage	endothelial	PECAM1	PECAM1	0.00669783	0	PECAM1	Cell-Cell Contact	KEGG: hsa04514	TRUE
endothelial	endothelial	ADM	CALCRL	0.00669614	0	CALCR	Secreted Signaling	KEGG: hsa04080	TRUE
mast cell	macrophage	CD22	PTPRC	0.00666054	0	CD22	Cell-Cell Contact	KEGG: hsa04514	FALSE
macrophage	mast cell	PTPRC	CD22	0.00666054	0	CD45	Cell-Cell Contact	PMID: 12115612	FALSE
Schwann cell	melanocyte	SEMA3B	NRP2_PLXNA1	0.00663478	0	SEMA3	Secreted Signaling	PMID: 27533782	TRUE
fibroblast	fibroblast	LAMC1	CD44	0.0066294	0	LAMININ	ECM-Receptor	KEGG: hsa04512	FALSE
Schwann cell	fibroblast	ANGPTL4	SDC4	0.00662456	0	ANGPTL	Secreted Signaling	PMID: 29017031	TRUE
endothelial	lymphocyte	LAMB2	ITGA1_ITGB1	0.0066147	0.03	LAMININ	ECM-Receptor	KEGG: hsa04512	FALSE
endothelial	fibroblast	MIF	ACKR3	0.0066004	0	MIF	Secreted Signaling	PMID: 26175090	TRUE
endothelial	macrophage	HLA-DPB1	CD4	0.00655522	0	MHC-II	Cell-Cell Contact	KEGG: hsa04514	FALSE
Schwann cell	Schwann cell	NCAM2	L1CAM	0.00655065	0	NCAM	Cell-Cell Contact	KEGG: hsa04514	TRUE
endothelial	Schwann cell	COL4A1	ITGA1_ITGB1	0.0065306	0.04	COLLAGEN	ECM-Receptor	KEGG: hsa04512	FALSE
fibroblast	melanocyte	COL4A1	ITGA1_ITGB1	0.00652552	0	COLLAGEN	ECM-Receptor	KEGG: hsa04512	TRUE
fibroblast	RPE	MDK	ITGA6_ITGB1	0.00652541	0	MK	Secreted Signaling	PMID: 28356350	FALSE
fibroblast	lymphocyte	LAMC1	ITGA1_ITGB1	0.00652205	0	LAMININ	ECM-Receptor	KEGG: hsa04512	TRUE
fibroblast	fibroblast	COL4A1	SDC4	0.0065113	0	COLLAGEN	ECM-Receptor	KEGG: hsa04512	TRUE
fibroblast	Schwann cell	MDK	SDC4	0.00650626	0	MK	Secreted Signaling	PMID: 28356350	TRUE
fibroblast	macrophage	ICAM1	ITGAM_ITGB2	0.00650543	0	ICAM	Cell-Cell Contact	KEGG: hsa04514	FALSE
fibroblast	melanocyte	COL4A2	ITGA1_ITGB1	0.00649531	0	COLLAGEN	ECM-Receptor	KEGG: hsa04512	TRUE
fibroblast	fibroblast	COL4A2	SDC4	0.00648116	0	COLLAGEN	ECM-Receptor	KEGG: hsa04512	TRUE
endothelial	endothelial	PTPRM	PTPRM	0.00646429	0.01	PTPRM	Cell-Cell Contact	KEGG: hsa04514	TRUE
endothelial	endothelial	LAMA4	ITGA6_ITGB1	0.0064416	0	LAMININ	ECM-Receptor	KEGG: hsa04512	TRUE
lymphocyte	fibroblast	NAMPT	ITGA5_ITGB1	0.00643929	0.03	VISFATIN	Secreted Signaling	PMID: 28490838	FALSE
Schwann cell	macrophage	MDK	ITGA4_ITGB1	0.00641756	0	MK	Secreted Signaling	PMID: 28356350	TRUE
fibroblast	fibroblast	JAG1	NOTCH2	0.00640613	0	NOTCH	Cell-Cell Contact	PMID: 22353464	TRUE
Schwann cell	endothelial	COL9A3	ITGA10_ITGB1	0.00639784	0	COLLAGEN	ECM-Receptor	KEGG: hsa04512	TRUE
mast cell	macrophage	ICAM1	ITGAM_ITGB2	0.00638821	0	ICAM	Cell-Cell Contact	KEGG: hsa04514	FALSE
lymphocyte	fibroblast	MIF	ACKR3	0.00638329	0	MIF	Secreted Signaling	PMID: 26175090	TRUE
RPE	RPE	LAMB2	ITGAV_ITGB8	0.00638258	0	LAMININ	ECM-Receptor	KEGG: hsa04512	TRUE
endothelial	fibroblast	ANGPTL4	SDC2	0.00637672	0.03	ANGPTL	Secreted Signaling	PMID: 29017031	FALSE
fibroblast	endothelial	LAMA4	ITGA6_ITGB4	0.00636404	0	LAMININ	ECM-Receptor	KEGG: hsa04512	TRUE
Schwann cell	fibroblast	COL6A1	ITGA1_ITGB1	0.00635275	0	COLLAGEN	ECM-Receptor	KEGG: hsa04512	FALSE
endothelial	endothelial	ANGPTL4	ITGA5_ITGB1	0.00634619	0	ANGPTL	Secreted Signaling	PMID: 30049845	FALSE
fibroblast	endothelial	JAG1	NOTCH1	0.00630111	0	NOTCH	Cell-Cell Contact	PMID: 22353464	TRUE
fibroblast	fibroblast	COL4A1	ITGA10_ITGB1	0.00629354	0	COLLAGEN	ECM-Receptor	KEGG: hsa04512	TRUE
endothelial	fibroblast	GAS6	AXL	0.00626586	0	GAS	Secreted Signaling	PMID: 27801848	TRUE
fibroblast	fibroblast	COL4A2	ITGA10_ITGB1	0.0062644	0	COLLAGEN	ECM-Receptor	KEGG: hsa04512	TRUE
endothelial	Schwann cell	JAM2	ITGAV_ITGB1	0.00624972	0	JAM	Cell-Cell Contact	KEGG: hsa04514	TRUE
Schwann cell	Schwann cell	MIF	ACKR3	0.00623367	0	MIF	Secreted Signaling	PMID: 26175090	TRUE
fibroblast	Schwann cell	LAMB1	ITGA1_ITGB1	0.00623336	0	LAMININ	ECM-Receptor	KEGG: hsa04512	TRUE
fibroblast	endothelial	LAMC1	ITGA1_ITGB1	0.0062198	0	LAMININ	ECM-Receptor	KEGG: hsa04512	FALSE
macrophage	endothelial	THBS1	ITGA3_ITGB1	0.00621612	0	THBS	ECM-Receptor	KEGG: hsa04512	FALSE
melanocyte	endothelial	CD99	CD99L2	0.00621421	0.01	CD99	Cell-Cell Contact	KEGG: hsa04514	FALSE
fibroblast	endothelial	LAMB1	ITGA6_ITGB1	0.00615667	0	LAMININ	ECM-Receptor	KEGG: hsa04512	TRUE
macrophage	Schwann cell	MIF	ACKR3	0.0061065	0	MIF	Secreted Signaling	PMID: 26175090	TRUE
Schwann cell	endothelial	CD99	CD99L2	0.00608766	0.01	CD99	Cell-Cell Contact	KEGG: hsa04514	FALSE
fibroblast	lymphocyte	NECTIN2	TIGIT	0.00606804	0	NECTIN	Cell-Cell Contact	KEGG: hsa04514	FALSE
lymphocyte	fibroblast	TIGIT	NECTIN2	0.00606804	0	TIGIT	Cell-Cell Contact	PMID: 1313846; PMID:24987108	TRUE
fibroblast	endothelial	COL6A2	SDC4	0.00605531	0	COLLAGEN	ECM-Receptor	KEGG: hsa04512	FALSE
RPE	fibroblast	COL4A3	ITGA1_ITGB1	0.00605163	0	COLLAGEN	ECM-Receptor	KEGG: hsa04512	TRUE
melanocyte	RPE	LAMB2	ITGAV_ITGB8	0.00605043	0	LAMININ	ECM-Receptor	KEGG: hsa04512	TRUE
mast cell	fibroblast	LIF	LIFR_IL6ST	0.00604615	0	LIFR	Secreted Signaling	KEGG: hsa04060	TRUE
fibroblast	endothelial	LAMB2	ITGA6_ITGB4	0.00603946	0	LAMININ	ECM-Receptor	KEGG: hsa04512	TRUE
fibroblast	RPE	COL1A2	SDC4	0.00603657	0	COLLAGEN	ECM-Receptor	KEGG: hsa04512	TRUE
melanocyte	macrophage	MDK	ITGA4_ITGB1	0.00600713	0	MK	Secreted Signaling	PMID: 28356350	FALSE
fibroblast	macrophage	COL4A1	ITGA1_ITGB1	0.00599575	0	COLLAGEN	ECM-Receptor	KEGG: hsa04512	FALSE
fibroblast	melanocyte	LAMA4	ITGA1_ITGB1	0.00599242	0	LAMININ	ECM-Receptor	KEGG: hsa04512	FALSE
mast cell	fibroblast	THBS1	SDC4	0.00599078	0	THBS	ECM-Receptor	KEGG: hsa04512	TRUE
fibroblast	Schwann cell	COL4A1	ITGA10_ITGB1	0.00597962	0	COLLAGEN	ECM-Receptor	KEGG: hsa04512	TRUE
fibroblast	macrophage	COL4A2	ITGA1_ITGB1	0.00596798	0	COLLAGEN	ECM-Receptor	KEGG: hsa04512	FALSE
fibroblast	Schwann cell	COL4A2	ITGA10_ITGB1	0.00595192	0	COLLAGEN	ECM-Receptor	KEGG: hsa04512	TRUE
mast cell	endothelial	LIF	LIFR_IL6ST	0.00595118	0	LIFR	Secreted Signaling	KEGG: hsa04060	TRUE
lymphocyte	endothelial	CD99	CD99L2	0.0059437	0.02	CD99	Cell-Cell Contact	KEGG: hsa04514	FALSE
Schwann cell	endothelial	COL4A2	ITGA10_ITGB1	0.00592603	0	COLLAGEN	ECM-Receptor	KEGG: hsa04512	TRUE
fibroblast	RPE	CXCL12	CXCR4	0.00591894	0	CXCL	Secreted Signaling	KEGG: hsa04060	FALSE
fibroblast	RPE	FN1	SDC4	0.00588754	0	FN1	ECM-Receptor	KEGG: hsa04512	TRUE
Schwann cell	endothelial	SEMA3C	NRP1_NRP2	0.005886	0	SEMA3	Secreted Signaling	PMID: 27533782	TRUE
fibroblast	Schwann cell	PTN	SDC2	0.00587976	0	PTN	Secreted Signaling	PMID: 28356350; PMID: 25620911	TRUE
Schwann cell	Schwann cell	LAMA4	ITGA1_ITGB1	0.00587338	0	LAMININ	ECM-Receptor	KEGG: hsa04512	TRUE
lymphocyte	mast cell	ITGB2	ICAM2	0.00586833	0	ITGB2	Cell-Cell Contact	KEGG: hsa04514	FALSE
macrophage	macrophage	ICAM1	ITGAX_ITGB2	0.00584658	0	ICAM	Cell-Cell Contact	PMID: 16252253	FALSE
fibroblast	macrophage	PTN	SDC2	0.0058319	0	PTN	Secreted Signaling	PMID: 28356350; PMID: 25620911	TRUE
fibroblast	Schwann cell	COL6A1	ITGA2_ITGB1	0.00582779	0	COLLAGEN	ECM-Receptor	KEGG: hsa04512	TRUE
Schwann cell	Schwann cell	LAMC1	ITGA1_ITGB1	0.00582614	0	LAMININ	ECM-Receptor	KEGG: hsa04512	TRUE
endothelial	RPE	JAM2	ITGAV_ITGB1	0.00582023	0	JAM	Cell-Cell Contact	KEGG: hsa04514	FALSE
macrophage	macrophage	PTPRC	MRC1	0.00580812	0	CD45	Cell-Cell Contact	PMID: 27601670; PMID: 10575006	TRUE
Schwann cell	endothelial	LAMA4	ITGA6_ITGB1	0.0058011	0	LAMININ	ECM-Receptor	KEGG: hsa04512	TRUE
fibroblast	RPE	ANGPTL4	SDC2	0.005788	0	ANGPTL	Secreted Signaling	PMID: 29017031	TRUE
Schwann cell	fibroblast	LAMB1	CD44	0.00577874	0	LAMININ	ECM-Receptor	KEGG: hsa04512	FALSE
Schwann cell	fibroblast	SEMA3B	NRP2_PLXNA3	0.00577175	0	SEMA3	Secreted Signaling	PMID: 27533782	TRUE
fibroblast	Schwann cell	CXCL12	ACKR3	0.00577161	0	CXCL	Secreted Signaling	KEGG: hsa04060	TRUE
endothelial	fibroblast	LAMA5	ITGA1_ITGB1	0.00576688	0	LAMININ	ECM-Receptor	KEGG: hsa04512	TRUE
fibroblast	endothelial	CD99	CD99L2	0.00576146	0.02	CD99	Cell-Cell Contact	KEGG: hsa04514	FALSE
Schwann cell	endothelial	LAMC1	ITGA6_ITGB1	0.00575443	0	LAMININ	ECM-Receptor	KEGG: hsa04512	TRUE
macrophage	Schwann cell	THBS1	SDC4	0.00574177	0	THBS	ECM-Receptor	KEGG: hsa04512	TRUE
Schwann cell	macrophage	HLA-DPA1	CD4	0.00571631	0	MHC-II	Cell-Cell Contact	KEGG: hsa04514	FALSE
fibroblast	fibroblast	ANGPTL4	ITGA5_ITGB1	0.00571467	0	ANGPTL	Secreted Signaling	PMID: 30049845	TRUE
Schwann cell	macrophage	CCL5	CCR5	0.00569327	0	CCL	Secreted Signaling	KEGG: hsa04060	TRUE
fibroblast	melanocyte	LAMB2	ITGA1_ITGB1	0.00568669	0	LAMININ	ECM-Receptor	KEGG: hsa04512	FALSE
Schwann cell	lymphocyte	LAMB1	ITGA1_ITGB1	0.00568509	0	LAMININ	ECM-Receptor	KEGG: hsa04512	TRUE
fibroblast	RPE	MDK	SDC4	0.0056516	0	MK	Secreted Signaling	PMID: 28356350	FALSE
endothelial	endothelial	COL4A1	ITGA10_ITGB1	0.00564559	0.01	COLLAGEN	ECM-Receptor	KEGG: hsa04512	FALSE
fibroblast	Schwann cell	MDK	PTPRZ1	0.0056178	0	MK	Secreted Signaling	PMID: 28356350	TRUE
RPE	lymphocyte	HLA-E	CD8A	0.00560305	0	MHC-I	Cell-Cell Contact	KEGG: hsa04514	FALSE
fibroblast	fibroblast	ANGPTL4	SDC4	0.00560052	0	ANGPTL	Secreted Signaling	PMID: 29017031	TRUE
Schwann cell	fibroblast	SEMA3B	NRP1_PLXNA3	0.00559272	0	SEMA3	Secreted Signaling	PMID: 27533782	TRUE
melanocyte	fibroblast	MIF	ACKR3	0.00557849	0	MIF	Secreted Signaling	PMID: 26175090	TRUE
fibroblast	mast cell	C3	C3AR1	0.00556	0	COMPLEMENT	Secreted Signaling	KEGG: hsa04080	FALSE
macrophage	RPE	GRN	SORT1	0.00555562	0	GRN	Secreted Signaling	PMID: 29555433	TRUE
RPE	lymphocyte	HLA-B	CD8B	0.00553285	0	MHC-I	Cell-Cell Contact	KEGG: hsa04514	FALSE
Schwann cell	fibroblast	SEMA3C	NRP1_NRP2	0.00553088	0	SEMA3	Secreted Signaling	PMID: 27533782	TRUE
Schwann cell	Schwann cell	MDK	ITGA6_ITGB1	0.00552003	0	MK	Secreted Signaling	PMID: 28356350	TRUE
fibroblast	RPE	LAMA2	ITGAV_ITGB8	0.00551772	0	LAMININ	ECM-Receptor	KEGG: hsa04512	TRUE
Schwann cell	fibroblast	COL9A3	ITGA1_ITGB1	0.00550916	0	COLLAGEN	ECM-Receptor	KEGG: hsa04512	TRUE
fibroblast	macrophage	LAMA4	ITGA1_ITGB1	0.00550569	0	LAMININ	ECM-Receptor	KEGG: hsa04512	FALSE
lymphocyte	fibroblast	GZMA	PARD3	0.00549786	0	PARs	Secreted Signaling	KEGG: hsa04080	TRUE
Schwann cell	fibroblast	NRXN1	NLGN2	0.00548195	0	NRXN	Cell-Cell Contact	KEGG: hsa04514	FALSE
lymphocyte	fibroblast	ITGA4_ITGB1	VCAM1	0.0054499	0	VCAM	Cell-Cell Contact	KEGG: hsa04514	FALSE
macrophage	Schwann cell	ADGRE5	CD55	0.00544902	0	ADGRE5	Cell-Cell Contact	PMID: 11297558	FALSE
Schwann cell	endothelial	LAMB1	ITGA1_ITGB1	0.00542141	0	LAMININ	ECM-Receptor	KEGG: hsa04512	FALSE
Schwann cell	endothelial	COL6A2	ITGA10_ITGB1	0.00542069	0.01	COLLAGEN	ECM-Receptor	KEGG: hsa04512	FALSE
endothelial	fibroblast	FN1	ITGA5_ITGB1	0.00540249	0	FN1	ECM-Receptor	KEGG: hsa04512	TRUE
endothelial	lymphocyte	ICAM1	SPN	0.00537777	0	ICAM	Cell-Cell Contact	PMID: 1683685	FALSE
fibroblast	Schwann cell	COL6A1	ITGAV_ITGB8	0.00536404	0	COLLAGEN	ECM-Receptor	KEGG: hsa04512	TRUE
endothelial	fibroblast	FN1	SDC4	0.00529454	0	FN1	ECM-Receptor	KEGG: hsa04512	FALSE
lymphocyte	endothelial	TGFB1	ACVR1_TGFbR	0.00527753	0	TGFb	Secreted Signaling	PMID: 29376829	FALSE
Schwann cell	macrophage	HLA-DPB1	CD4	0.00527502	0	MHC-II	Cell-Cell Contact	KEGG: hsa04514	FALSE
fibroblast	macrophage	LAMB2	ITGA1_ITGB1	0.00522466	0	LAMININ	ECM-Receptor	KEGG: hsa04512	FALSE
melanocyte	melanocyte	SPP1	ITGAV_ITGB5	0.00522226	0	SPP1	Secreted Signaling	PMID: 21907263	TRUE
Schwann cell	endothelial	SEMA3C	PLXND1	0.00520388	0	SEMA3	Secreted Signaling	PMID: 27533782	TRUE
endothelial	endothelial	LAMB2	ITGA6_ITGB4	0.0051977	0	LAMININ	ECM-Receptor	KEGG: hsa04512	FALSE
fibroblast	endothelial	COL1A2	SDC4	0.00518021	0	COLLAGEN	ECM-Receptor	KEGG: hsa04512	FALSE
melanocyte	Schwann cell	MDK	ITGA6_ITGB1	0.0051667	0	MK	Secreted Signaling	PMID: 28356350	TRUE
fibroblast	endothelial	LAMC1	ITGA6_ITGB4	0.0051248	0	LAMININ	ECM-Receptor	KEGG: hsa04512	TRUE
Schwann cell	fibroblast	COL4A2	ITGA1_ITGB1	0.00510255	0	COLLAGEN	ECM-Receptor	KEGG: hsa04512	FALSE
RPE	lymphocyte	THBS1	CD47	0.00510165	0	THBS	ECM-Receptor	KEGG: hsa04512	FALSE
RPE	melanocyte	THBS1	CD47	0.00508432	0	THBS	ECM-Receptor	KEGG: hsa04512	FALSE
fibroblast	macrophage	CSF1	CSF1R	0.00506588	0	CSF	Secreted Signaling	KEGG: hsa04060	TRUE
fibroblast	endothelial	FN1	SDC4	0.00505221	0	FN1	ECM-Receptor	KEGG: hsa04512	FALSE
mast cell	Schwann cell	MIF	ACKR3	0.00505109	0	MIF	Secreted Signaling	PMID: 26175090	FALSE
Schwann cell	Schwann cell	NCAM1	NCAM2	0.00498747	0	NCAM	Cell-Cell Contact	KEGG: hsa04514	TRUE
macrophage	RPE	THBS1	SDC4	0.00498703	0	THBS	ECM-Receptor	KEGG: hsa04512	TRUE
fibroblast	endothelial	ANGPT1	TEK	0.00496721	0	ANGPT	Secreted Signaling	PMID: 20651738	TRUE
mast cell	endothelial	CTSG	F2R	0.00496355	0	PARs	Secreted Signaling	KEGG: hsa04080	TRUE
fibroblast	endothelial	VEGFA	FLT1	0.00494806	0	VEGF	Secreted Signaling	KEGG: hsa04370; PMID: 16633338	TRUE
Schwann cell	fibroblast	HBEGF	EGFR	0.00494557	0	EGF	Secreted Signaling	KEGG: hsa04012	FALSE
fibroblast	Schwann cell	GAS6	AXL	0.00493027	0	GAS	Secreted Signaling	PMID: 27801848	TRUE
endothelial	endothelial	CXCL2	ACKR1	0.00492625	0	CXCL	Secreted Signaling	PMID: 26740381	FALSE
Schwann cell	Schwann cell	ANGPTL4	SDC2	0.00489899	0	ANGPTL	Secreted Signaling	PMID: 29017031	TRUE
fibroblast	melanocyte	COL1A1	ITGA3_ITGB1	0.00488282	0	COLLAGEN	ECM-Receptor	KEGG: hsa04512	TRUE
fibroblast	endothelial	COL6A1	ITGA2_ITGB1	0.00487844	0	COLLAGEN	ECM-Receptor	KEGG: hsa04512	FALSE
endothelial	macrophage	LGALS9	CD44	0.00487418	0	GALECTIN	Secreted Signaling	PMID: 25065622	FALSE
fibroblast	endothelial	COL6A1	ITGA3_ITGB1	0.00486499	0	COLLAGEN	ECM-Receptor	KEGG: hsa04512	FALSE
Schwann cell	macrophage	ANGPTL4	SDC2	0.00485907	0	ANGPTL	Secreted Signaling	PMID: 29017031	TRUE
endothelial	melanocyte	PTPRM	PTPRM	0.00484285	0	PTPRM	Cell-Cell Contact	KEGG: hsa04514	TRUE
melanocyte	endothelial	PTPRM	PTPRM	0.00484285	0	PTPRM	Cell-Cell Contact	KEGG: hsa04514	TRUE
lymphocyte	macrophage	TGFB1	TGFbR1_R2	0.00483938	0	TGFb	Secreted Signaling	KEGG: hsa04350	TRUE
fibroblast	Schwann cell	COL4A1	ITGA2_ITGB1	0.00483036	0	COLLAGEN	ECM-Receptor	KEGG: hsa04512	TRUE
fibroblast	melanocyte	LAMC1	ITGA1_ITGB1	0.00482519	0	LAMININ	ECM-Receptor	KEGG: hsa04512	FALSE
RPE	fibroblast	COL4A3	CD44	0.00481422	0	COLLAGEN	ECM-Receptor	KEGG: hsa04512	TRUE
fibroblast	Schwann cell	COL4A2	ITGA2_ITGB1	0.00480796	0	COLLAGEN	ECM-Receptor	KEGG: hsa04512	TRUE
endothelial	fibroblast	HBEGF	EGFR	0.00478348	0	EGF	Secreted Signaling	KEGG: hsa04012	FALSE
RPE	lymphocyte	HLA-C	CD8B	0.00478271	0	MHC-I	Cell-Cell Contact	KEGG: hsa04514	FALSE
melanocyte	RPE	COL6A1	ITGAV_ITGB8	0.00477938	0	COLLAGEN	ECM-Receptor	KEGG: hsa04512	TRUE
macrophage	melanocyte	GRN	SORT1	0.00477692	0	GRN	Secreted Signaling	PMID: 29555433	TRUE
Schwann cell	RPE	MDK	ITGA6_ITGB1	0.00476115	0	MK	Secreted Signaling	PMID: 28356350	FALSE
macrophage	macrophage	HLA-DMB	CD4	0.00476003	0	MHC-II	Cell-Cell Contact	KEGG: hsa04514	TRUE
fibroblast	mast cell	C4A	C3AR1	0.00475561	0	COMPLEMENT	Secreted Signaling	PMID: 16234578	FALSE
Schwann cell	endothelial	FN1	ITGA5_ITGB1	0.00475512	0	FN1	ECM-Receptor	KEGG: hsa04512	FALSE
Schwann cell	Schwann cell	MDK	SDC4	0.00474715	0	MK	Secreted Signaling	PMID: 28356350	TRUE
Schwann cell	RPE	LAMB2	ITGAV_ITGB8	0.00474533	0	LAMININ	ECM-Receptor	KEGG: hsa04512	TRUE
RPE	Schwann cell	MIF	ACKR3	0.00474323	0	MIF	Secreted Signaling	PMID: 26175090	TRUE
RPE	lymphocyte	COL4A3	ITGA1_ITGB1	0.00473613	0	COLLAGEN	ECM-Receptor	KEGG: hsa04512	TRUE
lymphocyte	fibroblast	GZMA	F2R	0.00472936	0	PARs	Secreted Signaling	KEGG: hsa04080	TRUE
macrophage	endothelial	ADM	CALCRL	0.00472105	0	CALCR	Secreted Signaling	KEGG: hsa04080	TRUE
endothelial	fibroblast	JAM2	JAM3	0.00471133	0	JAM	Cell-Cell Contact	PMC1237098; PMID: 11590146	TRUE
fibroblast	endothelial	JAM3	JAM2	0.00471133	0	JAM	Cell-Cell Contact	KEGG: hsa04514	FALSE
fibroblast	endothelial	VEGFB	FLT1	0.00470203	0	VEGF	Secreted Signaling	KEGG: hsa04370; PMID: 16633338	TRUE
endothelial	endothelial	LAMB1	ITGA6_ITGB1	0.00470195	0	LAMININ	ECM-Receptor	KEGG: hsa04512	TRUE
endothelial	mast cell	SELE	CD44	0.00468544	0	SELE	Cell-Cell Contact	PMC4571854	FALSE
lymphocyte	macrophage	HLA-DPB1	CD4	0.00468258	0	MHC-II	Cell-Cell Contact	KEGG: hsa04514	FALSE
mast cell	lymphocyte	COL9A2	CD44	0.00467954	0	COLLAGEN	ECM-Receptor	KEGG: hsa04512	FALSE
Schwann cell	melanocyte	NCAM1	FGFR1	0.00465383	0	NCAM	Cell-Cell Contact	PMID: 12791257	TRUE
lymphocyte	endothelial	ITGA4_ITGB1	VCAM1	0.00465302	0	VCAM	Cell-Cell Contact	KEGG: hsa04514	FALSE
fibroblast	fibroblast	LAMB1	ITGA1_ITGB1	0.00463929	0	LAMININ	ECM-Receptor	KEGG: hsa04512	FALSE
RPE	macrophage	COL9A3	CD44	0.00462759	0	COLLAGEN	ECM-Receptor	KEGG: hsa04512	FALSE
endothelial	Schwann cell	LGALS9	CD44	0.00461015	0	GALECTIN	Secreted Signaling	PMID: 25065622	FALSE
fibroblast	lymphocyte	THBS1	CD47	0.00460474	0	THBS	ECM-Receptor	KEGG: hsa04512	TRUE
Schwann cell	lymphocyte	NECTIN2	TIGIT	0.00459014	0	NECTIN	Cell-Cell Contact	KEGG: hsa04514	FALSE
lymphocyte	Schwann cell	TIGIT	NECTIN2	0.00459014	0	TIGIT	Cell-Cell Contact	PMID: 1313846; PMID:24987108	TRUE
fibroblast	melanocyte	THBS1	CD47	0.00458909	0	THBS	ECM-Receptor	KEGG: hsa04512	TRUE
endothelial	fibroblast	LAMA5	CD44	0.00458742	0.01	LAMININ	ECM-Receptor	KEGG: hsa04512	FALSE
lymphocyte	macrophage	CCL4	CCR5	0.00456436	0	CCL	Secreted Signaling	KEGG: hsa04060	TRUE
macrophage	mast cell	LGALS9	PTPRC	0.00455854	0	GALECTIN	Secreted Signaling	PMID: 30120235	TRUE
RPE	Schwann cell	THBS1	CD47	0.00455765	0.01	THBS	ECM-Receptor	KEGG: hsa04512	FALSE
melanocyte	lymphocyte	NECTIN2	TIGIT	0.00455308	0	NECTIN	Cell-Cell Contact	KEGG: hsa04514	FALSE
lymphocyte	melanocyte	TIGIT	NECTIN2	0.00455308	0	TIGIT	Cell-Cell Contact	PMID: 1313846; PMID:24987108	TRUE
fibroblast	macrophage	CCL5	CCR5	0.00455129	0	CCL	Secreted Signaling	KEGG: hsa04060	TRUE
fibroblast	Schwann cell	PTN	SDC4	0.00454779	0	PTN	Secreted Signaling	PMID: 28356350; PMID: 25620911	TRUE
endothelial	lymphocyte	ICAM2	ITGAL_ITGB2	0.00453945	0	ICAM	Cell-Cell Contact	KEGG: hsa04514	TRUE
mast cell	melanocyte	COL9A2	CD44	0.00453393	0	COLLAGEN	ECM-Receptor	KEGG: hsa04512	FALSE
Schwann cell	fibroblast	MIF	ACKR3	0.00452803	0	MIF	Secreted Signaling	PMID: 26175090	TRUE
RPE	endothelial	COL4A3	ITGA1_ITGB1	0.00451626	0	COLLAGEN	ECM-Receptor	KEGG: hsa04512	TRUE
endothelial	lymphocyte	LAMA5	ITGA1_ITGB1	0.00451299	0	LAMININ	ECM-Receptor	KEGG: hsa04512	TRUE
fibroblast	Schwann cell	COL6A1	SDC4	0.00449328	0	COLLAGEN	ECM-Receptor	KEGG: hsa04512	TRUE
macrophage	fibroblast	ADGRE5	CD55	0.00448626	0	ADGRE5	Cell-Cell Contact	PMID: 11297558	FALSE
Schwann cell	endothelial	LAMB1	ITGA6_ITGB4	0.00446633	0	LAMININ	ECM-Receptor	KEGG: hsa04512	TRUE
fibroblast	endothelial	COL6A1	ITGA9_ITGB1	0.00446353	0	COLLAGEN	ECM-Receptor	KEGG: hsa04512	FALSE
melanocyte	RPE	MDK	ITGA6_ITGB1	0.00445618	0	MK	Secreted Signaling	PMID: 28356350	FALSE
fibroblast	Schwann cell	COL4A1	ITGAV_ITGB8	0.00444563	0	COLLAGEN	ECM-Receptor	KEGG: hsa04512	TRUE
melanocyte	Schwann cell	MDK	SDC4	0.00444307	0.01	MK	Secreted Signaling	PMID: 28356350	TRUE
macrophage	fibroblast	MIF	ACKR3	0.00443551	0	MIF	Secreted Signaling	PMID: 26175090	FALSE
fibroblast	Schwann cell	LAMA4	ITGA2_ITGB1	0.00443513	0	LAMININ	ECM-Receptor	KEGG: hsa04512	TRUE
fibroblast	macrophage	LAMC1	ITGA1_ITGB1	0.00443284	0	LAMININ	ECM-Receptor	KEGG: hsa04512	FALSE
fibroblast	Schwann cell	COL4A2	ITGAV_ITGB8	0.00442501	0	COLLAGEN	ECM-Receptor	KEGG: hsa04512	TRUE
RPE	endothelial	ADM	CALCRL	0.00442295	0	CALCR	Secreted Signaling	KEGG: hsa04080	TRUE
fibroblast	melanocyte	COL6A2	ITGA3_ITGB1	0.00439305	0	COLLAGEN	ECM-Receptor	KEGG: hsa04512	TRUE
Schwann cell	endothelial	COL1A2	ITGA10_ITGB1	0.0043882	0.03	COLLAGEN	ECM-Receptor	KEGG: hsa04512	FALSE
Schwann cell	fibroblast	PDGFA	PDGFRB	0.00438795	0	PDGF	Secreted Signaling	PMID: 15207812	TRUE
Schwann cell	fibroblast	COL9A3	CD44	0.00438218	0	COLLAGEN	ECM-Receptor	KEGG: hsa04512	FALSE
Schwann cell	lymphocyte	THBS1	CD47	0.00438209	0	THBS	ECM-Receptor	KEGG: hsa04512	TRUE
Schwann cell	fibroblast	SEMA4A	NRP1_PLXNA3	0.00437977	0	SEMA4	Cell-Cell Contact	PMID: 27533782	FALSE
RPE	Schwann cell	COL9A3	CD44	0.00437686	0	COLLAGEN	ECM-Receptor	KEGG: hsa04512	FALSE
Schwann cell	fibroblast	LAMA4	ITGA1_ITGB1	0.00437096	0	LAMININ	ECM-Receptor	KEGG: hsa04512	FALSE
Schwann cell	melanocyte	THBS1	CD47	0.00436719	0	THBS	ECM-Receptor	KEGG: hsa04512	TRUE
Schwann cell	melanocyte	SEMA3C	NRP2_PLXNA1	0.00436405	0	SEMA3	Secreted Signaling	PMID: 27533782	TRUE
Schwann cell	fibroblast	LAMC1	ITGA1_ITGB1	0.00433575	0	LAMININ	ECM-Receptor	KEGG: hsa04512	FALSE
fibroblast	Schwann cell	LAMA4	ITGA6_ITGB4	0.00433505	0	LAMININ	ECM-Receptor	KEGG: hsa04512	TRUE
Schwann cell	lymphocyte	COL9A3	ITGA1_ITGB1	0.00431107	0	COLLAGEN	ECM-Receptor	KEGG: hsa04512	TRUE
endothelial	endothelial	LAMA5	ITGA1_ITGB1	0.00430344	0	LAMININ	ECM-Receptor	KEGG: hsa04512	FALSE
endothelial	endothelial	JAM2	ITGA3_ITGB1	0.00428745	0	JAM	Cell-Cell Contact	PMID: 12070135	FALSE
macrophage	endothelial	THBS1	SDC4	0.00427892	0	THBS	ECM-Receptor	KEGG: hsa04512	FALSE
Schwann cell	macrophage	HLA-DMA	CD4	0.0042415	0	MHC-II	Cell-Cell Contact	KEGG: hsa04514	TRUE
melanocyte	RPE	FN1	ITGAV_ITGB8	0.00422746	0	FN1	ECM-Receptor	KEGG: hsa04512	TRUE
fibroblast	Schwann cell	LAMB2	ITGA2_ITGB1	0.00420852	0	LAMININ	ECM-Receptor	KEGG: hsa04512	TRUE
Schwann cell	melanocyte	LAMB1	ITGA1_ITGB1	0.00420506	0	LAMININ	ECM-Receptor	KEGG: hsa04512	TRUE
Schwann cell	endothelial	ANGPTL4	CDH5	0.00420176	0	ANGPTL	Secreted Signaling	PMID: 30049845	TRUE
Schwann cell	Schwann cell	COL4A1	ITGA1_ITGB1	0.00419558	0	COLLAGEN	ECM-Receptor	KEGG: hsa04512	TRUE
fibroblast	fibroblast	CXCL12	ACKR3	0.00419187	0	CXCL	Secreted Signaling	KEGG: hsa04060	TRUE
fibroblast	fibroblast	GAS6	AXL	0.00419141	0	GAS	Secreted Signaling	PMID: 27801848	TRUE
endothelial	lymphocyte	CLEC2D	KLRB1	0.00417626	0	CLEC	Cell-Cell Contact	PMID: 24223577	FALSE
RPE	mast cell	COL9A2	CD44	0.00415967	0	COLLAGEN	ECM-Receptor	KEGG: hsa04512	TRUE
RPE	endothelial	THBS1	CD47	0.00415913	0.02	THBS	ECM-Receptor	KEGG: hsa04512	FALSE
mast cell	endothelial	TNFSF10	TNFRSF10A	0.00414384	0	TRAIL	Secreted Signaling	KEGG: hsa04060	TRUE
fibroblast	Schwann cell	ANGPTL4	SDC2	0.00414058	0	ANGPTL	Secreted Signaling	PMID: 29017031	TRUE
fibroblast	Schwann cell	LAMB2	ITGA6_ITGB4	0.00411352	0	LAMININ	ECM-Receptor	KEGG: hsa04512	TRUE
fibroblast	Schwann cell	THBS1	CD47	0.0041135	0	THBS	ECM-Receptor	KEGG: hsa04512	TRUE
Schwann cell	endothelial	COL9A3	ITGA1_ITGB1	0.00411085	0	COLLAGEN	ECM-Receptor	KEGG: hsa04512	FALSE
fibroblast	macrophage	ANGPTL4	SDC2	0.00410681	0.01	ANGPTL	Secreted Signaling	PMID: 29017031	FALSE
fibroblast	RPE	FGF7	FGFR2	0.00409862	0	FGF	Secreted Signaling	PMC: 4393358	TRUE
Schwann cell	Schwann cell	MDK	PTPRZ1	0.00409792	0	MK	Secreted Signaling	PMID: 28356350	TRUE
endothelial	macrophage	FN1	ITGA4_ITGB1	0.00409331	0	FN1	ECM-Receptor	KEGG: hsa04512	FALSE
fibroblast	Schwann cell	LAMA4	ITGAV_ITGB8	0.00408175	0	LAMININ	ECM-Receptor	KEGG: hsa04512	TRUE
macrophage	endothelial	ITGB2	CD226	0.0040647	0	ITGB2	Cell-Cell Contact	KEGG: hsa04514	TRUE
fibroblast	endothelial	PGF	FLT1	0.00404731	0	VEGF	Secreted Signaling	KEGG: hsa04370; PMID: 16633338	TRUE
fibroblast	endothelial	COL4A1	ITGA2_ITGB1	0.00404283	0	COLLAGEN	ECM-Receptor	KEGG: hsa04512	FALSE
fibroblast	endothelial	COL4A1	ITGA3_ITGB1	0.00403168	0	COLLAGEN	ECM-Receptor	KEGG: hsa04512	FALSE
fibroblast	endothelial	COL4A2	ITGA2_ITGB1	0.00402407	0	COLLAGEN	ECM-Receptor	KEGG: hsa04512	FALSE
fibroblast	endothelial	COL4A2	ITGA3_ITGB1	0.00401297	0	COLLAGEN	ECM-Receptor	KEGG: hsa04512	FALSE
fibroblast	lymphocyte	HLA-F	CD8A	0.00399789	0	MHC-I	Cell-Cell Contact	KEGG: hsa04514	TRUE
Schwann cell	lymphocyte	COL4A2	ITGA1_ITGB1	0.00399253	0	COLLAGEN	ECM-Receptor	KEGG: hsa04512	TRUE
endothelial	macrophage	HLA-DQB1	CD4	0.00399096	0	MHC-II	Cell-Cell Contact	KEGG: hsa04514	TRUE
fibroblast	endothelial	VEGFA	FLT1_KDR	0.00398522	0	VEGF	Secreted Signaling	PMID: 16633338	FALSE
fibroblast	Schwann cell	LAMA4	ITGA6_ITGB1	0.00397585	0	LAMININ	ECM-Receptor	KEGG: hsa04512	TRUE
macrophage	Schwann cell	ITGB2	ICAM1	0.003965	0	ITGB2	Cell-Cell Contact	KEGG: hsa04514	FALSE
lymphocyte	mast cell	TGFB1	ACVR1B_TGFbR2	0.00396375	0	TGFb	Secreted Signaling	PMID: 27449815	FALSE
fibroblast	RPE	PTN	SDC4	0.00394938	0	PTN	Secreted Signaling	PMID: 28356350; PMID: 25620911	TRUE
fibroblast	Schwann cell	PTN	PTPRZ1	0.00392572	0	PTN	Secreted Signaling	PMID: 28356350; PMID: 25620911	TRUE
Schwann cell	Schwann cell	THBS1	CD47	0.00391451	0	THBS	ECM-Receptor	KEGG: hsa04512	TRUE
Schwann cell	RPE	SEMA4A	PLXNB2	0.00390828	0	SEMA4	Cell-Cell Contact	PMID: 27533782	TRUE
fibroblast	RPE	COL6A1	SDC4	0.00390201	0	COLLAGEN	ECM-Receptor	KEGG: hsa04512	TRUE
fibroblast	Schwann cell	LAMB2	ITGAV_ITGB8	0.00387312	0	LAMININ	ECM-Receptor	KEGG: hsa04512	TRUE
Schwann cell	macrophage	LAMB1	ITGA1_ITGB1	0.00386294	0	LAMININ	ECM-Receptor	KEGG: hsa04512	FALSE
macrophage	macrophage	ICAM1	ITGAM_ITGB2	0.00385304	0	ICAM	Cell-Cell Contact	KEGG: hsa04514	FALSE
melanocyte	Schwann cell	MDK	PTPRZ1	0.00383526	0	MK	Secreted Signaling	PMID: 28356350	TRUE
fibroblast	fibroblast	CLDN11	CLDN11	0.00383135	0	CLDN	Cell-Cell Contact	KEGG: hsa04514	TRUE
RPE	lymphocyte	HLA-E	KLRK1	0.00383021	0	MHC-I	Cell-Cell Contact	PMID: 28484462	FALSE
Schwann cell	macrophage	ANGPTL4	ITGA5_ITGB1	0.00381875	0	ANGPTL	Secreted Signaling	PMID: 30049845	TRUE
Schwann cell	endothelial	COL4A2	ITGA1_ITGB1	0.00380705	0.04	COLLAGEN	ECM-Receptor	KEGG: hsa04512	FALSE
Schwann cell	fibroblast	SEMA3C	NRP2_PLXNA3	0.00379526	0	SEMA3	Secreted Signaling	PMID: 27533782	TRUE
Schwann cell	Schwann cell	ANGPTL4	SDC4	0.00378835	0	ANGPTL	Secreted Signaling	PMID: 29017031	TRUE
fibroblast	Schwann cell	LAMB2	ITGA6_ITGB1	0.00377261	0	LAMININ	ECM-Receptor	KEGG: hsa04512	TRUE
fibroblast	melanocyte	COL1A2	ITGA3_ITGB1	0.00375726	0	COLLAGEN	ECM-Receptor	KEGG: hsa04512	TRUE
fibroblast	endothelial	THBS1	CD47	0.00375367	0.01	THBS	ECM-Receptor	KEGG: hsa04512	TRUE
mast cell	lymphocyte	CXCL16	CXCR6	0.00373939	0	CXCL	Secreted Signaling	KEGG: hsa04060	FALSE
mast cell	RPE	COL9A2	ITGAV_ITGB8	0.00373037	0	COLLAGEN	ECM-Receptor	KEGG: hsa04512	FALSE
fibroblast	Schwann cell	COL4A1	SDC4	0.0037234	0	COLLAGEN	ECM-Receptor	KEGG: hsa04512	TRUE
lymphocyte	fibroblast	TGFB1	ACVR1_TGFbR	0.00371854	0	TGFb	Secreted Signaling	PMID: 29376829	TRUE
fibroblast	endothelial	LAMA4	ITGA2_ITGB1	0.0037118	0	LAMININ	ECM-Receptor	KEGG: hsa04512	FALSE
melanocyte	macrophage	CCL5	CCR5	0.00371093	0	CCL	Secreted Signaling	KEGG: hsa04060	TRUE
melanocyte	endothelial	SPP1	ITGAV_ITGB3	0.00370996	0.01	SPP1	Secreted Signaling	PMID: 21907263	FALSE
fibroblast	fibroblast	COL1A1	ITGA3_ITGB1	0.00370977	0	COLLAGEN	ECM-Receptor	KEGG: hsa04512	TRUE
mast cell	endothelial	THBS1	ITGA3_ITGB1	0.00370864	0.01	THBS	ECM-Receptor	KEGG: hsa04512	FALSE
fibroblast	Schwann cell	COL4A2	SDC4	0.00370611	0	COLLAGEN	ECM-Receptor	KEGG: hsa04512	TRUE
fibroblast	endothelial	LAMA4	ITGA3_ITGB1	0.00370156	0	LAMININ	ECM-Receptor	KEGG: hsa04512	FALSE
fibroblast	endothelial	COL4A1	ITGA9_ITGB1	0.00369873	0	COLLAGEN	ECM-Receptor	KEGG: hsa04512	FALSE
fibroblast	fibroblast	LAMB1	CD44	0.0036896	0.02	LAMININ	ECM-Receptor	KEGG: hsa04512	FALSE
RPE	Schwann cell	COL9A3	ITGA1_ITGB1	0.00368538	0	COLLAGEN	ECM-Receptor	KEGG: hsa04512	TRUE
fibroblast	endothelial	COL4A2	ITGA9_ITGB1	0.00368155	0	COLLAGEN	ECM-Receptor	KEGG: hsa04512	FALSE
Schwann cell	fibroblast	SEMA3C	NRP1_PLXNA3	0.00367731	0	SEMA3	Secreted Signaling	PMID: 27533782	TRUE
Schwann cell	fibroblast	COL6A1	SDC4	0.00366897	0	COLLAGEN	ECM-Receptor	KEGG: hsa04512	TRUE
mast cell	fibroblast	MIF	ACKR3	0.00366784	0	MIF	Secreted Signaling	PMID: 26175090	FALSE
fibroblast	melanocyte	FN1	ITGA3_ITGB1	0.00366429	0	FN1	ECM-Receptor	KEGG: hsa04512	TRUE
fibroblast	Schwann cell	PROS1	AXL	0.00365897	0	PROS	Secreted Signaling	PMID: 29531161	TRUE
fibroblast	fibroblast	SEMA4A	NRP1_PLXNA3	0.00365722	0	SEMA4	Cell-Cell Contact	PMID: 27533782	FALSE
fibroblast	lymphocyte	LAMB1	ITGA1_ITGB1	0.00362968	0	LAMININ	ECM-Receptor	KEGG: hsa04512	TRUE
melanocyte	melanocyte	PTPRM	PTPRM	0.00362663	0	PTPRM	Cell-Cell Contact	KEGG: hsa04514	TRUE
Schwann cell	endothelial	COL4A1	ITGA10_ITGB1	0.00362585	0	COLLAGEN	ECM-Receptor	KEGG: hsa04512	TRUE
lymphocyte	macrophage	HLA-DPA1	CD4	0.00362274	0	MHC-II	Cell-Cell Contact	KEGG: hsa04514	FALSE
endothelial	Schwann cell	LAMB2	ITGA2_ITGB1	0.00362101	0	LAMININ	ECM-Receptor	KEGG: hsa04512	TRUE
endothelial	Schwann cell	FN1	ITGAV_ITGB8	0.00361348	0	FN1	ECM-Receptor	KEGG: hsa04512	FALSE
endothelial	fibroblast	FN1	ITGA8_ITGB1	0.00358785	0	FN1	ECM-Receptor	KEGG: hsa04512	TRUE
fibroblast	macrophage	LAMA2	CD44	0.0035867	0	LAMININ	ECM-Receptor	KEGG: hsa04512	TRUE
Schwann cell	endothelial	THBS1	CD47	0.00357202	0.02	THBS	ECM-Receptor	KEGG: hsa04512	TRUE
fibroblast	Schwann cell	LAMC1	ITGA2_ITGB1	0.00357015	0	LAMININ	ECM-Receptor	KEGG: hsa04512	TRUE
macrophage	melanocyte	ITGB2	ICAM1	0.00355762	0	ITGB2	Cell-Cell Contact	KEGG: hsa04514	FALSE
Schwann cell	fibroblast	COL1A1	SDC4	0.00355425	0	COLLAGEN	ECM-Receptor	KEGG: hsa04512	TRUE
fibroblast	endothelial	ANGPTL4	CDH5	0.0035509	0	ANGPTL	Secreted Signaling	PMID: 30049845	TRUE
Schwann cell	fibroblast	COL6A1	ITGA10_ITGB1	0.00354593	0	COLLAGEN	ECM-Receptor	KEGG: hsa04512	TRUE
endothelial	endothelial	LAMA5	ITGA6_ITGB4	0.00354461	0	LAMININ	ECM-Receptor	KEGG: hsa04512	TRUE
macrophage	macrophage	CCL3	CCR1	0.00354362	0	CCL	Secreted Signaling	KEGG: hsa04060	TRUE
lymphocyte	mast cell	GZMA	F2R	0.00353989	0	PARs	Secreted Signaling	KEGG: hsa04080	FALSE
endothelial	Schwann cell	LAMB2	ITGA6_ITGB4	0.00353923	0	LAMININ	ECM-Receptor	KEGG: hsa04512	FALSE
lymphocyte	fibroblast	TGFB1	ACVR1B_TGFbR2	0.00353579	0	TGFb	Secreted Signaling	PMID: 27449815	TRUE
fibroblast	mast cell	JAG1	NOTCH2	0.00352539	0	NOTCH	Cell-Cell Contact	PMID: 22353464	FALSE
fibroblast	endothelial	LAMB2	ITGA2_ITGB1	0.00352201	0	LAMININ	ECM-Receptor	KEGG: hsa04512	FALSE
fibroblast	Schwann cell	TNFSF14	LTBR	0.00351579	0	LIGHT	Secreted Signaling	KEGG: hsa04060	TRUE
fibroblast	endothelial	LAMB2	ITGA3_ITGB1	0.00351229	0	LAMININ	ECM-Receptor	KEGG: hsa04512	FALSE
RPE	melanocyte	COL4A3	ITGA1_ITGB1	0.00350228	0	COLLAGEN	ECM-Receptor	KEGG: hsa04512	TRUE
RPE	fibroblast	COL4A3	SDC4	0.00349462	0	COLLAGEN	ECM-Receptor	KEGG: hsa04512	TRUE
fibroblast	Schwann cell	LAMC1	ITGA6_ITGB4	0.00348951	0	LAMININ	ECM-Receptor	KEGG: hsa04512	TRUE
endothelial	lymphocyte	MDK	ITGA4_ITGB1	0.00348162	0	MK	Secreted Signaling	PMID: 28356350	FALSE
fibroblast	mast cell	COL6A3	CD44	0.00347421	0	COLLAGEN	ECM-Receptor	KEGG: hsa04512	TRUE
endothelial	macrophage	LGALS9	PTPRC	0.00346882	0	GALECTIN	Secreted Signaling	PMID: 30120235	FALSE
fibroblast	lymphocyte	ICAM1	ITGAL_ITGB2	0.00346618	0	ICAM	Cell-Cell Contact	KEGG: hsa04514	FALSE
fibroblast	endothelial	LAMB1	ITGA1_ITGB1	0.003461	0	LAMININ	ECM-Receptor	KEGG: hsa04512	FALSE
mast cell	macrophage	CCL5	CCR5	0.00345593	0	CCL	Secreted Signaling	KEGG: hsa04060	TRUE
macrophage	macrophage	CCL5	CCR5	0.00345379	0	CCL	Secreted Signaling	KEGG: hsa04060	TRUE
RPE	fibroblast	MIF	ACKR3	0.00344399	0	MIF	Secreted Signaling	PMID: 26175090	FALSE
Schwann cell	fibroblast	COL1A1	ITGA10_ITGB1	0.00343504	0	COLLAGEN	ECM-Receptor	KEGG: hsa04512	TRUE
macrophage	lymphocyte	CLEC2D	KLRB1	0.00343118	0	CLEC	Cell-Cell Contact	PMID: 24223577	FALSE
fibroblast	RPE	LAMA4	ITGA6_ITGB1	0.00342853	0	LAMININ	ECM-Receptor	KEGG: hsa04512	FALSE
mast cell	Schwann cell	THBS1	SDC4	0.00342498	0.01	THBS	ECM-Receptor	KEGG: hsa04512	TRUE
melanocyte	RPE	COL1A2	ITGAV_ITGB8	0.00340619	0	COLLAGEN	ECM-Receptor	KEGG: hsa04512	TRUE
mast cell	lymphocyte	ICAM1	ITGAL_ITGB2	0.00340354	0	ICAM	Cell-Cell Contact	KEGG: hsa04514	FALSE
fibroblast	endothelial	LAMA4	ITGA9_ITGB1	0.00339577	0	LAMININ	ECM-Receptor	KEGG: hsa04512	FALSE
fibroblast	Schwann cell	LAMA2	CD44	0.00339218	0	LAMININ	ECM-Receptor	KEGG: hsa04512	TRUE
Schwann cell	lymphocyte	LAMC1	ITGA1_ITGB1	0.00339197	0.01	LAMININ	ECM-Receptor	KEGG: hsa04512	TRUE
Schwann cell	Schwann cell	CNTN2	L1CAM	0.00339194	0	CNTN	Cell-Cell Contact	KEGG: hsa04514	TRUE
fibroblast	endothelial	PTN	SDC4	0.0033881	0	PTN	Secreted Signaling	PMID: 28356350; PMID: 25620911	FALSE
fibroblast	macrophage	JAG1	NOTCH2	0.00338637	0	NOTCH	Cell-Cell Contact	PMID: 22353464	TRUE
RPE	fibroblast	COL4A3	ITGA10_ITGB1	0.00337741	0	COLLAGEN	ECM-Receptor	KEGG: hsa04512	TRUE
fibroblast	endothelial	FGF7	FGFR1	0.00337077	0	FGF	Secreted Signaling	PMC: 4393358	FALSE
Schwann cell	Schwann cell	COL6A1	ITGA10_ITGB1	0.0033686	0	COLLAGEN	ECM-Receptor	KEGG: hsa04512	TRUE
endothelial	fibroblast	POSTN	ITGAV_ITGB5	0.00336791	0	PERIOSTIN	Secreted Signaling	PMID: 26721738	TRUE
endothelial	macrophage	CCL5	CCR5	0.00336738	0	CCL	Secreted Signaling	KEGG: hsa04060	TRUE
macrophage	macrophage	TNF	TNFRSF1B	0.00336567	0	TNF	Secreted Signaling	KEGG: hsa04060	TRUE
Schwann cell	fibroblast	SEMA4A	PLXNB2	0.00336403	0	SEMA4	Cell-Cell Contact	PMID: 27533782	TRUE
mast cell	macrophage	SEMA4D	CD72	0.00335787	0	SEMA4	Cell-Cell Contact	PMID: 22325954	FALSE
endothelial	fibroblast	COL4A2	SDC4	0.0033548	0	COLLAGEN	ECM-Receptor	KEGG: hsa04512	FALSE
macrophage	endothelial	TNF	TNFRSF1A	0.00334942	0	TNF	Secreted Signaling	KEGG: hsa04060	TRUE
fibroblast	endothelial	COL6A1	SDC4	0.00334744	0.03	COLLAGEN	ECM-Receptor	KEGG: hsa04512	FALSE
fibroblast	fibroblast	COL6A2	ITGA3_ITGB1	0.00333726	0	COLLAGEN	ECM-Receptor	KEGG: hsa04512	TRUE
endothelial	melanocyte	LAMA5	ITGA1_ITGB1	0.00333707	0	LAMININ	ECM-Receptor	KEGG: hsa04512	TRUE
Schwann cell	lymphocyte	FN1	ITGA4_ITGB1	0.00333681	0	FN1	ECM-Receptor	KEGG: hsa04512	TRUE
endothelial	Schwann cell	LAMB2	ITGAV_ITGB8	0.00333228	0	LAMININ	ECM-Receptor	KEGG: hsa04512	FALSE
endothelial	endothelial	TNFSF10	TNFRSF10A	0.00331264	0	TRAIL	Secreted Signaling	KEGG: hsa04060	TRUE
endothelial	RPE	LAMC1	ITGAV_ITGB8	0.00330218	0	LAMININ	ECM-Receptor	KEGG: hsa04512	FALSE
Schwann cell	RPE	ANGPTL4	SDC4	0.00328953	0	ANGPTL	Secreted Signaling	PMID: 29017031	TRUE
fibroblast	Schwann cell	LAMC1	ITGAV_ITGB8	0.00328546	0	LAMININ	ECM-Receptor	KEGG: hsa04512	FALSE
fibroblast	RPE	COL1A1	ITGA3_ITGB1	0.00328321	0	COLLAGEN	ECM-Receptor	KEGG: hsa04512	TRUE
mast cell	endothelial	TGFB1	TGFbR1_R2	0.00327741	0	TGFb	Secreted Signaling	KEGG: hsa04350	FALSE
mast cell	fibroblast	OSM	OSMR_IL6ST	0.00327555	0	OSM	Secreted Signaling	KEGG: hsa04060	FALSE
endothelial	fibroblast	ANGPTL4	ITGA5_ITGB1	0.00327176	0	ANGPTL	Secreted Signaling	PMID: 30049845	FALSE
endothelial	lymphocyte	SELE	CD44	0.0032701	0	SELE	Cell-Cell Contact	PMC4571854	FALSE
RPE	endothelial	LAMB2	ITGA6_ITGB1	0.00326406	0.02	LAMININ	ECM-Receptor	KEGG: hsa04512	FALSE
fibroblast	RPE	SEMA4A	PLXNB2	0.00326325	0	SEMA4	Cell-Cell Contact	PMID: 27533782	TRUE
Schwann cell	Schwann cell	COL1A1	ITGA10_ITGB1	0.00326323	0	COLLAGEN	ECM-Receptor	KEGG: hsa04512	TRUE
fibroblast	macrophage	JAM3	ITGAM_ITGB2	0.0032557	0	JAM	Cell-Cell Contact	KEGG: hsa04514; PMID: 16118203, PMC2194005	TRUE
fibroblast	RPE	LAMB2	ITGA6_ITGB1	0.00325318	0	LAMININ	ECM-Receptor	KEGG: hsa04512	FALSE
macrophage	fibroblast	TNF	TNFRSF1A	0.00325305	0	TNF	Secreted Signaling	KEGG: hsa04060	TRUE
lymphocyte	RPE	GZMA	F2RL2	0.003251	0	PARs	Secreted Signaling	KEGG: hsa04080	TRUE
endothelial	Schwann cell	LAMB2	ITGA6_ITGB1	0.00324576	0	LAMININ	ECM-Receptor	KEGG: hsa04512	FALSE
endothelial	fibroblast	COL4A2	ITGA10_ITGB1	0.00324226	0	COLLAGEN	ECM-Receptor	KEGG: hsa04512	FALSE
fibroblast	RPE	JAG1	NOTCH2	0.00323885	0	NOTCH	Cell-Cell Contact	PMID: 22353464	TRUE
fibroblast	RPE	COL4A1	SDC4	0.00323311	0	COLLAGEN	ECM-Receptor	KEGG: hsa04512	TRUE
macrophage	lymphocyte	HLA-F	CD8B	0.00323305	0	MHC-I	Cell-Cell Contact	KEGG: hsa04514	TRUE
fibroblast	macrophage	ANGPTL4	ITGA5_ITGB1	0.00322703	0	ANGPTL	Secreted Signaling	PMID: 30049845	FALSE
fibroblast	endothelial	LAMB2	ITGA9_ITGB1	0.00322209	0	LAMININ	ECM-Receptor	KEGG: hsa04512	FALSE
fibroblast	RPE	COL4A2	SDC4	0.00321809	0	COLLAGEN	ECM-Receptor	KEGG: hsa04512	TRUE
RPE	macrophage	COL4A3	ITGA1_ITGB1	0.00321715	0	COLLAGEN	ECM-Receptor	KEGG: hsa04512	TRUE
RPE	Schwann cell	COL4A3	ITGA10_ITGB1	0.00320847	0	COLLAGEN	ECM-Receptor	KEGG: hsa04512	TRUE
macrophage	endothelial	TGFB1	TGFbR1_R2	0.00320755	0	TGFb	Secreted Signaling	KEGG: hsa04350	FALSE
endothelial	fibroblast	ANGPTL4	SDC4	0.00320626	0.04	ANGPTL	Secreted Signaling	PMID: 29017031	FALSE
fibroblast	Schwann cell	ANGPTL4	SDC4	0.00320132	0	ANGPTL	Secreted Signaling	PMID: 29017031	TRUE
fibroblast	Schwann cell	LAMC1	ITGA6_ITGB1	0.00320015	0	LAMININ	ECM-Receptor	KEGG: hsa04512	TRUE
Schwann cell	melanocyte	COL9A3	ITGA1_ITGB1	0.00318759	0	COLLAGEN	ECM-Receptor	KEGG: hsa04512	TRUE
RPE	endothelial	COL9A3	ITGA10_ITGB1	0.00318471	0	COLLAGEN	ECM-Receptor	KEGG: hsa04512	TRUE
Schwann cell	fibroblast	COL9A3	SDC4	0.00318063	0	COLLAGEN	ECM-Receptor	KEGG: hsa04512	TRUE
macrophage	lymphocyte	TNF	TNFRSF1B	0.00317093	0	TNF	Secreted Signaling	KEGG: hsa04060	TRUE
endothelial	melanocyte	SELE	CD44	0.00316821	0	SELE	Cell-Cell Contact	PMC4571854	FALSE
RPE	fibroblast	THBS1	SDC4	0.0031658	0	THBS	ECM-Receptor	KEGG: hsa04512	FALSE
endothelial	RPE	GRN	SORT1	0.0031645	0	GRN	Secreted Signaling	PMID: 29555433	TRUE
RPE	RPE	FN1	ITGAV_ITGB8	0.00315574	0.02	FN1	ECM-Receptor	KEGG: hsa04512	FALSE
endothelial	endothelial	EFNB2	EPHB4	0.00313182	0	EPHB	Cell-Cell Contact	PMID: 15114347	TRUE
Schwann cell	fibroblast	COL4A1	ITGA1_ITGB1	0.003121	0	COLLAGEN	ECM-Receptor	KEGG: hsa04512	FALSE
RPE	fibroblast	THBS1	CD47	0.00311924	0.03	THBS	ECM-Receptor	KEGG: hsa04512	FALSE
endothelial	endothelial	VWF	ITGAV_ITGB3	0.00311532	0	VWF	ECM-Receptor	KEGG: hsa04512	FALSE
Schwann cell	Schwann cell	LAMB1	ITGA2_ITGB1	0.00311081	0	LAMININ	ECM-Receptor	KEGG: hsa04512	TRUE
fibroblast	fibroblast	PROS1	AXL	0.00311004	0	PROS	Secreted Signaling	PMID: 29531161	TRUE
macrophage	melanocyte	THBS1	ITGA3_ITGB1	0.00310277	0	THBS	ECM-Receptor	KEGG: hsa04512	TRUE
fibroblast	fibroblast	TNFSF14	LTBR	0.0030946	0	LIGHT	Secreted Signaling	KEGG: hsa04060	TRUE
melanocyte	endothelial	LAMB2	ITGA6_ITGB1	0.00309369	0.01	LAMININ	ECM-Receptor	KEGG: hsa04512	TRUE
mast cell	macrophage	ICAM2	ITGAM_ITGB2	0.00309352	0	ICAM	Cell-Cell Contact	KEGG: hsa04514	FALSE
lymphocyte	fibroblast	TGFB1	TGFbR1_R2	0.00309087	0	TGFb	Secreted Signaling	KEGG: hsa04350	TRUE
endothelial	Schwann cell	COL4A2	ITGA10_ITGB1	0.00308006	0	COLLAGEN	ECM-Receptor	KEGG: hsa04512	FALSE
lymphocyte	endothelial	ITGB2	CD226	0.00307703	0	ITGB2	Cell-Cell Contact	KEGG: hsa04514	TRUE
Schwann cell	fibroblast	COL9A3	ITGA10_ITGB1	0.00307391	0	COLLAGEN	ECM-Receptor	KEGG: hsa04512	TRUE
endothelial	macrophage	LAMA5	ITGA1_ITGB1	0.00306536	0.01	LAMININ	ECM-Receptor	KEGG: hsa04512	TRUE
RPE	macrophage	CCL5	CCR5	0.00306451	0	CCL	Secreted Signaling	KEGG: hsa04060	TRUE
fibroblast	fibroblast	EDN3	EDNRA	0.00305685	0	EDN	Secreted Signaling	KEGG: hsa04080	TRUE
Schwann cell	Schwann cell	LAMB1	ITGA6_ITGB4	0.00304052	0	LAMININ	ECM-Receptor	KEGG: hsa04512	TRUE
endothelial	fibroblast	PTPRM	PTPRM	0.00303927	0	PTPRM	Cell-Cell Contact	KEGG: hsa04514	TRUE
fibroblast	endothelial	PTPRM	PTPRM	0.00303927	0	PTPRM	Cell-Cell Contact	KEGG: hsa04514	TRUE
macrophage	fibroblast	ITGA4_ITGB1	VCAM1	0.00303199	0	VCAM	Cell-Cell Contact	KEGG: hsa04514	FALSE
endothelial	endothelial	LAMB2	ITGA2_ITGB1	0.00303005	0	LAMININ	ECM-Receptor	KEGG: hsa04512	FALSE
endothelial	macrophage	LGALS9	HAVCR2	0.0030286	0	GALECTIN	Secreted Signaling	PMID: 27192565	TRUE
fibroblast	fibroblast	MPZL1	MPZL1	0.00302506	0	MPZ	Cell-Cell Contact	KEGG: hsa04514	TRUE
endothelial	endothelial	LAMB2	ITGA3_ITGB1	0.00302169	0.01	LAMININ	ECM-Receptor	KEGG: hsa04512	FALSE
Schwann cell	lymphocyte	HLA-F	CD8A	0.00301574	0	MHC-I	Cell-Cell Contact	KEGG: hsa04514	TRUE
lymphocyte	Schwann cell	ITGB2	ICAM1	0.00300148	0	ITGB2	Cell-Cell Contact	KEGG: hsa04514	FALSE
fibroblast	endothelial	LAMC1	ITGA2_ITGB1	0.00298746	0	LAMININ	ECM-Receptor	KEGG: hsa04512	FALSE
Schwann cell	endothelial	SEMA3B	NRP1_PLXNA2	0.00298537	0	SEMA3	Secreted Signaling	PMID: 27533782	FALSE
Schwann cell	endothelial	SPP1	ITGAV_ITGB3	0.00298486	0.01	SPP1	Secreted Signaling	PMID: 21907263	FALSE
endothelial	endothelial	LAMA4	ITGA6_ITGB4	0.00298266	0	LAMININ	ECM-Receptor	KEGG: hsa04512	FALSE
endothelial	endothelial	F11R	JAM2	0.00298008	0	JAM	Cell-Cell Contact	KEGG: hsa04514	TRUE
endothelial	endothelial	JAM2	F11R	0.00298008	0	JAM	Cell-Cell Contact	KEGG: hsa04514	FALSE
fibroblast	endothelial	LAMC1	ITGA3_ITGB1	0.00297921	0	LAMININ	ECM-Receptor	KEGG: hsa04512	FALSE
endothelial	fibroblast	SEMA4A	NRP1_PLXNA3	0.00297453	0	SEMA4	Cell-Cell Contact	PMID: 27533782	FALSE
fibroblast	RPE	JAG1	NOTCH1	0.00295427	0	NOTCH	Cell-Cell Contact	PMID: 22353464	TRUE
fibroblast	RPE	COL6A2	ITGA3_ITGB1	0.00295341	0	COLLAGEN	ECM-Receptor	KEGG: hsa04512	TRUE
fibroblast	endothelial	VEGFA	KDR	0.00294613	0	VEGF	Secreted Signaling	KEGG: hsa04370; PMID: 16633338	TRUE
Schwann cell	fibroblast	COL4A2	SDC4	0.00294537	0	COLLAGEN	ECM-Receptor	KEGG: hsa04512	TRUE
Schwann cell	macrophage	COL9A3	ITGA1_ITGB1	0.00292801	0	COLLAGEN	ECM-Receptor	KEGG: hsa04512	TRUE
Schwann cell	Schwann cell	COL9A3	ITGA10_ITGB1	0.00292011	0	COLLAGEN	ECM-Receptor	KEGG: hsa04512	TRUE
mast cell	mast cell	CD22	PTPRC	0.00290805	0	CD22	Cell-Cell Contact	KEGG: hsa04514	FALSE
mast cell	mast cell	PTPRC	CD22	0.00290805	0	CD45	Cell-Cell Contact	PMID: 12115612	FALSE
RPE	lymphocyte	COL9A2	CD44	0.00290268	0	COLLAGEN	ECM-Receptor	KEGG: hsa04512	TRUE
mast cell	lymphocyte	HLA-F	CD8B	0.00289218	0	MHC-I	Cell-Cell Contact	KEGG: hsa04514	FALSE
fibroblast	fibroblast	TNXB	SDC4	0.00287852	0	TENASCIN	ECM-Receptor	KEGG: hsa04512	TRUE
Schwann cell	Schwann cell	PROS1	AXL	0.00286979	0	PROS	Secreted Signaling	PMID: 29531161	TRUE
mast cell	fibroblast	CTSG	PARD3	0.00286723	0	PARs	Secreted Signaling	KEGG: hsa04080	TRUE
Schwann cell	endothelial	SEMA3B	NRP2_PLXNA2	0.00286625	0	SEMA3	Secreted Signaling	PMID: 27533782	FALSE
Schwann cell	Schwann cell	LAMB1	ITGAV_ITGB8	0.00286264	0	LAMININ	ECM-Receptor	KEGG: hsa04512	TRUE
fibroblast	fibroblast	THBS1	SDC4	0.00285691	0	THBS	ECM-Receptor	KEGG: hsa04512	TRUE
fibroblast	Schwann cell	LAMA2	ITGA1_ITGB1	0.00285582	0	LAMININ	ECM-Receptor	KEGG: hsa04512	TRUE
RPE	melanocyte	SEMA3B	NRP2_PLXNA1	0.00285486	0	SEMA3	Secreted Signaling	PMID: 27533782	TRUE
fibroblast	fibroblast	COL1A2	ITGA3_ITGB1	0.00285383	0	COLLAGEN	ECM-Receptor	KEGG: hsa04512	TRUE
fibroblast	endothelial	LAMB1	ITGA6_ITGB4	0.00285029	0	LAMININ	ECM-Receptor	KEGG: hsa04512	TRUE
Schwann cell	fibroblast	COL4A2	ITGA10_ITGB1	0.00284652	0	COLLAGEN	ECM-Receptor	KEGG: hsa04512	TRUE
fibroblast	endothelial	LAMA2	ITGA6_ITGB1	0.00282057	0	LAMININ	ECM-Receptor	KEGG: hsa04512	TRUE
fibroblast	fibroblast	THBS1	CD47	0.00281488	0	THBS	ECM-Receptor	KEGG: hsa04512	FALSE
RPE	fibroblast	BMP4	BMPR1A_BMPR2	0.0028141	0	BMP	Secreted Signaling	KEGG: hsa04350; PMID:26893264	TRUE
RPE	melanocyte	COL9A2	CD44	0.00281221	0	COLLAGEN	ECM-Receptor	KEGG: hsa04512	TRUE
lymphocyte	macrophage	HLA-DRB1	CD4	0.00280869	0	MHC-II	Cell-Cell Contact	KEGG: hsa04514	FALSE
fibroblast	fibroblast	SEMA4A	PLXNB2	0.00280857	0	SEMA4	Cell-Cell Contact	PMID: 27533782	FALSE
Schwann cell	fibroblast	SEMA3B	NRP2_PLXNA2	0.00280809	0	SEMA3	Secreted Signaling	PMID: 27533782	TRUE
endothelial	fibroblast	COL4A1	SDC4	0.00280559	0	COLLAGEN	ECM-Receptor	KEGG: hsa04512	FALSE
Schwann cell	melanocyte	FGF2	FGFR1	0.00280157	0	FGF	Secreted Signaling	PMC: 4393358	TRUE
endothelial	RPE	LAMB2	ITGA6_ITGB1	0.00279866	0	LAMININ	ECM-Receptor	KEGG: hsa04512	FALSE
Schwann cell	Schwann cell	LAMB1	ITGA6_ITGB1	0.00278828	0	LAMININ	ECM-Receptor	KEGG: hsa04512	TRUE
fibroblast	fibroblast	FN1	ITGA3_ITGB1	0.00278316	0	FN1	ECM-Receptor	KEGG: hsa04512	TRUE
fibroblast	RPE	ANGPTL4	SDC4	0.00277959	0	ANGPTL	Secreted Signaling	PMID: 29017031	FALSE
fibroblast	endothelial	COL4A1	SDC4	0.00277334	0	COLLAGEN	ECM-Receptor	KEGG: hsa04512	FALSE
macrophage	endothelial	VEGFB	FLT1	0.00277302	0	VEGF	Secreted Signaling	KEGG: hsa04370; PMID: 16633338	TRUE
endothelial	endothelial	LAMB2	ITGA9_ITGB1	0.00277191	0	LAMININ	ECM-Receptor	KEGG: hsa04512	FALSE
macrophage	lymphocyte	ITGB2	ICAM2	0.00276207	0	ITGB2	Cell-Cell Contact	KEGG: hsa04514	TRUE
fibroblast	endothelial	COL4A2	SDC4	0.00276045	0	COLLAGEN	ECM-Receptor	KEGG: hsa04512	FALSE
fibroblast	RPE	LAMC1	ITGA6_ITGB1	0.00275932	0	LAMININ	ECM-Receptor	KEGG: hsa04512	FALSE
endothelial	Schwann cell	HSPG2	DAG1	0.00275236	0	HSPG	ECM-Receptor	KEGG: hsa04512	TRUE
RPE	fibroblast	COL9A3	ITGA1_ITGB1	0.00274111	0	COLLAGEN	ECM-Receptor	KEGG: hsa04512	FALSE
endothelial	RPE	GAS6	MERTK	0.00274012	0	GAS	Secreted Signaling	PMID: 27801848	TRUE
Schwann cell	fibroblast	SEMA3B	NRP2_PLXNA4	0.0027377	0	SEMA3	Secreted Signaling	PMID: 27533782	TRUE
fibroblast	endothelial	LAMC1	ITGA9_ITGB1	0.00273294	0	LAMININ	ECM-Receptor	KEGG: hsa04512	FALSE
Schwann cell	fibroblast	SEMA3B	NRP1_PLXNA2	0.00272073	0	SEMA3	Secreted Signaling	PMID: 27533782	TRUE
endothelial	melanocyte	GRN	SORT1	0.00272004	0	GRN	Secreted Signaling	PMID: 29555433	TRUE
Schwann cell	Schwann cell	COL6A1	ITGA2_ITGB1	0.00271979	0	COLLAGEN	ECM-Receptor	KEGG: hsa04512	TRUE
melanocyte	fibroblast	PDGFD	PDGFRB	0.00271873	0	PDGF	Secreted Signaling	PMID: 15207812	TRUE
Schwann cell	fibroblast	THBS1	SDC4	0.00271854	0	THBS	ECM-Receptor	KEGG: hsa04512	TRUE
endothelial	Schwann cell	JAM2	JAM3	0.00271453	0	JAM	Cell-Cell Contact	PMC1237098; PMID: 11590146	FALSE
Schwann cell	endothelial	JAM3	JAM2	0.00271453	0	JAM	Cell-Cell Contact	KEGG: hsa04514	TRUE
fibroblast	macrophage	THBS1	CD47	0.00271445	0.03	THBS	ECM-Receptor	KEGG: hsa04512	FALSE
endothelial	fibroblast	COL4A1	ITGA10_ITGB1	0.00271142	0	COLLAGEN	ECM-Receptor	KEGG: hsa04512	FALSE
Schwann cell	Schwann cell	COL4A2	ITGA10_ITGB1	0.00270407	0	COLLAGEN	ECM-Receptor	KEGG: hsa04512	TRUE
Schwann cell	fibroblast	COL6A2	SDC4	0.00269352	0.01	COLLAGEN	ECM-Receptor	KEGG: hsa04512	FALSE
lymphocyte	melanocyte	ITGB2	ICAM1	0.00269283	0	ITGB2	Cell-Cell Contact	KEGG: hsa04514	FALSE
Schwann cell	endothelial	LAMA4	ITGA6_ITGB4	0.00268516	0	LAMININ	ECM-Receptor	KEGG: hsa04512	TRUE
fibroblast	melanocyte	LAMB1	ITGA1_ITGB1	0.0026833	0	LAMININ	ECM-Receptor	KEGG: hsa04512	FALSE
Schwann cell	fibroblast	THBS1	CD47	0.00267854	0	THBS	ECM-Receptor	KEGG: hsa04512	FALSE
Schwann cell	endothelial	LAMC1	ITGA6_ITGB4	0.00266349	0	LAMININ	ECM-Receptor	KEGG: hsa04512	TRUE
endothelial	RPE	SEMA4A	PLXNB2	0.00265391	0.01	SEMA4	Cell-Cell Contact	PMID: 27533782	TRUE
Schwann cell	fibroblast	SEMA3B	NRP1_PLXNA4	0.00265253	0	SEMA3	Secreted Signaling	PMID: 27533782	TRUE
Schwann cell	Schwann cell	COL1A1	ITGA2_ITGB1	0.00263467	0	COLLAGEN	ECM-Receptor	KEGG: hsa04512	TRUE
endothelial	lymphocyte	ICAM1	ITGAL	0.00263129	0	ICAM	Cell-Cell Contact	PMID: 23602662	TRUE
fibroblast	endothelial	TNFSF14	LTBR	0.0026177	0	LIGHT	Secreted Signaling	KEGG: hsa04060	TRUE
Schwann cell	fibroblast	COL6A2	ITGA10_ITGB1	0.0026031	0	COLLAGEN	ECM-Receptor	KEGG: hsa04512	FALSE
Schwann cell	endothelial	LAMB1	ITGA2_ITGB1	0.0026029	0	LAMININ	ECM-Receptor	KEGG: hsa04512	FALSE
endothelial	melanocyte	JAM2	ITGAV_ITGB1	0.00259992	0	JAM	Cell-Cell Contact	KEGG: hsa04514	FALSE
Schwann cell	endothelial	LAMB1	ITGA3_ITGB1	0.00259571	0	LAMININ	ECM-Receptor	KEGG: hsa04512	FALSE
fibroblast	melanocyte	COL1A1	SDC4	0.00259118	0	COLLAGEN	ECM-Receptor	KEGG: hsa04512	TRUE
RPE	Schwann cell	COL4A3	ITGA2_ITGB1	0.00259043	0	COLLAGEN	ECM-Receptor	KEGG: hsa04512	TRUE
macrophage	endothelial	ITGA4_ITGB1	VCAM1	0.00258774	0	VCAM	Cell-Cell Contact	KEGG: hsa04514	FALSE
Schwann cell	macrophage	THBS1	CD47	0.00258297	0.01	THBS	ECM-Receptor	KEGG: hsa04512	FALSE
fibroblast	lymphocyte	TNFSF14	LTBR	0.00258155	0	LIGHT	Secreted Signaling	KEGG: hsa04060	TRUE
endothelial	Schwann cell	COL4A1	ITGA10_ITGB1	0.00257571	0	COLLAGEN	ECM-Receptor	KEGG: hsa04512	FALSE
Schwann cell	fibroblast	HBEGF	EGFR_ERBB2	0.00255606	0	EGF	Secreted Signaling	KEGG: hsa04012	TRUE
RPE	Schwann cell	GAS6	AXL	0.0025508	0	GAS	Secreted Signaling	PMID: 27801848	TRUE
melanocyte	lymphocyte	CLEC2B	KLRB1	0.00254266	0	CLEC	Cell-Cell Contact	PMID: 24223577	FALSE
mast cell	macrophage	PTPRC	MRC1	0.00253465	0	CD45	Cell-Cell Contact	PMID: 27601670; PMID: 10575006	TRUE
fibroblast	Schwann cell	LAMA4	DAG1	0.00252933	0	LAMININ	ECM-Receptor	KEGG: hsa04512	FALSE
fibroblast	RPE	COL1A2	ITGA3_ITGB1	0.00252545	0	COLLAGEN	ECM-Receptor	KEGG: hsa04512	TRUE
fibroblast	endothelial	GDF15	TGFBR2	0.00251666	0	GDF	Secreted Signaling	KEGG: hsa04350	TRUE
Schwann cell	fibroblast	CLDN11	CLDN11	0.00251457	0	CLDN	Cell-Cell Contact	KEGG: hsa04514	TRUE
fibroblast	Schwann cell	CLDN11	CLDN11	0.00251457	0	CLDN	Cell-Cell Contact	KEGG: hsa04514	TRUE
Schwann cell	Schwann cell	COL6A1	ITGAV_ITGB8	0.00250274	0	COLLAGEN	ECM-Receptor	KEGG: hsa04512	FALSE
mast cell	RPE	SEMA4D	PLXNB2	0.00249711	0	SEMA4	Cell-Cell Contact	PMID: 27533782	FALSE
mast cell	fibroblast	OSM	LIFR_IL6ST	0.00249552	0	OSM	Secreted Signaling	KEGG: hsa04060	FALSE
endothelial	Schwann cell	COL4A2	ITGA2_ITGB1	0.00248669	0	COLLAGEN	ECM-Receptor	KEGG: hsa04512	TRUE
endothelial	endothelial	EFNA1	EPHA2	0.0024852	0	EPHA	Cell-Cell Contact	PMID: 15114347	TRUE
RPE	fibroblast	SEMA3B	NRP2_PLXNA3	0.00248228	0	SEMA3	Secreted Signaling	PMID: 27533782	FALSE
endothelial	fibroblast	HBEGF	EGFR_ERBB2	0.0024721	0	EGF	Secreted Signaling	KEGG: hsa04012	TRUE
endothelial	Schwann cell	LAMA5	ITGA2_ITGB1	0.00246813	0	LAMININ	ECM-Receptor	KEGG: hsa04512	TRUE
mast cell	fibroblast	CTSG	F2R	0.00246554	0	PARs	Secreted Signaling	KEGG: hsa04080	TRUE
fibroblast	macrophage	LAMB1	ITGA1_ITGB1	0.00246469	0.01	LAMININ	ECM-Receptor	KEGG: hsa04512	FALSE
fibroblast	fibroblast	JAG1	NOTCH3	0.00246314	0	NOTCH	Cell-Cell Contact	PMID: 22353464	TRUE
fibroblast	RPE	FN1	ITGA3_ITGB1	0.00246288	0	FN1	ECM-Receptor	KEGG: hsa04512	TRUE
fibroblast	fibroblast	TNFSF12	TNFRSF12A	0.00245972	0	TWEAK	Secreted Signaling	KEGG: hsa04060	TRUE
mast cell	endothelial	OSM	LIFR_IL6ST	0.00245618	0	OSM	Secreted Signaling	KEGG: hsa04060	FALSE
Schwann cell	fibroblast	FN1	ITGA5_ITGB1	0.00244959	0	FN1	ECM-Receptor	KEGG: hsa04512	TRUE
fibroblast	fibroblast	IL6	IL6R_IL6ST	0.00244246	0	IL6	Secreted Signaling	KEGG: hsa04060	TRUE
Schwann cell	fibroblast	PROS1	AXL	0.00243896	0	PROS	Secreted Signaling	PMID: 29531161	TRUE
fibroblast	melanocyte	COL6A1	ITGA3_ITGB1	0.00242671	0	COLLAGEN	ECM-Receptor	KEGG: hsa04512	TRUE
Schwann cell	endothelial	LAMB2	ITGA6_ITGB1	0.00242481	0.01	LAMININ	ECM-Receptor	KEGG: hsa04512	TRUE
Schwann cell	Schwann cell	COL1A1	ITGAV_ITGB8	0.00242439	0.01	COLLAGEN	ECM-Receptor	KEGG: hsa04512	FALSE
fibroblast	lymphocyte	COL6A3	CD44	0.00242386	0	COLLAGEN	ECM-Receptor	KEGG: hsa04512	TRUE
mast cell	macrophage	COL9A2	CD44	0.00242334	0.01	COLLAGEN	ECM-Receptor	KEGG: hsa04512	FALSE
endothelial	Schwann cell	LAMA5	ITGA6_ITGB4	0.00241233	0	LAMININ	ECM-Receptor	KEGG: hsa04512	TRUE
RPE	lymphocyte	HLA-E	CD94:NKG2A	0.00241048	0	MHC-I	Cell-Cell Contact	PMID: 28484462	FALSE
RPE	fibroblast	SEMA3B	NRP1_PLXNA3	0.00240504	0	SEMA3	Secreted Signaling	PMID: 27533782	FALSE
Schwann cell	RPE	LAMB1	ITGA6_ITGB1	0.00240405	0	LAMININ	ECM-Receptor	KEGG: hsa04512	FALSE
Schwann cell	fibroblast	FN1	SDC4	0.00240051	0.02	FN1	ECM-Receptor	KEGG: hsa04512	FALSE
Schwann cell	macrophage	ICAM1	ITGAX_ITGB2	0.00240046	0	ICAM	Cell-Cell Contact	PMID: 16252253	FALSE
fibroblast	Schwann cell	LAMB2	DAG1	0.00239985	0	LAMININ	ECM-Receptor	KEGG: hsa04512	TRUE
RPE	Schwann cell	COL4A3	ITGAV_ITGB8	0.00238368	0	COLLAGEN	ECM-Receptor	KEGG: hsa04512	TRUE
Schwann cell	endothelial	LAMB1	ITGA9_ITGB1	0.00238106	0	LAMININ	ECM-Receptor	KEGG: hsa04512	FALSE
fibroblast	mast cell	LAMC2	CD44	0.00237433	0	LAMININ	ECM-Receptor	KEGG: hsa04512	TRUE
Schwann cell	Schwann cell	COL9A3	ITGA2_ITGB1	0.00235749	0	COLLAGEN	ECM-Receptor	KEGG: hsa04512	TRUE
macrophage	fibroblast	THBS1	ITGA3_ITGB1	0.00235635	0	THBS	ECM-Receptor	KEGG: hsa04512	TRUE
fibroblast	melanocyte	COL6A3	CD44	0.00234827	0	COLLAGEN	ECM-Receptor	KEGG: hsa04512	TRUE
endothelial	endothelial	TGFB1	TGFbR1_R2	0.00234816	0	TGFb	Secreted Signaling	KEGG: hsa04350	FALSE
Schwann cell	endothelial	SEMA4A	NRP1_PLXNA2	0.00233657	0	SEMA4	Cell-Cell Contact	PMID: 27533782	FALSE
RPE	endothelial	BMP7	ACVR1_BMPR2	0.00233276	0	BMP	Secreted Signaling	KEGG: hsa04350; PMID:26893264	FALSE
Schwann cell	endothelial	NCAM1	FGFR1	0.00232924	0	NCAM	Cell-Cell Contact	PMID: 12791257	FALSE
endothelial	endothelial	VEGFC	KDR	0.00231782	0	VEGF	Secreted Signaling	KEGG: hsa04370; PMID: 16633338	TRUE
RPE	lymphocyte	HLA-E	CD8B	0.0023154	0	MHC-I	Cell-Cell Contact	KEGG: hsa04514	FALSE
RPE	RPE	COL9A2	ITGAV_ITGB8	0.00231308	0	COLLAGEN	ECM-Receptor	KEGG: hsa04512	TRUE
RPE	fibroblast	BMP7	BMPR1A_BMPR2	0.00230754	0	BMP	Secreted Signaling	KEGG: hsa04350; PMID:26893264	TRUE
RPE	fibroblast	PTN	SDC2	0.00230307	0.04	PTN	Secreted Signaling	PMID: 28356350; PMID: 25620911	FALSE
melanocyte	fibroblast	SEMA4A	NRP1_PLXNA3	0.0023024	0	SEMA4	Cell-Cell Contact	PMID: 27533782	FALSE
lymphocyte	macrophage	SEMA4D	CD72	0.0022998	0	SEMA4	Cell-Cell Contact	PMID: 22325954	FALSE
endothelial	fibroblast	LGALS9	CD44	0.00229556	0.01	GALECTIN	Secreted Signaling	PMID: 25065622	FALSE
mast cell	Schwann cell	COL9A2	CD44	0.00229177	0.02	COLLAGEN	ECM-Receptor	KEGG: hsa04512	FALSE
endothelial	Schwann cell	COL4A2	ITGAV_ITGB8	0.0022882	0.03	COLLAGEN	ECM-Receptor	KEGG: hsa04512	FALSE
endothelial	fibroblast	SEMA4A	PLXNB2	0.00228394	0	SEMA4	Cell-Cell Contact	PMID: 27533782	TRUE
RPE	mast cell	LAMA5	CD44	0.00227726	0	LAMININ	ECM-Receptor	KEGG: hsa04512	TRUE
Schwann cell	endothelial	COL6A1	ITGA2_ITGB1	0.00227558	0	COLLAGEN	ECM-Receptor	KEGG: hsa04512	FALSE
melanocyte	fibroblast	PTPRM	PTPRM	0.00227496	0	PTPRM	Cell-Cell Contact	KEGG: hsa04514	TRUE
fibroblast	melanocyte	PTPRM	PTPRM	0.00227496	0	PTPRM	Cell-Cell Contact	KEGG: hsa04514	TRUE
endothelial	Schwann cell	LAMA5	ITGAV_ITGB8	0.00227112	0	LAMININ	ECM-Receptor	KEGG: hsa04512	TRUE
fibroblast	melanocyte	PTN	SDC2	0.00226536	0	PTN	Secreted Signaling	PMID: 28356350; PMID: 25620911	TRUE
macrophage	endothelial	SELPLG	SELP	0.00225891	0	SELPLG	Cell-Cell Contact	PMID: 19118202; PMID: 9829984	FALSE
Schwann cell	Schwann cell	SEMA3B	NRP2_PLXNA3	0.00224375	0	SEMA3	Secreted Signaling	PMID: 27533782	TRUE
fibroblast	fibroblast	FGF10	FGFR1	0.00223687	0	FGF	Secreted Signaling	PMC: 4393358	TRUE
macrophage	fibroblast	AREG	EGFR	0.00223372	0	EGF	Secreted Signaling	KEGG: hsa04012	FALSE
endothelial	fibroblast	ITGA9_ITGB1	VCAM1	0.00222594	0	VCAM	Cell-Cell Contact	KEGG: hsa04514	FALSE
RPE	endothelial	VEGFB	FLT1	0.00222389	0	VEGF	Secreted Signaling	KEGG: hsa04370; PMID: 16633338	TRUE
RPE	endothelial	SEMA3C	NRP1_NRP2	0.00221765	0	SEMA3	Secreted Signaling	PMID: 27533782	FALSE
endothelial	endothelial	JAM2	JAM3	0.00221465	0	JAM	Cell-Cell Contact	PMC1237098; PMID: 11590146	TRUE
endothelial	endothelial	JAM3	JAM2	0.00221465	0	JAM	Cell-Cell Contact	KEGG: hsa04514	FALSE
fibroblast	endothelial	BMP5	ACVR1_BMPR2	0.00221232	0	BMP	Secreted Signaling	KEGG: hsa04350; PMID:26893264	FALSE
endothelial	Schwann cell	LAMA5	ITGA6_ITGB1	0.00221209	0	LAMININ	ECM-Receptor	KEGG: hsa04512	TRUE
fibroblast	endothelial	EFNB2	EPHB4	0.00220472	0	EPHB	Cell-Cell Contact	PMID: 15114347	TRUE
Schwann cell	endothelial	COL1A1	ITGA2_ITGB1	0.00220433	0.03	COLLAGEN	ECM-Receptor	KEGG: hsa04512	FALSE
fibroblast	fibroblast	FGF7	FGFR2	0.00220363	0	FGF	Secreted Signaling	PMC: 4393358	TRUE
RPE	lymphocyte	NECTIN2	TIGIT	0.00219465	0	NECTIN	Cell-Cell Contact	KEGG: hsa04514	FALSE
lymphocyte	RPE	TIGIT	NECTIN2	0.00219465	0	TIGIT	Cell-Cell Contact	PMID: 1313846; PMID:24987108	TRUE
Schwann cell	Schwann cell	SEMA3B	NRP1_PLXNA3	0.00219318	0	SEMA3	Secreted Signaling	PMID: 27533782	TRUE
fibroblast	fibroblast	BMP5	BMPR1A_BMPR2	0.0021884	0	BMP	Secreted Signaling	KEGG: hsa04350; PMID:26893264	TRUE
Schwann cell	Schwann cell	COL4A2	ITGA2_ITGB1	0.00218298	0	COLLAGEN	ECM-Receptor	KEGG: hsa04512	TRUE
Schwann cell	fibroblast	COL1A2	SDC4	0.00217934	0.02	COLLAGEN	ECM-Receptor	KEGG: hsa04512	FALSE
endothelial	macrophage	HLA-DMA	CD4	0.00217896	0	MHC-II	Cell-Cell Contact	KEGG: hsa04514	TRUE
endothelial	endothelial	LAMB1	ITGA6_ITGB4	0.00217511	0.02	LAMININ	ECM-Receptor	KEGG: hsa04512	TRUE
Schwann cell	Schwann cell	COL9A3	ITGAV_ITGB8	0.00216929	0	COLLAGEN	ECM-Receptor	KEGG: hsa04512	TRUE
RPE	fibroblast	GAS6	AXL	0.00216776	0	GAS	Secreted Signaling	PMID: 27801848	TRUE
RPE	endothelial	COL4A3	ITGA2_ITGB1	0.0021673	0	COLLAGEN	ECM-Receptor	KEGG: hsa04512	FALSE
RPE	endothelial	COL4A3	ITGA3_ITGB1	0.00216131	0	COLLAGEN	ECM-Receptor	KEGG: hsa04512	FALSE
melanocyte	macrophage	ICAM1	ITGAX_ITGB2	0.00215347	0	ICAM	Cell-Cell Contact	PMID: 16252253	FALSE
mast cell	fibroblast	SEMA4D	PLXNB2	0.00214895	0	SEMA4	Cell-Cell Contact	PMID: 27533782	FALSE
RPE	lymphocyte	COL9A3	ITGA1_ITGB1	0.0021437	0	COLLAGEN	ECM-Receptor	KEGG: hsa04512	FALSE
endothelial	melanocyte	JAM2	ITGA3_ITGB1	0.002138	0	JAM	Cell-Cell Contact	PMID: 12070135	TRUE
Schwann cell	fibroblast	SEMA4A	NRP1_PLXNA2	0.00212933	0	SEMA4	Cell-Cell Contact	PMID: 27533782	TRUE
endothelial	fibroblast	SEMA3A	NRP1_PLXNA3	0.00212659	0	SEMA3	Secreted Signaling	PMID: 27533782	TRUE
fibroblast	fibroblast	LAMA2	ITGA1_ITGB1	0.00212365	0	LAMININ	ECM-Receptor	KEGG: hsa04512	TRUE
fibroblast	Schwann cell	IL6	IL6R_IL6ST	0.0021223	0	IL6	Secreted Signaling	KEGG: hsa04060	TRUE
fibroblast	RPE	TNFSF14	LTBR	0.00212091	0	LIGHT	Secreted Signaling	KEGG: hsa04060	TRUE
Schwann cell	RPE	SEMA4A	PLXNB1	0.00211119	0	SEMA4	Cell-Cell Contact	PMID: 27533782	TRUE
fibroblast	fibroblast	JAM3	JAM3	0.00210789	0	JAM	Cell-Cell Contact	KEGG: hsa04514	TRUE
fibroblast	fibroblast	COL1A1	ITGAV_ITGB8	0.00210631	0.03	COLLAGEN	ECM-Receptor	KEGG: hsa04512	FALSE
Schwann cell	fibroblast	COL1A2	ITGA10_ITGB1	0.00210615	0	COLLAGEN	ECM-Receptor	KEGG: hsa04512	FALSE
Schwann cell	Schwann cell	COL6A1	SDC4	0.00209549	0	COLLAGEN	ECM-Receptor	KEGG: hsa04512	TRUE
lymphocyte	lymphocyte	ITGB2	ICAM2	0.00209026	0	ITGB2	Cell-Cell Contact	KEGG: hsa04514	TRUE
macrophage	RPE	THBS1	ITGA3_ITGB1	0.00208508	0	THBS	ECM-Receptor	KEGG: hsa04512	TRUE
RPE	fibroblast	SEMA3C	NRP1_NRP2	0.00208338	0	SEMA3	Secreted Signaling	PMID: 27533782	TRUE
Schwann cell	endothelial	COL6A1	ITGA9_ITGB1	0.00208158	0	COLLAGEN	ECM-Receptor	KEGG: hsa04512	FALSE
endothelial	endothelial	COL4A2	ITGA2_ITGB1	0.00208047	0.02	COLLAGEN	ECM-Receptor	KEGG: hsa04512	FALSE
endothelial	Schwann cell	COL4A1	ITGA2_ITGB1	0.0020793	0	COLLAGEN	ECM-Receptor	KEGG: hsa04512	TRUE
fibroblast	melanocyte	TNFSF14	LTBR	0.00207705	0	LIGHT	Secreted Signaling	KEGG: hsa04060	TRUE
endothelial	Schwann cell	LAMA4	ITGA2_ITGB1	0.00207649	0	LAMININ	ECM-Receptor	KEGG: hsa04512	TRUE
Schwann cell	fibroblast	SEMA4A	NRP1_PLXNA4	0.00207592	0	SEMA4	Cell-Cell Contact	PMID: 27533782	TRUE
endothelial	fibroblast	TNFSF12	TNFRSF12A	0.00206634	0	TWEAK	Secreted Signaling	KEGG: hsa04060	FALSE
endothelial	endothelial	LAMA5	ITGA2_ITGB1	0.00206494	0	LAMININ	ECM-Receptor	KEGG: hsa04512	FALSE
endothelial	Schwann cell	LAMB2	DAG1	0.00206431	0	LAMININ	ECM-Receptor	KEGG: hsa04512	TRUE
endothelial	endothelial	LAMA5	ITGA3_ITGB1	0.00205923	0	LAMININ	ECM-Receptor	KEGG: hsa04512	FALSE
melanocyte	RPE	SEMA4A	PLXNB2	0.00205408	0	SEMA4	Cell-Cell Contact	PMID: 27533782	TRUE
macrophage	lymphocyte	ICAM1	ITGAL_ITGB2	0.0020504	0	ICAM	Cell-Cell Contact	KEGG: hsa04514	FALSE
RPE	endothelial	COL9A3	ITGA1_ITGB1	0.00204393	0.01	COLLAGEN	ECM-Receptor	KEGG: hsa04512	FALSE
fibroblast	Schwann cell	LAMC1	DAG1	0.00203527	0	LAMININ	ECM-Receptor	KEGG: hsa04512	TRUE
endothelial	endothelial	ANGPTL4	CDH5	0.00203108	0	ANGPTL	Secreted Signaling	PMID: 30049845	TRUE
fibroblast	melanocyte	FGF2	FGFR1	0.00202962	0	FGF	Secreted Signaling	PMC: 4393358	FALSE
fibroblast	mast cell	IL6	IL6R_IL6ST	0.00202953	0	IL6	Secreted Signaling	KEGG: hsa04060	FALSE
endothelial	Schwann cell	LAMA4	ITGA6_ITGB4	0.00202952	0	LAMININ	ECM-Receptor	KEGG: hsa04512	FALSE
lymphocyte	macrophage	CCL3	CCR1	0.00201975	0	CCL	Secreted Signaling	KEGG: hsa04060	TRUE
Schwann cell	endothelial	COL1A1	ITGA9_ITGB1	0.00201639	0	COLLAGEN	ECM-Receptor	KEGG: hsa04512	FALSE
lymphocyte	fibroblast	AREG	EGFR	0.00201171	0	EGF	Secreted Signaling	KEGG: hsa04012	TRUE
fibroblast	melanocyte	COL4A1	ITGA3_ITGB1	0.0020102	0	COLLAGEN	ECM-Receptor	KEGG: hsa04512	TRUE
Schwann cell	Schwann cell	COL4A2	ITGAV_ITGB8	0.00200868	0	COLLAGEN	ECM-Receptor	KEGG: hsa04512	FALSE
endothelial	endothelial	CD34	SELP	0.00200675	0	CD34	Cell-Cell Contact	PMID: 18606703	TRUE
fibroblast	Schwann cell	IGF2	ITGA6_ITGB4	0.0020058	0	IGF	Secreted Signaling	PMID: 28190785; PMID: 28873464	TRUE
fibroblast	melanocyte	COL4A2	ITGA3_ITGB1	0.00200085	0	COLLAGEN	ECM-Receptor	KEGG: hsa04512	TRUE
Schwann cell	Schwann cell	COL6A2	ITGA2_ITGB1	0.00199619	0	COLLAGEN	ECM-Receptor	KEGG: hsa04512	TRUE
RPE	Schwann cell	COL4A3	SDC4	0.00199576	0	COLLAGEN	ECM-Receptor	KEGG: hsa04512	TRUE
mast cell	lymphocyte	IL18	IL18R1_IL18RAP	0.00199293	0	IL1	Secreted Signaling	KEGG: hsa04060	TRUE
fibroblast	lymphocyte	ICAM1	SPN	0.00198657	0	ICAM	Cell-Cell Contact	PMID: 1683685	FALSE
fibroblast	Schwann cell	LAMB1	ITGA2_ITGB1	0.00198426	0	LAMININ	ECM-Receptor	KEGG: hsa04512	TRUE
RPE	endothelial	COL4A3	ITGA9_ITGB1	0.00198251	0	COLLAGEN	ECM-Receptor	KEGG: hsa04512	FALSE
endothelial	mast cell	KITLG	KIT	0.00197684	0	KIT	Secreted Signaling	KEGG: hsa04080	FALSE
Schwann cell	endothelial	COL9A3	ITGA2_ITGB1	0.00197233	0	COLLAGEN	ECM-Receptor	KEGG: hsa04512	FALSE
lymphocyte	macrophage	TNF	TNFRSF1B	0.00197115	0	TNF	Secreted Signaling	KEGG: hsa04060	TRUE
Schwann cell	endothelial	COL9A3	ITGA3_ITGB1	0.00196688	0	COLLAGEN	ECM-Receptor	KEGG: hsa04512	FALSE
fibroblast	RPE	LAMA4	ITGA6_ITGB4	0.00196304	0	LAMININ	ECM-Receptor	KEGG: hsa04512	FALSE
lymphocyte	endothelial	TNF	TNFRSF1A	0.00196162	0	TNF	Secreted Signaling	KEGG: hsa04060	TRUE
Schwann cell	endothelial	SEMA3C	NRP1_PLXNA2	0.00196117	0	SEMA3	Secreted Signaling	PMID: 27533782	FALSE
fibroblast	macrophage	HLA-DPB1	CD4	0.00195989	0	MHC-II	Cell-Cell Contact	KEGG: hsa04514	FALSE
RPE	endothelial	SEMA3C	PLXND1	0.00195981	0.01	SEMA3	Secreted Signaling	PMID: 27533782	FALSE
RPE	endothelial	THBS1	ITGA3_ITGB1	0.0019577	0.03	THBS	ECM-Receptor	KEGG: hsa04512	FALSE
mast cell	lymphocyte	ICAM1	SPN	0.00195061	0	ICAM	Cell-Cell Contact	PMID: 1683685	FALSE
fibroblast	endothelial	SEMA4A	NRP1_PLXNA2	0.00195044	0	SEMA4	Cell-Cell Contact	PMID: 27533782	FALSE
fibroblast	fibroblast	TNXB	ITGA8_ITGB1	0.00194911	0	TENASCIN	ECM-Receptor	KEGG: hsa04512	TRUE
fibroblast	Schwann cell	LAMB1	ITGA6_ITGB4	0.00193937	0	LAMININ	ECM-Receptor	KEGG: hsa04512	TRUE
fibroblast	RPE	COL6A3	ITGAV_ITGB8	0.00193133	0	COLLAGEN	ECM-Receptor	KEGG: hsa04512	TRUE
mast cell	Schwann cell	COL9A2	ITGA1_ITGB1	0.00192906	0	COLLAGEN	ECM-Receptor	KEGG: hsa04512	FALSE
melanocyte	fibroblast	TNFSF12	TNFRSF12A	0.00192617	0	TWEAK	Secreted Signaling	KEGG: hsa04060	TRUE
RPE	fibroblast	BMP2	BMPR1A_BMPR2	0.00191903	0	BMP	Secreted Signaling	KEGG: hsa04350; PMID:26893264	TRUE
melanocyte	macrophage	ANXA1	FPR1	0.00191489	0	ANNEXIN	Secreted Signaling	PMID: 23230437	FALSE
endothelial	Schwann cell	COL4A1	ITGAV_ITGB8	0.00191327	0.03	COLLAGEN	ECM-Receptor	KEGG: hsa04512	FALSE
endothelial	Schwann cell	LAMA4	ITGAV_ITGB8	0.00191068	0.04	LAMININ	ECM-Receptor	KEGG: hsa04512	FALSE
Schwann cell	endothelial	PGF	FLT1	0.00190723	0	VEGF	Secreted Signaling	KEGG: hsa04370; PMID: 16633338	TRUE
endothelial	RPE	LAMA5	ITGA6_ITGB1	0.00190711	0	LAMININ	ECM-Receptor	KEGG: hsa04512	TRUE
lymphocyte	fibroblast	TNF	TNFRSF1A	0.00190511	0	TNF	Secreted Signaling	KEGG: hsa04060	TRUE
endothelial	endothelial	COL4A2	ITGA9_ITGB1	0.00190307	0	COLLAGEN	ECM-Receptor	KEGG: hsa04512	FALSE
endothelial	RPE	EFNB2	EPHB3	0.00190233	0	EPHB	Cell-Cell Contact	PMID: 15114347	TRUE
endothelial	endothelial	ITGA9_ITGB1	VCAM1	0.00189957	0	VCAM	Cell-Cell Contact	KEGG: hsa04514	FALSE
fibroblast	fibroblast	COL6A2	ITGAV_ITGB8	0.00189451	0.04	COLLAGEN	ECM-Receptor	KEGG: hsa04512	FALSE
endothelial	endothelial	LAMA5	ITGA9_ITGB1	0.00188886	0	LAMININ	ECM-Receptor	KEGG: hsa04512	FALSE
Schwann cell	endothelial	SEMA3C	NRP2_PLXNA2	0.00188284	0	SEMA3	Secreted Signaling	PMID: 27533782	FALSE
fibroblast	fibroblast	JAM2	ITGAV_ITGB1	0.00187953	0	JAM	Cell-Cell Contact	KEGG: hsa04514	TRUE
RPE	endothelial	BMP4	BMPR1A_BMPR2	0.00187523	0	BMP	Secreted Signaling	KEGG: hsa04350; PMID:26893264	FALSE
Schwann cell	macrophage	JAM3	ITGAM_ITGB2	0.00187468	0	JAM	Cell-Cell Contact	KEGG: hsa04514; PMID: 16118203, PMC2194005	TRUE
Schwann cell	Schwann cell	LAMA4	ITGA2_ITGB1	0.0018692	0	LAMININ	ECM-Receptor	KEGG: hsa04512	TRUE
RPE	fibroblast	PDGFA	PDGFRA	0.00186463	0	PDGF	Secreted Signaling	PMID: 15207812	TRUE
fibroblast	RPE	LAMB2	ITGA6_ITGB4	0.0018625	0	LAMININ	ECM-Receptor	KEGG: hsa04512	FALSE
Schwann cell	macrophage	SEMA3C	PLXND1	0.00186133	0	SEMA3	Secreted Signaling	PMID: 27533782	TRUE
endothelial	Schwann cell	LAMA4	ITGA6_ITGB1	0.001861	0	LAMININ	ECM-Receptor	KEGG: hsa04512	FALSE
Schwann cell	lymphocyte	CLEC2D	KLRB1	0.00185816	0	CLEC	Cell-Cell Contact	PMID: 24223577	FALSE
RPE	fibroblast	FGF2	FGFR1	0.00185766	0.04	FGF	Secreted Signaling	PMC: 4393358	TRUE
lymphocyte	lymphocyte	TNF	TNFRSF1B	0.00185695	0	TNF	Secreted Signaling	KEGG: hsa04060	TRUE
Schwann cell	macrophage	FN1	ITGA4_ITGB1	0.00185465	0.03	FN1	ECM-Receptor	KEGG: hsa04512	FALSE
Schwann cell	Schwann cell	LAMC1	ITGA2_ITGB1	0.00185411	0	LAMININ	ECM-Receptor	KEGG: hsa04512	TRUE
mast cell	melanocyte	THBS1	ITGA3_ITGB1	0.00184883	0	THBS	ECM-Receptor	KEGG: hsa04512	FALSE
fibroblast	melanocyte	LAMA4	ITGA3_ITGB1	0.00184529	0	LAMININ	ECM-Receptor	KEGG: hsa04512	TRUE
Schwann cell	fibroblast	SEMA3C	NRP2_PLXNA2	0.0018446	0	SEMA3	Secreted Signaling	PMID: 27533782	TRUE
mast cell	mast cell	CTSG	F2R	0.00184438	0	PARs	Secreted Signaling	KEGG: hsa04080	FALSE
fibroblast	fibroblast	COL6A1	ITGA3_ITGB1	0.00184262	0	COLLAGEN	ECM-Receptor	KEGG: hsa04512	FALSE
mast cell	endothelial	OSM	OSMR_IL6ST	0.00184118	0	OSM	Secreted Signaling	KEGG: hsa04060	FALSE
macrophage	Schwann cell	GAS6	AXL	0.00183218	0	GAS	Secreted Signaling	PMID: 27801848	TRUE
endothelial	endothelial	CDH5	CDH5	0.00183094	0	CDH5	Cell-Cell Contact	KEGG: hsa04514	TRUE
fibroblast	RPE	GAS6	MERTK	0.00183079	0	GAS	Secreted Signaling	PMID: 27801848	TRUE
Schwann cell	Schwann cell	LAMA4	ITGA6_ITGB4	0.00182692	0	LAMININ	ECM-Receptor	KEGG: hsa04512	TRUE
Schwann cell	endothelial	COL4A2	ITGA2_ITGB1	0.00182628	0	COLLAGEN	ECM-Receptor	KEGG: hsa04512	FALSE
fibroblast	Schwann cell	LAMB1	ITGAV_ITGB8	0.0018258	0	LAMININ	ECM-Receptor	KEGG: hsa04512	FALSE
macrophage	lymphocyte	CD86	CD28	0.00182545	0	CD86	Cell-Cell Contact	PMID: 23954143	FALSE
fibroblast	RPE	TNFSF14	TNFRSF14	0.00182544	0	LIGHT	Secreted Signaling	KEGG: hsa04060	TRUE
Schwann cell	endothelial	COL4A2	ITGA3_ITGB1	0.00182123	0.02	COLLAGEN	ECM-Receptor	KEGG: hsa04512	FALSE
macrophage	lymphocyte	NECTIN2	TIGIT	0.00181924	0	NECTIN	Cell-Cell Contact	KEGG: hsa04514	FALSE
lymphocyte	macrophage	TIGIT	NECTIN2	0.00181924	0	TIGIT	Cell-Cell Contact	PMID: 1313846; PMID:24987108	TRUE
Schwann cell	Schwann cell	COL9A3	SDC4	0.00181619	0	COLLAGEN	ECM-Receptor	KEGG: hsa04512	TRUE
Schwann cell	Schwann cell	LAMC1	ITGA6_ITGB4	0.00181216	0	LAMININ	ECM-Receptor	KEGG: hsa04512	TRUE
RPE	Schwann cell	THBS1	SDC4	0.00180772	0	THBS	ECM-Receptor	KEGG: hsa04512	FALSE
Schwann cell	endothelial	COL9A3	ITGA9_ITGB1	0.00180413	0	COLLAGEN	ECM-Receptor	KEGG: hsa04512	FALSE
RPE	lymphocyte	NECTIN3	TIGIT	0.00180206	0	NECTIN	Cell-Cell Contact	KEGG: hsa04514; PMID: 1313846	FALSE
Schwann cell	fibroblast	COL4A1	SDC4	0.00180003	0	COLLAGEN	ECM-Receptor	KEGG: hsa04512	TRUE
Schwann cell	fibroblast	SEMA3C	NRP2_PLXNA4	0.00179831	0	SEMA3	Secreted Signaling	PMID: 27533782	TRUE
mast cell	endothelial	TGFB1	ACVR1_TGFbR	0.00179219	0	TGFb	Secreted Signaling	PMID: 29376829	FALSE
fibroblast	fibroblast	HBEGF	EGFR	0.00179013	0	EGF	Secreted Signaling	KEGG: hsa04012	TRUE
Schwann cell	fibroblast	SEMA3C	NRP1_PLXNA2	0.00178716	0	SEMA3	Secreted Signaling	PMID: 27533782	TRUE
mast cell	macrophage	TGFB1	TGFbR1_R2	0.00178326	0.01	TGFb	Secreted Signaling	KEGG: hsa04350	FALSE
melanocyte	fibroblast	ANGPTL4	CDH11	0.00178273	0	ANGPTL	Secreted Signaling	PMID: 30049845	FALSE
macrophage	Schwann cell	TNF	TNFRSF1A	0.00177875	0	TNF	Secreted Signaling	KEGG: hsa04060	TRUE
fibroblast	Schwann cell	LAMB1	ITGA6_ITGB1	0.00177832	0	LAMININ	ECM-Receptor	KEGG: hsa04512	TRUE
fibroblast	fibroblast	SEMA4A	NRP1_PLXNA2	0.00177738	0	SEMA4	Cell-Cell Contact	PMID: 27533782	FALSE
endothelial	fibroblast	JAM2	JAM2	0.00177554	0	JAM	Cell-Cell Contact	KEGG: hsa04514	TRUE
fibroblast	endothelial	JAM2	JAM2	0.00177554	0	JAM	Cell-Cell Contact	KEGG: hsa04514	TRUE
endothelial	mast cell	JAM2	ITGAV_ITGB1	0.00177366	0.01	JAM	Cell-Cell Contact	KEGG: hsa04514	FALSE
Schwann cell	Schwann cell	LAMB1	DAG1	0.00177306	0	LAMININ	ECM-Receptor	KEGG: hsa04512	TRUE
endothelial	fibroblast	DLL4	NOTCH2	0.0017716	0	NOTCH	Cell-Cell Contact	PMID: 22353464	TRUE
melanocyte	fibroblast	SEMA4A	PLXNB2	0.00176758	0	SEMA4	Cell-Cell Contact	PMID: 27533782	FALSE
fibroblast	endothelial	THBS1	ITGA3_ITGB1	0.00176647	0	THBS	ECM-Receptor	KEGG: hsa04512	FALSE
fibroblast	RPE	SEMA4A	PLXNB1	0.00176223	0	SEMA4	Cell-Cell Contact	PMID: 27533782	FALSE
fibroblast	endothelial	JAG1	NOTCH4	0.00175944	0	NOTCH	Cell-Cell Contact	PMID: 22353464	TRUE
fibroblast	melanocyte	LAMB2	ITGA3_ITGB1	0.00175077	0	LAMININ	ECM-Receptor	KEGG: hsa04512	TRUE
Schwann cell	Schwann cell	HSPG2	DAG1	0.00174543	0	HSPG	ECM-Receptor	KEGG: hsa04512	TRUE
macrophage	macrophage	TGFB1	TGFbR1_R2	0.00174498	0	TGFb	Secreted Signaling	KEGG: hsa04350	FALSE
endothelial	endothelial	DLL4	NOTCH1	0.00174242	0	NOTCH	Cell-Cell Contact	PMID: 22353464	TRUE
Schwann cell	fibroblast	SEMA3C	NRP1_PLXNA4	0.00174232	0	SEMA3	Secreted Signaling	PMID: 27533782	TRUE
Schwann cell	fibroblast	COL4A1	ITGA10_ITGB1	0.00173956	0	COLLAGEN	ECM-Receptor	KEGG: hsa04512	TRUE
endothelial	endothelial	COL4A1	ITGA2_ITGB1	0.00173951	0.01	COLLAGEN	ECM-Receptor	KEGG: hsa04512	FALSE
endothelial	endothelial	LAMA4	ITGA2_ITGB1	0.00173716	0	LAMININ	ECM-Receptor	KEGG: hsa04512	FALSE
endothelial	macrophage	ICAM1	SPN	0.00173459	0	ICAM	Cell-Cell Contact	PMID: 1683685	FALSE
fibroblast	fibroblast	SEMA4A	NRP1_PLXNA4	0.00173278	0	SEMA4	Cell-Cell Contact	PMID: 27533782	TRUE
RPE	RPE	COL4A3	SDC4	0.00173256	0	COLLAGEN	ECM-Receptor	KEGG: hsa04512	TRUE
Schwann cell	Schwann cell	LAMA4	ITGAV_ITGB8	0.00171992	0	LAMININ	ECM-Receptor	KEGG: hsa04512	FALSE
endothelial	fibroblast	MPZL1	MPZL1	0.00171942	0	MPZ	Cell-Cell Contact	KEGG: hsa04514	FALSE
fibroblast	endothelial	MPZL1	MPZL1	0.00171942	0	MPZ	Cell-Cell Contact	KEGG: hsa04514	FALSE
Schwann cell	Schwann cell	NRXN1	NLGN2	0.00171695	0	NRXN	Cell-Cell Contact	KEGG: hsa04514	TRUE
Schwann cell	Schwann cell	SEMA4A	NRP1_PLXNA3	0.00171625	0.01	SEMA4	Cell-Cell Contact	PMID: 27533782	TRUE
lymphocyte	RPE	SEMA4D	PLXNB2	0.00170981	0	SEMA4	Cell-Cell Contact	PMID: 27533782	FALSE
endothelial	endothelial	CD226	NECTIN2	0.00170895	0	CD226	Cell-Cell Contact	PMID: 24440149	TRUE
endothelial	endothelial	NECTIN2	CD226	0.00170895	0	NECTIN	Cell-Cell Contact	KEGG: hsa04514	FALSE
Schwann cell	Schwann cell	LAMC1	ITGAV_ITGB8	0.00170603	0	LAMININ	ECM-Receptor	KEGG: hsa04512	FALSE
Schwann cell	RPE	FGF2	FGFR2	0.00170071	0	FGF	Secreted Signaling	PMC: 4393358	TRUE
fibroblast	lymphocyte	FN1	ITGA4_ITGB7	0.00170008	0	FN1	ECM-Receptor	KEGG: hsa04512	TRUE
mast cell	RPE	CTSG	F2RL2	0.00169362	0	PARs	Secreted Signaling	KEGG: hsa04080	TRUE
fibroblast	Schwann cell	GDF15	TGFBR2	0.00169269	0	GDF	Secreted Signaling	KEGG: hsa04350	TRUE
endothelial	macrophage	SELE	CD44	0.00169229	0	SELE	Cell-Cell Contact	PMC4571854	FALSE
fibroblast	macrophage	IL6	IL6R_IL6ST	0.0016898	0	IL6	Secreted Signaling	KEGG: hsa04060	TRUE
fibroblast	fibroblast	LAMA2	CD44	0.00168805	0	LAMININ	ECM-Receptor	KEGG: hsa04512	FALSE
endothelial	fibroblast	EFNA1	EPHA2	0.00168788	0	EPHA	Cell-Cell Contact	PMID: 15114347	TRUE
Schwann cell	Schwann cell	COL4A2	SDC4	0.00168168	0	COLLAGEN	ECM-Receptor	KEGG: hsa04512	TRUE
Schwann cell	endothelial	THBS1	ITGA3_ITGB1	0.00168083	0	THBS	ECM-Receptor	KEGG: hsa04512	FALSE
Schwann cell	Schwann cell	LAMA4	ITGA6_ITGB1	0.00167519	0	LAMININ	ECM-Receptor	KEGG: hsa04512	TRUE
endothelial	mast cell	HSPG2	DAG1	0.00167339	0	HSPG	ECM-Receptor	KEGG: hsa04512	FALSE
Schwann cell	endothelial	COL4A2	ITGA9_ITGB1	0.00167052	0	COLLAGEN	ECM-Receptor	KEGG: hsa04512	FALSE
Schwann cell	endothelial	COL6A2	ITGA2_ITGB1	0.00166996	0.03	COLLAGEN	ECM-Receptor	KEGG: hsa04512	FALSE
endothelial	fibroblast	CD99	CD99L2	0.00166858	0	CD99	Cell-Cell Contact	KEGG: hsa04514	FALSE
mast cell	endothelial	COL9A2	ITGA10_ITGB1	0.0016666	0	COLLAGEN	ECM-Receptor	KEGG: hsa04512	FALSE
Schwann cell	Schwann cell	LAMC1	ITGA6_ITGB1	0.00166166	0	LAMININ	ECM-Receptor	KEGG: hsa04512	TRUE
fibroblast	lymphocyte	LAMA2	ITGA1_ITGB1	0.00166058	0	LAMININ	ECM-Receptor	KEGG: hsa04512	TRUE
fibroblast	endothelial	LAMB1	ITGA2_ITGB1	0.00165998	0	LAMININ	ECM-Receptor	KEGG: hsa04512	FALSE
fibroblast	lymphocyte	LAMC2	CD44	0.00165595	0	LAMININ	ECM-Receptor	KEGG: hsa04512	TRUE
fibroblast	endothelial	LAMB1	ITGA3_ITGB1	0.00165539	0	LAMININ	ECM-Receptor	KEGG: hsa04512	FALSE
Schwann cell	Schwann cell	COL4A1	ITGA10_ITGB1	0.00165241	0	COLLAGEN	ECM-Receptor	KEGG: hsa04512	TRUE
fibroblast	lymphocyte	HLA-F	CD8B	0.00165052	0	MHC-I	Cell-Cell Contact	KEGG: hsa04514	TRUE
Schwann cell	Schwann cell	CLDN11	CLDN11	0.00164959	0	CLDN	Cell-Cell Contact	KEGG: hsa04514	TRUE
mast cell	lymphocyte	ICAM2	ITGAL_ITGB2	0.00164563	0	ICAM	Cell-Cell Contact	KEGG: hsa04514	FALSE
macrophage	melanocyte	THBS1	SDC4	0.00164517	0.02	THBS	ECM-Receptor	KEGG: hsa04512	TRUE
endothelial	fibroblast	TNXB	SDC4	0.00164507	0	TENASCIN	ECM-Receptor	KEGG: hsa04512	TRUE
fibroblast	Schwann cell	TNXB	SDC4	0.00164347	0	TENASCIN	ECM-Receptor	KEGG: hsa04512	TRUE
RPE	melanocyte	SEMA3C	NRP2_PLXNA1	0.00164266	0	SEMA3	Secreted Signaling	PMID: 27533782	TRUE
fibroblast	lymphocyte	CXCL16	CXCR6	0.00163445	0	CXCL	Secreted Signaling	KEGG: hsa04060	TRUE
fibroblast	endothelial	TNXB	ITGA9_ITGB1	0.00163256	0	TENASCIN	ECM-Receptor	KEGG: hsa04512	FALSE
fibroblast	Schwann cell	THBS1	SDC4	0.00163111	0	THBS	ECM-Receptor	KEGG: hsa04512	TRUE
fibroblast	RPE	COL6A1	ITGA3_ITGB1	0.0016304	0.02	COLLAGEN	ECM-Receptor	KEGG: hsa04512	TRUE
mast cell	macrophage	CCL23	CCR1	0.00162879	0	CCL	Secreted Signaling	KEGG: hsa04060	FALSE
Schwann cell	fibroblast	FN1	ITGA8_ITGB1	0.00162518	0	FN1	ECM-Receptor	KEGG: hsa04512	TRUE
endothelial	fibroblast	DLL1	NOTCH2	0.00162458	0	NOTCH	Cell-Cell Contact	PMID: 22353464	TRUE
endothelial	fibroblast	JAM2	ITGA3_ITGB1	0.00162329	0	JAM	Cell-Cell Contact	PMID: 12070135	TRUE
macrophage	endothelial	TGFB1	ACVR1_TGFbR	0.00162136	0	TGFb	Secreted Signaling	PMID: 29376829	FALSE
fibroblast	fibroblast	COL1A2	ITGAV_ITGB8	0.00161974	0.04	COLLAGEN	ECM-Receptor	KEGG: hsa04512	FALSE
Schwann cell	Schwann cell	COL1A2	ITGA2_ITGB1	0.00161491	0	COLLAGEN	ECM-Receptor	KEGG: hsa04512	TRUE
endothelial	RPE	LAMA4	ITGA6_ITGB1	0.00160434	0.03	LAMININ	ECM-Receptor	KEGG: hsa04512	FALSE
fibroblast	melanocyte	LAMC2	CD44	0.00160427	0	LAMININ	ECM-Receptor	KEGG: hsa04512	TRUE
endothelial	RPE	LAMB2	ITGA6_ITGB4	0.00160197	0	LAMININ	ECM-Receptor	KEGG: hsa04512	FALSE
Schwann cell	macrophage	SEMA3B	NRP1_PLXNA1	0.00160149	0	SEMA3	Secreted Signaling	PMID: 27533782	TRUE
endothelial	Schwann cell	SELE	CD44	0.00160035	0	SELE	Cell-Cell Contact	PMC4571854	FALSE
endothelial	endothelial	DLL1	NOTCH1	0.00159782	0	NOTCH	Cell-Cell Contact	PMID: 22353464	TRUE
RPE	mast cell	COL4A3	ITGA1_ITGB1	0.00159748	0	COLLAGEN	ECM-Receptor	KEGG: hsa04512	FALSE
endothelial	endothelial	COL4A1	ITGA9_ITGB1	0.00159114	0	COLLAGEN	ECM-Receptor	KEGG: hsa04512	FALSE
fibroblast	endothelial	FN1	ITGAV_ITGB3	0.00159018	0.01	FN1	ECM-Receptor	KEGG: hsa04512	FALSE
endothelial	endothelial	LAMA4	ITGA9_ITGB1	0.00158899	0	LAMININ	ECM-Receptor	KEGG: hsa04512	FALSE
RPE	lymphocyte	LAMA5	CD44	0.0015882	0	LAMININ	ECM-Receptor	KEGG: hsa04512	FALSE
endothelial	endothelial	SEMA4A	NRP1_PLXNA2	0.00158584	0.01	SEMA4	Cell-Cell Contact	PMID: 27533782	FALSE
RPE	melanocyte	COL9A3	ITGA1_ITGB1	0.00158415	0.03	COLLAGEN	ECM-Receptor	KEGG: hsa04512	FALSE
fibroblast	endothelial	LAMA2	ITGA1_ITGB1	0.00158327	0	LAMININ	ECM-Receptor	KEGG: hsa04512	FALSE
RPE	fibroblast	COL9A3	SDC4	0.00158068	0	COLLAGEN	ECM-Receptor	KEGG: hsa04512	TRUE
Schwann cell	macrophage	ICAM1	ITGAM_ITGB2	0.00158009	0	ICAM	Cell-Cell Contact	KEGG: hsa04514	FALSE
fibroblast	RPE	LAMC1	ITGA6_ITGB4	0.00157942	0	LAMININ	ECM-Receptor	KEGG: hsa04512	FALSE
Schwann cell	RPE	COL9A3	SDC4	0.00157664	0	COLLAGEN	ECM-Receptor	KEGG: hsa04512	TRUE
mast cell	lymphocyte	CLEC2B	KLRB1	0.00156625	0	CLEC	Cell-Cell Contact	PMID: 24223577	FALSE
Schwann cell	endothelial	LAMA4	ITGA2_ITGB1	0.0015637	0	LAMININ	ECM-Receptor	KEGG: hsa04512	FALSE
Schwann cell	macrophage	SEMA3C	NRP1_NRP2	0.0015615	0	SEMA3	Secreted Signaling	PMID: 27533782	TRUE
Schwann cell	endothelial	LAMA4	ITGA3_ITGB1	0.00155937	0.02	LAMININ	ECM-Receptor	KEGG: hsa04512	FALSE
macrophage	fibroblast	GAS6	AXL	0.00155688	0	GAS	Secreted Signaling	PMID: 27801848	TRUE
endothelial	endothelial	PGF	FLT1	0.00155606	0	VEGF	Secreted Signaling	KEGG: hsa04370; PMID: 16633338	TRUE
fibroblast	endothelial	TNFSF10	TNFRSF10A	0.00155456	0	TRAIL	Secreted Signaling	KEGG: hsa04060	TRUE
Schwann cell	Schwann cell	THBS1	SDC4	0.00155202	0	THBS	ECM-Receptor	KEGG: hsa04512	TRUE
Schwann cell	endothelial	LAMC1	ITGA2_ITGB1	0.00155106	0	LAMININ	ECM-Receptor	KEGG: hsa04512	FALSE
Schwann cell	endothelial	LAMC1	ITGA3_ITGB1	0.00154678	0.02	LAMININ	ECM-Receptor	KEGG: hsa04512	FALSE
mast cell	endothelial	F11R	JAM2	0.00154558	0	JAM	Cell-Cell Contact	KEGG: hsa04514	FALSE
endothelial	mast cell	JAM2	F11R	0.00154558	0	JAM	Cell-Cell Contact	KEGG: hsa04514	FALSE
mast cell	macrophage	HLA-DPA1	CD4	0.0015409	0	MHC-II	Cell-Cell Contact	KEGG: hsa04514	FALSE
RPE	melanocyte	LAMA5	CD44	0.00153863	0	LAMININ	ECM-Receptor	KEGG: hsa04512	FALSE
fibroblast	mast cell	LAMA4	DAG1	0.00153765	0	LAMININ	ECM-Receptor	KEGG: hsa04512	FALSE
RPE	endothelial	BMP7	BMPR1A_BMPR2	0.0015373	0	BMP	Secreted Signaling	KEGG: hsa04350; PMID:26893264	FALSE
fibroblast	RPE	LAMB1	ITGA6_ITGB1	0.00153305	0	LAMININ	ECM-Receptor	KEGG: hsa04512	FALSE
endothelial	macrophage	JAM3	ITGAM_ITGB2	0.00152921	0	JAM	Cell-Cell Contact	KEGG: hsa04514; PMID: 16118203, PMC2194005	TRUE
RPE	fibroblast	COL9A3	ITGA10_ITGB1	0.00152756	0	COLLAGEN	ECM-Receptor	KEGG: hsa04512	TRUE
Schwann cell	endothelial	COL6A2	ITGA9_ITGB1	0.00152751	0	COLLAGEN	ECM-Receptor	KEGG: hsa04512	FALSE
fibroblast	fibroblast	COL4A1	ITGA3_ITGB1	0.00152621	0	COLLAGEN	ECM-Receptor	KEGG: hsa04512	TRUE
endothelial	mast cell	LAMA5	ITGA1_ITGB1	0.00152199	0.04	LAMININ	ECM-Receptor	KEGG: hsa04512	FALSE
fibroblast	fibroblast	COL4A2	ITGA3_ITGB1	0.00151911	0	COLLAGEN	ECM-Receptor	KEGG: hsa04512	FALSE
fibroblast	endothelial	LAMB1	ITGA9_ITGB1	0.00151838	0	LAMININ	ECM-Receptor	KEGG: hsa04512	FALSE
endothelial	Schwann cell	LAMB1	ITGA2_ITGB1	0.00151391	0	LAMININ	ECM-Receptor	KEGG: hsa04512	TRUE
endothelial	mast cell	LGALS9	PTPRC	0.00151178	0	GALECTIN	Secreted Signaling	PMID: 30120235	FALSE
RPE	endothelial	LAMB2	ITGA6_ITGB4	0.00150877	0.02	LAMININ	ECM-Receptor	KEGG: hsa04512	FALSE
endothelial	melanocyte	LAMB2	ITGA3_ITGB1	0.00150585	0	LAMININ	ECM-Receptor	KEGG: hsa04512	FALSE
RPE	macrophage	COL9A2	CD44	0.00150189	0	COLLAGEN	ECM-Receptor	KEGG: hsa04512	TRUE
RPE	endothelial	COL4A3	SDC4	0.00148587	0	COLLAGEN	ECM-Receptor	KEGG: hsa04512	TRUE
fibroblast	melanocyte	LAMC1	ITGA3_ITGB1	0.00148465	0	LAMININ	ECM-Receptor	KEGG: hsa04512	TRUE
fibroblast	RPE	MDK	PTPRZ1	0.00148343	0	MK	Secreted Signaling	PMID: 28356350	FALSE
endothelial	Schwann cell	PROS1	AXL	0.00148098	0.01	PROS	Secreted Signaling	PMID: 29531161	FALSE
endothelial	Schwann cell	LAMB1	ITGA6_ITGB4	0.00147965	0	LAMININ	ECM-Receptor	KEGG: hsa04512	TRUE
endothelial	melanocyte	SEMA3F	NRP2_PLXNA1	0.00147851	0	SEMA3	Secreted Signaling	PMID: 27533782	TRUE
fibroblast	macrophage	TNFSF14	LTBR	0.00147641	0	LIGHT	Secreted Signaling	KEGG: hsa04060	TRUE
Schwann cell	endothelial	SEMA6B	PLXNA2	0.0014745	0.03	SEMA6	Cell-Cell Contact	PMID: 27533782	FALSE
Schwann cell	Schwann cell	SEMA3C	NRP2_PLXNA3	0.0014736	0	SEMA3	Secreted Signaling	PMID: 27533782	TRUE
lymphocyte	fibroblast	SEMA4D	PLXNB2	0.00147125	0	SEMA4	Cell-Cell Contact	PMID: 27533782	FALSE
RPE	macrophage	C4A	C3AR1	0.00146367	0	COMPLEMENT	Secreted Signaling	PMID: 16234578	TRUE
fibroblast	melanocyte	JAG1	NOTCH2	0.00146355	0	NOTCH	Cell-Cell Contact	PMID: 22353464	TRUE
Schwann cell	RPE	COL4A2	SDC4	0.00145985	0.03	COLLAGEN	ECM-Receptor	KEGG: hsa04512	FALSE
fibroblast	mast cell	LAMB2	DAG1	0.00145887	0.01	LAMININ	ECM-Receptor	KEGG: hsa04512	FALSE
fibroblast	endothelial	BMP5	BMPR1A_BMPR2	0.00145797	0	BMP	Secreted Signaling	KEGG: hsa04350; PMID:26893264	FALSE
RPE	lymphocyte	CLEC2D	KLRB1	0.00145645	0	CLEC	Cell-Cell Contact	PMID: 24223577	FALSE
Schwann cell	mast cell	COL9A3	ITGA1_ITGB1	0.00145369	0	COLLAGEN	ECM-Receptor	KEGG: hsa04512	FALSE
Schwann cell	fibroblast	NRXN3	NLGN2	0.00145343	0	NRXN	Cell-Cell Contact	KEGG: hsa04514	FALSE
RPE	Schwann cell	COL9A3	ITGA10_ITGB1	0.00145102	0	COLLAGEN	ECM-Receptor	KEGG: hsa04512	TRUE
macrophage	macrophage	ITGB2	CD226	0.00144853	0	ITGB2	Cell-Cell Contact	KEGG: hsa04514	TRUE
endothelial	fibroblast	SEMA4A	NRP1_PLXNA2	0.00144509	0	SEMA4	Cell-Cell Contact	PMID: 27533782	TRUE
Schwann cell	RPE	LAMA4	ITGA6_ITGB1	0.00144412	0	LAMININ	ECM-Receptor	KEGG: hsa04512	FALSE
Schwann cell	Schwann cell	SEMA3C	NRP1_PLXNA3	0.00144037	0	SEMA3	Secreted Signaling	PMID: 27533782	TRUE
endothelial	RPE	JAM2	ITGA3_ITGB1	0.00143629	0	JAM	Cell-Cell Contact	PMID: 12070135	TRUE
endothelial	macrophage	GAS6	MERTK	0.00143562	0	GAS	Secreted Signaling	PMID: 27801848	TRUE
mast cell	fibroblast	COL9A2	ITGA1_ITGB1	0.00143415	0	COLLAGEN	ECM-Receptor	KEGG: hsa04512	FALSE
fibroblast	macrophage	FN1	ITGA4_ITGB7	0.0014336	0	FN1	ECM-Receptor	KEGG: hsa04512	TRUE
endothelial	RPE	SEMA4A	PLXNB1	0.00143277	0	SEMA4	Cell-Cell Contact	PMID: 27533782	TRUE
fibroblast	Schwann cell	SEMA4A	NRP1_PLXNA3	0.00143248	0.01	SEMA4	Cell-Cell Contact	PMID: 27533782	FALSE
Schwann cell	RPE	LAMC1	ITGA6_ITGB1	0.00143246	0	LAMININ	ECM-Receptor	KEGG: hsa04512	FALSE
Schwann cell	endothelial	LAMA4	ITGA9_ITGB1	0.0014303	0	LAMININ	ECM-Receptor	KEGG: hsa04512	FALSE
melanocyte	endothelial	LAMB2	ITGA6_ITGB4	0.00142989	0.01	LAMININ	ECM-Receptor	KEGG: hsa04512	FALSE
macrophage	mast cell	TGFB1	ACVR1B_TGFbR2	0.00142878	0.02	TGFb	Secreted Signaling	PMID: 27449815	FALSE
RPE	fibroblast	SEMA3C	NRP2_PLXNA3	0.00142805	0	SEMA3	Secreted Signaling	PMID: 27533782	FALSE
fibroblast	RPE	TNXB	SDC4	0.00142667	0	TENASCIN	ECM-Receptor	KEGG: hsa04512	TRUE
fibroblast	fibroblast	PTPRM	PTPRM	0.00142635	0	PTPRM	Cell-Cell Contact	KEGG: hsa04514	FALSE
RPE	Schwann cell	COL9A2	CD44	0.00142027	0	COLLAGEN	ECM-Receptor	KEGG: hsa04512	FALSE
Schwann cell	endothelial	LAMC1	ITGA9_ITGB1	0.00141874	0	LAMININ	ECM-Receptor	KEGG: hsa04512	FALSE
melanocyte	macrophage	ICAM1	ITGAM_ITGB2	0.0014174	0	ICAM	Cell-Cell Contact	KEGG: hsa04514	FALSE
fibroblast	RPE	THBS1	SDC4	0.00141594	0	THBS	ECM-Receptor	KEGG: hsa04512	FALSE
endothelial	fibroblast	SEMA4A	NRP1_PLXNA4	0.00140882	0	SEMA4	Cell-Cell Contact	PMID: 27533782	TRUE
endothelial	Schwann cell	LAMA5	DAG1	0.00140637	0	LAMININ	ECM-Receptor	KEGG: hsa04512	TRUE
mast cell	fibroblast	THBS1	ITGA3_ITGB1	0.00140364	0.03	THBS	ECM-Receptor	KEGG: hsa04512	FALSE
Schwann cell	fibroblast	MPZ	MPZL1	0.00140119	0	MPZ	Cell-Cell Contact	KEGG: hsa04514	TRUE
fibroblast	fibroblast	LAMA4	ITGA3_ITGB1	0.00140095	0	LAMININ	ECM-Receptor	KEGG: hsa04512	FALSE
macrophage	macrophage	IL1B	IL1R2	0.00140023	0	IL1	Secreted Signaling	KEGG: hsa04060	TRUE
endothelial	endothelial	HSPG2	DAG1	0.00139743	0.01	HSPG	ECM-Receptor	KEGG: hsa04512	FALSE
mast cell	endothelial	EFNB2	EPHB4	0.00139728	0	EPHB	Cell-Cell Contact	PMID: 15114347	FALSE
endothelial	Schwann cell	LAMB1	ITGAV_ITGB8	0.00139296	0.02	LAMININ	ECM-Receptor	KEGG: hsa04512	FALSE
endothelial	endothelial	TGFB1	ACVR1_TGFbR	0.00138724	0.01	TGFb	Secreted Signaling	PMID: 29376829	FALSE
RPE	fibroblast	SEMA3C	NRP1_PLXNA3	0.00138357	0	SEMA3	Secreted Signaling	PMID: 27533782	FALSE
Schwann cell	RPE	LAMB1	ITGA6_ITGB4	0.00137586	0	LAMININ	ECM-Receptor	KEGG: hsa04512	FALSE
fibroblast	RPE	CSF1	CSF1R	0.00136774	0	CSF	Secreted Signaling	KEGG: hsa04060	TRUE
fibroblast	melanocyte	IGF2	IGF1R	0.00136643	0	IGF	Secreted Signaling	PMID: 14604834	TRUE
endothelial	endothelial	VEGFC	FLT4_KDR	0.00136627	0	VEGF	Secreted Signaling	PMID: 16633338	FALSE
fibroblast	melanocyte	TNFSF14	TNFRSF14	0.00136436	0	LIGHT	Secreted Signaling	KEGG: hsa04060	TRUE
endothelial	Schwann cell	LAMB1	ITGA6_ITGB1	0.00135672	0	LAMININ	ECM-Receptor	KEGG: hsa04512	TRUE
endothelial	endothelial	IAPP	CALCRL	0.00135378	0	CALCR	Secreted Signaling	KEGG: hsa04080	TRUE
Schwann cell	endothelial	COL9A3	SDC4	0.00135211	0	COLLAGEN	ECM-Receptor	KEGG: hsa04512	FALSE
Schwann cell	endothelial	COL1A2	ITGA2_ITGB1	0.00135091	0.03	COLLAGEN	ECM-Receptor	KEGG: hsa04512	FALSE
fibroblast	RPE	COL4A1	ITGA3_ITGB1	0.00135038	0	COLLAGEN	ECM-Receptor	KEGG: hsa04512	TRUE
mast cell	RPE	SEMA4D	PLXNB1	0.00134802	0	SEMA4	Cell-Cell Contact	PMID: 27533782	FALSE
lymphocyte	macrophage	HLA-DQB1	CD4	0.00134796	0	MHC-II	Cell-Cell Contact	KEGG: hsa04514	TRUE
Schwann cell	RPE	THBS1	SDC4	0.00134727	0	THBS	ECM-Receptor	KEGG: hsa04512	FALSE
macrophage	endothelial	THBS1	ITGAV_ITGB3	0.00134607	0	THBS	ECM-Receptor	KEGG: hsa04512	FALSE
endothelial	endothelial	VEGFB	FLT1	0.0013455	0	VEGF	Secreted Signaling	KEGG: hsa04370; PMID: 16633338	TRUE
fibroblast	RPE	COL4A2	ITGA3_ITGB1	0.0013441	0	COLLAGEN	ECM-Receptor	KEGG: hsa04512	TRUE
fibroblast	RPE	EFNB2	EPHB3	0.0013387	0	EPHB	Cell-Cell Contact	PMID: 15114347	TRUE
Schwann cell	Schwann cell	COL4A1	ITGA2_ITGB1	0.00133371	0	COLLAGEN	ECM-Receptor	KEGG: hsa04512	TRUE
endothelial	fibroblast	F11R	JAM3	0.00133204	0	JAM	Cell-Cell Contact	KEGG: hsa04514	TRUE
fibroblast	endothelial	JAM3	F11R	0.00133204	0	JAM	Cell-Cell Contact	KEGG: hsa04514	FALSE
fibroblast	fibroblast	LAMB2	ITGA3_ITGB1	0.00132916	0	LAMININ	ECM-Receptor	KEGG: hsa04512	FALSE
lymphocyte	endothelial	SEMA6B	PLXNA2	0.00132479	0.04	SEMA6	Cell-Cell Contact	PMID: 27533782	FALSE
melanocyte	RPE	GRN	SORT1	0.00132451	0	GRN	Secreted Signaling	PMID: 29555433	FALSE
fibroblast	RPE	LAMC2	ITGAV_ITGB8	0.00131926	0	LAMININ	ECM-Receptor	KEGG: hsa04512	TRUE
Schwann cell	endothelial	CCL2	ACKR1	0.00130652	0	CCL	Secreted Signaling	PMID: 26740381	TRUE
mast cell	fibroblast	TGFB1	ACVR1B_TGFbR2	0.00130453	0	TGFb	Secreted Signaling	PMID: 27449815	FALSE
fibroblast	endothelial	LAMA2	ITGA6_ITGB4	0.00130346	0	LAMININ	ECM-Receptor	KEGG: hsa04512	TRUE
melanocyte	lymphocyte	FN1	ITGA4_ITGB1	0.0013033	0	FN1	ECM-Receptor	KEGG: hsa04512	TRUE
fibroblast	melanocyte	PTN	SDC4	0.00130195	0	PTN	Secreted Signaling	PMID: 28356350; PMID: 25620911	TRUE
Schwann cell	melanocyte	LAMB1	ITGA3_ITGB1	0.00129329	0	LAMININ	ECM-Receptor	KEGG: hsa04512	TRUE
endothelial	fibroblast	CD226	NECTIN2	0.00129311	0	CD226	Cell-Cell Contact	PMID: 24440149	TRUE
fibroblast	endothelial	NECTIN2	CD226	0.00129311	0	NECTIN	Cell-Cell Contact	KEGG: hsa04514	FALSE
endothelial	endothelial	ANGPT2	ITGA5_ITGB1	0.00129064	0	ANGPT	Secreted Signaling	PMID: 20651738; PMID: 25635707	FALSE
endothelial	fibroblast	SEMA3F	NRP2_PLXNA3	0.00128532	0	SEMA3	Secreted Signaling	PMID: 27533782	TRUE
fibroblast	endothelial	LAMA4	DAG1	0.00128405	0	LAMININ	ECM-Receptor	KEGG: hsa04512	FALSE
RPE	endothelial	SEMA3B	NRP1_PLXNA2	0.00128188	0	SEMA3	Secreted Signaling	PMID: 27533782	FALSE
fibroblast	macrophage	THY1	ITGAX_ITGB2	0.00127923	0	THY1	Cell-Cell Contact	PMID: 15850796	TRUE
RPE	endothelial	BMP2	BMPR1A_BMPR2	0.00127823	0	BMP	Secreted Signaling	KEGG: hsa04350; PMID:26893264	FALSE
endothelial	macrophage	TGFB1	TGFbR1_R2	0.00127719	0.01	TGFb	Secreted Signaling	KEGG: hsa04350	FALSE
macrophage	fibroblast	TGFB1	ACVR1B_TGFbR2	0.00127661	0	TGFb	Secreted Signaling	PMID: 27449815	FALSE
melanocyte	endothelial	EFNA1	EPHA2	0.0012728	0	EPHA	Cell-Cell Contact	PMID: 15114347	FALSE
macrophage	fibroblast	TNFSF12	TNFRSF12A	0.00127215	0.01	TWEAK	Secreted Signaling	KEGG: hsa04060	TRUE
endothelial	fibroblast	BMP2	BMPR1A_BMPR2	0.00127179	0	BMP	Secreted Signaling	KEGG: hsa04350; PMID:26893264	TRUE
endothelial	endothelial	LAMB1	ITGA2_ITGB1	0.0012664	0	LAMININ	ECM-Receptor	KEGG: hsa04512	FALSE
RPE	RPE	LAMA5	ITGAV_ITGB8	0.00126526	0	LAMININ	ECM-Receptor	KEGG: hsa04512	TRUE
endothelial	endothelial	LAMB1	ITGA3_ITGB1	0.00126289	0.04	LAMININ	ECM-Receptor	KEGG: hsa04512	FALSE
mast cell	fibroblast	TGFB1	ACVR1_TGFbR	0.00126147	0	TGFb	Secreted Signaling	PMID: 29376829	FALSE
endothelial	fibroblast	PROS1	AXL	0.00125839	0.03	PROS	Secreted Signaling	PMID: 29531161	FALSE
endothelial	RPE	ENTPD1	ADORA2B	0.00125822	0	CD39	Cell-Cell Contact	PMID: 21677139	TRUE
RPE	endothelial	NECTIN3	NECTIN2	0.00125588	0	NECTIN	Cell-Cell Contact	PMID: 23027581	FALSE
fibroblast	macrophage	COL6A3	CD44	0.00125385	0	COLLAGEN	ECM-Receptor	KEGG: hsa04512	TRUE
Schwann cell	macrophage	SEMA4A	NRP1_PLXNA1	0.00125307	0.01	SEMA4	Cell-Cell Contact	PMID: 27533782	TRUE
Schwann cell	lymphocyte	HLA-F	CD8B	0.00124432	0	MHC-I	Cell-Cell Contact	KEGG: hsa04514	TRUE
melanocyte	fibroblast	CD99	CD99L2	0.00124204	0	CD99	Cell-Cell Contact	KEGG: hsa04514	FALSE
fibroblast	RPE	LAMA4	ITGA3_ITGB1	0.00123953	0	LAMININ	ECM-Receptor	KEGG: hsa04512	TRUE
RPE	lymphocyte	HLA-E	KLRC1	0.00123768	0	MHC-I	Cell-Cell Contact	PMID: 24223577	FALSE
fibroblast	mast cell	LAMC1	DAG1	0.00123706	0	LAMININ	ECM-Receptor	KEGG: hsa04512	FALSE
endothelial	endothelial	CXCL3	ACKR1	0.00123689	0	CXCL	Secreted Signaling	PMID: 26740381	FALSE
endothelial	endothelial	CXCL8	ACKR1	0.00123689	0	CXCL	Secreted Signaling	PMID: 26740381	FALSE
Schwann cell	endothelial	COL1A2	ITGA9_ITGB1	0.00123564	0	COLLAGEN	ECM-Receptor	KEGG: hsa04512	FALSE
endothelial	endothelial	EFNB1	EPHB4	0.00123521	0	EPHB	Cell-Cell Contact	PMID: 15114347	TRUE
endothelial	Schwann cell	MDK	PTPRZ1	0.00123375	0	MK	Secreted Signaling	PMID: 28356350	FALSE
fibroblast	RPE	FGF2	FGFR2	0.00123172	0	FGF	Secreted Signaling	PMC: 4393358	TRUE
fibroblast	melanocyte	IL6	IL6R_IL6ST	0.00123067	0	IL6	Secreted Signaling	KEGG: hsa04060	TRUE
RPE	endothelial	SEMA3B	NRP2_PLXNA2	0.00123065	0	SEMA3	Secreted Signaling	PMID: 27533782	FALSE
endothelial	macrophage	HLA-DQA1	CD4	0.00123048	0	MHC-II	Cell-Cell Contact	KEGG: hsa04514	TRUE
Schwann cell	Schwann cell	COL4A1	ITGAV_ITGB8	0.00122714	0	COLLAGEN	ECM-Receptor	KEGG: hsa04512	FALSE
melanocyte	endothelial	SEMA4A	NRP1_PLXNA2	0.00122712	0.02	SEMA4	Cell-Cell Contact	PMID: 27533782	FALSE
RPE	fibroblast	BMP7	ACVR1_BMPR2	0.00122711	0	BMP	Secreted Signaling	KEGG: hsa04350; PMID:26893264	TRUE
fibroblast	melanocyte	LAMA2	ITGA1_ITGB1	0.00122698	0	LAMININ	ECM-Receptor	KEGG: hsa04512	FALSE
fibroblast	endothelial	TNXB	SDC4	0.00122347	0	TENASCIN	ECM-Receptor	KEGG: hsa04512	FALSE
lymphocyte	endothelial	CD96	PVR	0.00122159	0	CD96	Cell-Cell Contact	PMID: 15034010	FALSE
fibroblast	endothelial	JAM2	ITGAV_ITGB1	0.00121865	0	JAM	Cell-Cell Contact	KEGG: hsa04514	FALSE
fibroblast	endothelial	LAMB2	DAG1	0.00121824	0.01	LAMININ	ECM-Receptor	KEGG: hsa04512	FALSE
Schwann cell	fibroblast	CD99	CD99L2	0.00121662	0	CD99	Cell-Cell Contact	KEGG: hsa04514	FALSE
Schwann cell	fibroblast	JAM3	JAM3	0.00121316	0	JAM	Cell-Cell Contact	KEGG: hsa04514	TRUE
fibroblast	Schwann cell	JAM3	JAM3	0.00121316	0	JAM	Cell-Cell Contact	KEGG: hsa04514	TRUE
RPE	fibroblast	SEMA3B	NRP2_PLXNA2	0.00120564	0	SEMA3	Secreted Signaling	PMID: 27533782	TRUE
fibroblast	RPE	GRN	SORT1	0.00120552	0	GRN	Secreted Signaling	PMID: 29555433	FALSE
melanocyte	macrophage	HLA-DPB1	CD4	0.00119725	0	MHC-II	Cell-Cell Contact	KEGG: hsa04514	FALSE
RPE	Schwann cell	COL9A2	ITGA1_ITGB1	0.00119533	0	COLLAGEN	ECM-Receptor	KEGG: hsa04512	TRUE
lymphocyte	fibroblast	CD99	CD99L2	0.00118771	0	CD99	Cell-Cell Contact	KEGG: hsa04514	FALSE
fibroblast	Schwann cell	COL6A3	CD44	0.00118569	0	COLLAGEN	ECM-Receptor	KEGG: hsa04512	TRUE
endothelial	Schwann cell	LAMA4	DAG1	0.001183	0	LAMININ	ECM-Receptor	KEGG: hsa04512	FALSE
endothelial	melanocyte	GAS6	TYRO3	0.00118114	0	GAS	Secreted Signaling	PMID: 27801848	TRUE
Schwann cell	RPE	NRXN1	NLGN2	0.00118091	0	NRXN	Cell-Cell Contact	KEGG: hsa04514	FALSE
fibroblast	RPE	LAMB2	ITGA3_ITGB1	0.00117601	0.01	LAMININ	ECM-Receptor	KEGG: hsa04512	TRUE
RPE	fibroblast	SEMA3B	NRP2_PLXNA4	0.00117537	0	SEMA3	Secreted Signaling	PMID: 27533782	TRUE
macrophage	lymphocyte	ICAM1	SPN	0.00117443	0	ICAM	Cell-Cell Contact	PMID: 1683685	FALSE
RPE	Schwann cell	COL9A3	ITGA2_ITGB1	0.00117112	0	COLLAGEN	ECM-Receptor	KEGG: hsa04512	TRUE
endothelial	endothelial	JAG1	NOTCH1	0.00117075	0	NOTCH	Cell-Cell Contact	PMID: 22353464	FALSE
macrophage	melanocyte	TNF	TNFRSF1A	0.00117017	0	TNF	Secreted Signaling	KEGG: hsa04060	FALSE
endothelial	RPE	LAMB1	ITGA6_ITGB1	0.00116953	0.03	LAMININ	ECM-Receptor	KEGG: hsa04512	FALSE
RPE	fibroblast	SEMA3B	NRP1_PLXNA2	0.00116807	0	SEMA3	Secreted Signaling	PMID: 27533782	TRUE
RPE	fibroblast	PDGFA	PDGFRB	0.00116767	0	PDGF	Secreted Signaling	PMID: 15207812	TRUE
lymphocyte	macrophage	HLA-F	LILRB1	0.00116539	0	MHC-I	Cell-Cell Contact	PMID: 28484462	TRUE
fibroblast	fibroblast	BMP5	ACVR1_BMPR2	0.00116379	0	BMP	Secreted Signaling	KEGG: hsa04350; PMID:26893264	TRUE
endothelial	endothelial	LAMB1	ITGA9_ITGB1	0.00115833	0	LAMININ	ECM-Receptor	KEGG: hsa04512	FALSE
macrophage	fibroblast	AREG	EGFR_ERBB2	0.00115296	0	EGF	Secreted Signaling	KEGG: hsa04012	FALSE
fibroblast	fibroblast	CD99	CD99L2	0.00115113	0	CD99	Cell-Cell Contact	KEGG: hsa04514	FALSE
endothelial	fibroblast	LAMB2	ITGA3_ITGB1	0.00114315	0.03	LAMININ	ECM-Receptor	KEGG: hsa04512	FALSE
macrophage	fibroblast	TGFB1	ACVR1_TGFbR	0.00114117	0	TGFb	Secreted Signaling	PMID: 29376829	FALSE
mast cell	fibroblast	COL9A2	CD44	0.00113982	0.04	COLLAGEN	ECM-Receptor	KEGG: hsa04512	FALSE
mast cell	fibroblast	TGFB1	TGFbR1_R2	0.0011398	0	TGFb	Secreted Signaling	KEGG: hsa04350	FALSE
RPE	fibroblast	SEMA3B	NRP1_PLXNA4	0.00113875	0	SEMA3	Secreted Signaling	PMID: 27533782	TRUE
melanocyte	melanocyte	GRN	SORT1	0.00113818	0	GRN	Secreted Signaling	PMID: 29555433	TRUE
fibroblast	mast cell	LAMC3	CD44	0.00113686	0	LAMININ	ECM-Receptor	KEGG: hsa04512	TRUE
Schwann cell	fibroblast	SEMA3C	PLXND1	0.00113362	0	SEMA3	Secreted Signaling	PMID: 27533782	TRUE
endothelial	endothelial	SEMA3A	NRP1_PLXNA2	0.00113332	0	SEMA3	Secreted Signaling	PMID: 27533782	FALSE
Schwann cell	melanocyte	COL6A1	ITGA3_ITGB1	0.00113047	0	COLLAGEN	ECM-Receptor	KEGG: hsa04512	TRUE
fibroblast	Schwann cell	LAMB1	DAG1	0.00113041	0	LAMININ	ECM-Receptor	KEGG: hsa04512	TRUE
melanocyte	mast cell	LAMA5	CD44	0.00112777	0	LAMININ	ECM-Receptor	KEGG: hsa04512	TRUE
fibroblast	fibroblast	LAMC1	ITGA3_ITGB1	0.00112705	0	LAMININ	ECM-Receptor	KEGG: hsa04512	FALSE
fibroblast	macrophage	LAMA2	ITGA1_ITGB1	0.00112688	0	LAMININ	ECM-Receptor	KEGG: hsa04512	FALSE
mast cell	lymphocyte	COL9A2	ITGA1_ITGB1	0.00112126	0.02	COLLAGEN	ECM-Receptor	KEGG: hsa04512	FALSE
lymphocyte	RPE	TGFB1	ACVR1B_TGFbR2	0.00112116	0	TGFb	Secreted Signaling	PMID: 27449815	TRUE
melanocyte	fibroblast	SEMA4A	NRP1_PLXNA2	0.00111817	0	SEMA4	Cell-Cell Contact	PMID: 27533782	FALSE
Schwann cell	endothelial	COL4A1	ITGA2_ITGB1	0.00111563	0.01	COLLAGEN	ECM-Receptor	KEGG: hsa04512	FALSE
macrophage	fibroblast	TGFB1	TGFbR1_R2	0.00111538	0	TGFb	Secreted Signaling	KEGG: hsa04350	FALSE
endothelial	fibroblast	TNXB	ITGA8_ITGB1	0.00111346	0	TENASCIN	ECM-Receptor	KEGG: hsa04512	TRUE
melanocyte	RPE	SEMA4A	PLXNB1	0.00110863	0	SEMA4	Cell-Cell Contact	PMID: 27533782	FALSE
fibroblast	macrophage	TNFSF14	TNFRSF14	0.00110833	0	LIGHT	Secreted Signaling	KEGG: hsa04060	TRUE
lymphocyte	macrophage	ICAM2	ITGAM_ITGB2	0.00109991	0	ICAM	Cell-Cell Contact	KEGG: hsa04514	TRUE
lymphocyte	macrophage	ITGB2	CD226	0.00109586	0	ITGB2	Cell-Cell Contact	KEGG: hsa04514	TRUE
endothelial	lymphocyte	F11R	ITGAL_ITGB2	0.00109437	0	JAM	Cell-Cell Contact	PMID: 11812992	FALSE
endothelial	RPE	LAMA5	ITGA6_ITGB4	0.00109122	0	LAMININ	ECM-Receptor	KEGG: hsa04512	FALSE
melanocyte	fibroblast	SEMA4A	NRP1_PLXNA4	0.00109009	0	SEMA4	Cell-Cell Contact	PMID: 27533782	TRUE
mast cell	macrophage	HLA-DMA	CD4	0.00108562	0	MHC-II	Cell-Cell Contact	KEGG: hsa04514	FALSE
Schwann cell	RPE	MDK	PTPRZ1	0.00108088	0	MK	Secreted Signaling	PMID: 28356350	FALSE
Schwann cell	mast cell	LAMB1	DAG1	0.00107758	0	LAMININ	ECM-Receptor	KEGG: hsa04512	FALSE
RPE	Schwann cell	COL9A3	ITGAV_ITGB8	0.00107752	0	COLLAGEN	ECM-Receptor	KEGG: hsa04512	FALSE
RPE	melanocyte	COL4A3	ITGA3_ITGB1	0.00107662	0	COLLAGEN	ECM-Receptor	KEGG: hsa04512	TRUE
mast cell	endothelial	COL9A2	ITGA1_ITGB1	0.00106903	0.02	COLLAGEN	ECM-Receptor	KEGG: hsa04512	FALSE
Schwann cell	lymphocyte	L1CAM	ITGA4_ITGB7	0.0010654	0	L1CAM	Cell-Cell Contact	PMID: 8557754	TRUE
fibroblast	melanocyte	COL4A1	SDC4	0.00106531	0	COLLAGEN	ECM-Receptor	KEGG: hsa04512	FALSE
fibroblast	endothelial	PTN	ITGAV_ITGB3	0.00106518	0	PTN	Secreted Signaling	PMID: 28356350; PMID: 25620911	FALSE
Schwann cell	Schwann cell	LAMA4	DAG1	0.00106482	0	LAMININ	ECM-Receptor	KEGG: hsa04512	TRUE
mast cell	endothelial	VEGFA	FLT1	0.00106256	0	VEGF	Secreted Signaling	KEGG: hsa04370; PMID: 16633338	FALSE
Schwann cell	mast cell	HSPG2	DAG1	0.00106078	0	HSPG	ECM-Receptor	KEGG: hsa04512	FALSE
fibroblast	melanocyte	COL4A2	SDC4	0.00106035	0.01	COLLAGEN	ECM-Receptor	KEGG: hsa04512	FALSE
Schwann cell	Schwann cell	LAMC1	DAG1	0.00105621	0	LAMININ	ECM-Receptor	KEGG: hsa04512	TRUE
fibroblast	Schwann cell	JAM2	ITGAV_ITGB1	0.00105343	0	JAM	Cell-Cell Contact	KEGG: hsa04514	TRUE
Schwann cell	macrophage	SEMA3C	NRP1_PLXNA1	0.00105156	0	SEMA3	Secreted Signaling	PMID: 27533782	TRUE
RPE	Schwann cell	LAMB2	ITGA2_ITGB1	0.00104991	0	LAMININ	ECM-Receptor	KEGG: hsa04512	TRUE
fibroblast	endothelial	EFNB1	EPHB4	0.00104967	0	EPHB	Cell-Cell Contact	PMID: 15114347	TRUE
mast cell	macrophage	SEMA4D	PLXNB2	0.0010472	0	SEMA4	Cell-Cell Contact	PMID: 27533782	FALSE
fibroblast	macrophage	SEMA4A	NRP1_PLXNA1	0.0010458	0.04	SEMA4	Cell-Cell Contact	PMID: 27533782	FALSE
mast cell	RPE	LIF	LIFR_IL6ST	0.00104132	0	LIFR	Secreted Signaling	KEGG: hsa04060	TRUE
lymphocyte	Schwann cell	TNF	TNFRSF1A	0.00104106	0	TNF	Secreted Signaling	KEGG: hsa04060	TRUE
lymphocyte	fibroblast	AREG	EGFR_ERBB2	0.00103825	0	EGF	Secreted Signaling	KEGG: hsa04012	TRUE
fibroblast	melanocyte	GRN	SORT1	0.00103592	0	GRN	Secreted Signaling	PMID: 29555433	FALSE
fibroblast	RPE	PTN	PTPRZ1	0.00103533	0	PTN	Secreted Signaling	PMID: 28356350; PMID: 25620911	TRUE
macrophage	macrophage	CCL3	CCR5	0.0010343	0	CCL	Secreted Signaling	KEGG: hsa04060	TRUE
endothelial	melanocyte	COL4A2	ITGA3_ITGB1	0.00103344	0.01	COLLAGEN	ECM-Receptor	KEGG: hsa04512	FALSE
fibroblast	endothelial	LAMC1	DAG1	0.00103298	0	LAMININ	ECM-Receptor	KEGG: hsa04512	FALSE
endothelial	fibroblast	SEMA3A	NRP1_PLXNA2	0.00103269	0	SEMA3	Secreted Signaling	PMID: 27533782	TRUE
Schwann cell	macrophage	CSF1	CSF1R	0.00103265	0	CSF	Secreted Signaling	KEGG: hsa04060	TRUE
RPE	endothelial	COL9A2	ITGA10_ITGB1	0.00103259	0	COLLAGEN	ECM-Receptor	KEGG: hsa04512	TRUE
Schwann cell	RPE	NCAM1	FGFR1	0.00103258	0	NCAM	Cell-Cell Contact	PMID: 12791257	FALSE
Schwann cell	Schwann cell	COL4A1	SDC4	0.00102724	0.03	COLLAGEN	ECM-Receptor	KEGG: hsa04512	TRUE
RPE	Schwann cell	LAMB2	ITGA6_ITGB4	0.00102614	0	LAMININ	ECM-Receptor	KEGG: hsa04512	FALSE
endothelial	melanocyte	LAMA5	ITGA3_ITGB1	0.00102572	0	LAMININ	ECM-Receptor	KEGG: hsa04512	TRUE
fibroblast	endothelial	IGF2	ITGA6_ITGB4	0.00102539	0	IGF	Secreted Signaling	PMID: 28190785; PMID: 28873464	TRUE
fibroblast	RPE	IGF2	IGF1R	0.00102498	0	IGF	Secreted Signaling	PMID: 14604834	TRUE
Schwann cell	endothelial	COL4A1	ITGA9_ITGB1	0.00102041	0	COLLAGEN	ECM-Receptor	KEGG: hsa04512	FALSE
melanocyte	RPE	MDK	PTPRZ1	0.0010114	0	MK	Secreted Signaling	PMID: 28356350	FALSE
macrophage	Schwann cell	GRN	SORT1	0.00100806	0	GRN	Secreted Signaling	PMID: 29555433	TRUE
Schwann cell	fibroblast	TNFSF12	TNFRSF12A	0.00100756	0	TWEAK	Secreted Signaling	KEGG: hsa04060	TRUE
endothelial	fibroblast	SEMA3A	NRP1_PLXNA4	0.00100676	0	SEMA3	Secreted Signaling	PMID: 27533782	TRUE
lymphocyte	fibroblast	CD96	PVR	0.00100114	0	CD96	Cell-Cell Contact	PMID: 15034010	FALSE
fibroblast	Schwann cell	COL6A3	ITGA1_ITGB1	0.000997866	0	COLLAGEN	ECM-Receptor	KEGG: hsa04512	TRUE
fibroblast	RPE	LAMC1	ITGA3_ITGB1	0.000997164	0	LAMININ	ECM-Receptor	KEGG: hsa04512	TRUE
Schwann cell	endothelial	L1CAM	ITGAV_ITGB3	0.000996489	0	L1CAM	Cell-Cell Contact	PMID: 9396761	FALSE
macrophage	macrophage	PECAM1	PECAM1	0.000995754	0	PECAM1	Cell-Cell Contact	KEGG: hsa04514	TRUE
melanocyte	Schwann cell	LAMB2	ITGA2_ITGB1	0.000994999	0	LAMININ	ECM-Receptor	KEGG: hsa04512	TRUE
Schwann cell	Schwann cell	GAS6	AXL	0.000989712	0	GAS	Secreted Signaling	PMID: 27801848	TRUE
endothelial	fibroblast	JAM3	JAM3	0.000989483	0.01	JAM	Cell-Cell Contact	KEGG: hsa04514	TRUE
fibroblast	endothelial	JAM3	JAM3	0.000989483	0.01	JAM	Cell-Cell Contact	KEGG: hsa04514	TRUE
RPE	lymphocyte	THBS4	CD47	0.000987399	0	THBS	ECM-Receptor	KEGG: hsa04512	TRUE
lymphocyte	endothelial	VEGFB	FLT1	0.000984423	0	VEGF	Secreted Signaling	KEGG: hsa04370; PMID: 16633338	TRUE
RPE	melanocyte	THBS4	CD47	0.000984031	0	THBS	ECM-Receptor	KEGG: hsa04512	TRUE
Schwann cell	fibroblast	RARRES2	CMKLR1	0.000983767	0	CHEMERIN	Secreted Signaling	PMID: 24671882	TRUE
Schwann cell	fibroblast	LAMB1	ITGA3_ITGB1	0.000981735	0	LAMININ	ECM-Receptor	KEGG: hsa04512	TRUE
fibroblast	RPE	JAM2	ITGAV_ITGB1	0.000980681	0	JAM	Cell-Cell Contact	KEGG: hsa04514	FALSE
Schwann cell	melanocyte	COL9A3	ITGA3_ITGB1	0.000979668	0	COLLAGEN	ECM-Receptor	KEGG: hsa04512	TRUE
RPE	endothelial	COL9A3	ITGA2_ITGB1	0.000979593	0	COLLAGEN	ECM-Receptor	KEGG: hsa04512	FALSE
endothelial	Schwann cell	CD226	NECTIN2	0.000977026	0	CD226	Cell-Cell Contact	PMID: 24440149	TRUE
Schwann cell	endothelial	NECTIN2	CD226	0.000977026	0	NECTIN	Cell-Cell Contact	KEGG: hsa04514	FALSE
RPE	endothelial	COL9A3	ITGA3_ITGB1	0.000976883	0	COLLAGEN	ECM-Receptor	KEGG: hsa04512	FALSE
endothelial	fibroblast	TGFB1	ACVR1_TGFbR	0.000976318	0	TGFb	Secreted Signaling	PMID: 29376829	FALSE
Schwann cell	mast cell	NCAM1	FGFR1	0.000976008	0	NCAM	Cell-Cell Contact	PMID: 12791257	FALSE
fibroblast	RPE	PTN	SDC3	0.000975669	0	PTN	Secreted Signaling	PMID: 28356350; PMID: 25620911	TRUE
RPE	melanocyte	THBS1	ITGA3_ITGB1	0.000975092	0	THBS	ECM-Receptor	KEGG: hsa04512	FALSE
endothelial	mast cell	DLL4	NOTCH2	0.000972894	0	NOTCH	Cell-Cell Contact	PMID: 22353464	FALSE
melanocyte	Schwann cell	LAMB2	ITGA6_ITGB4	0.000972469	0	LAMININ	ECM-Receptor	KEGG: hsa04512	FALSE
RPE	lymphocyte	FN1	ITGA4_ITGB1	0.000972171	0	FN1	ECM-Receptor	KEGG: hsa04512	FALSE
fibroblast	lymphocyte	ICAM1	ITGAL	0.00097032	0	ICAM	Cell-Cell Contact	PMID: 23602662	TRUE
endothelial	melanocyte	CD226	NECTIN2	0.000969111	0	CD226	Cell-Cell Contact	PMID: 24440149	TRUE
melanocyte	endothelial	NECTIN2	CD226	0.000969111	0	NECTIN	Cell-Cell Contact	KEGG: hsa04514	FALSE
mast cell	Schwann cell	OSM	OSMR_IL6ST	0.00096667	0	OSM	Secreted Signaling	KEGG: hsa04060	FALSE
RPE	mast cell	LGALS9	CD44	0.000963277	0	GALECTIN	Secreted Signaling	PMID: 25065622	TRUE
RPE	Schwann cell	SEMA3B	NRP2_PLXNA3	0.000963031	0.02	SEMA3	Secreted Signaling	PMID: 27533782	TRUE
fibroblast	macrophage	GAS6	MERTK	0.000958781	0	GAS	Secreted Signaling	PMID: 27801848	TRUE
melanocyte	Schwann cell	CDH1	ITGA2_ITGB1	0.000955009	0	CDH1	Cell-Cell Contact	PMID: 12392763	TRUE
mast cell	lymphocyte	ICAM1	ITGAL	0.000952741	0	ICAM	Cell-Cell Contact	PMID: 23602662	TRUE
RPE	fibroblast	NECTIN3	NECTIN2	0.00095018	0	NECTIN	Cell-Cell Contact	PMID: 23027581	FALSE
endothelial	fibroblast	EFNB2	EPHB3	0.000947086	0	EPHB	Cell-Cell Contact	PMID: 15114347	TRUE
RPE	RPE	GAS6	MERTK	0.000945785	0	GAS	Secreted Signaling	PMID: 27801848	TRUE
Schwann cell	Schwann cell	CNTN2	CNTN2	0.000944023	0	CNTN	Cell-Cell Contact	KEGG: hsa04514	TRUE
RPE	Schwann cell	SEMA3B	NRP1_PLXNA3	0.000941299	0	SEMA3	Secreted Signaling	PMID: 27533782	TRUE
RPE	Schwann cell	LAMB2	ITGA6_ITGB1	0.000940858	0.01	LAMININ	ECM-Receptor	KEGG: hsa04512	FALSE
endothelial	Schwann cell	TNXB	SDC4	0.000938741	0.02	TENASCIN	ECM-Receptor	KEGG: hsa04512	TRUE
endothelial	fibroblast	TGFB1	ACVR1B_TGFbR2	0.000934451	0.01	TGFb	Secreted Signaling	PMID: 27449815	FALSE
endothelial	macrophage	DLL4	NOTCH2	0.000934435	0	NOTCH	Cell-Cell Contact	PMID: 22353464	TRUE
macrophage	macrophage	TNF	TNFRSF1A	0.00093303	0	TNF	Secreted Signaling	KEGG: hsa04060	TRUE
endothelial	endothelial	TNXB	ITGA9_ITGB1	0.000932503	0	TENASCIN	ECM-Receptor	KEGG: hsa04512	FALSE
fibroblast	mast cell	TNFSF14	LTBR	0.000932417	0	LIGHT	Secreted Signaling	KEGG: hsa04060	FALSE
Schwann cell	RPE	PDGFA	PDGFRB	0.000928026	0	PDGF	Secreted Signaling	PMID: 15207812	TRUE
melanocyte	endothelial	PGF	FLT1	0.000927053	0	VEGF	Secreted Signaling	KEGG: hsa04370; PMID: 16633338	TRUE
endothelial	fibroblast	CLDN11	CLDN11	0.000926376	0	CLDN	Cell-Cell Contact	KEGG: hsa04514	FALSE
fibroblast	endothelial	CLDN11	CLDN11	0.000926376	0	CLDN	Cell-Cell Contact	KEGG: hsa04514	FALSE
macrophage	endothelial	F11R	JAM2	0.000925733	0	JAM	Cell-Cell Contact	KEGG: hsa04514	TRUE
endothelial	macrophage	JAM2	F11R	0.000925733	0	JAM	Cell-Cell Contact	KEGG: hsa04514	FALSE
fibroblast	endothelial	TNFSF14	TNFRSF14	0.000924359	0	LIGHT	Secreted Signaling	KEGG: hsa04060	TRUE
fibroblast	fibroblast	HBEGF	EGFR_ERBB2	0.000923795	0	EGF	Secreted Signaling	KEGG: hsa04012	FALSE
lymphocyte	RPE	SEMA4D	PLXNB1	0.000922675	0	SEMA4	Cell-Cell Contact	PMID: 27533782	FALSE
endothelial	RPE	LAMA4	ITGA6_ITGB4	0.000917866	0.03	LAMININ	ECM-Receptor	KEGG: hsa04512	FALSE
fibroblast	fibroblast	GDF15	TGFBR2	0.000915174	0	GDF	Secreted Signaling	KEGG: hsa04350	TRUE
Schwann cell	fibroblast	FGF2	FGFR2	0.000913372	0	FGF	Secreted Signaling	PMC: 4393358	TRUE
endothelial	macrophage	CSF1	CSF1R	0.000908537	0	CSF	Secreted Signaling	KEGG: hsa04060	FALSE
macrophage	macrophage	CCL3L1	CCR1	0.00090768	0	CCL	Secreted Signaling	KEGG: hsa04060	TRUE
Schwann cell	melanocyte	COL4A2	ITGA3_ITGB1	0.000907057	0	COLLAGEN	ECM-Receptor	KEGG: hsa04512	TRUE
fibroblast	Schwann cell	LAMA2	ITGA2_ITGB1	0.000906988	0	LAMININ	ECM-Receptor	KEGG: hsa04512	TRUE
RPE	Schwann cell	COL9A3	SDC4	0.000901974	0	COLLAGEN	ECM-Receptor	KEGG: hsa04512	TRUE
Schwann cell	endothelial	LAMB1	DAG1	0.000899785	0	LAMININ	ECM-Receptor	KEGG: hsa04512	FALSE
Schwann cell	macrophage	L1CAM	ITGA4_ITGB7	0.000898318	0	L1CAM	Cell-Cell Contact	PMID: 8557754	TRUE
RPE	endothelial	COL9A3	ITGA9_ITGB1	0.00089598	0	COLLAGEN	ECM-Receptor	KEGG: hsa04512	FALSE
endothelial	Schwann cell	CNTN2	L1CAM	0.000895535	0	CNTN	Cell-Cell Contact	KEGG: hsa04514	FALSE
endothelial	RPE	DLL4	NOTCH2	0.000893633	0	NOTCH	Cell-Cell Contact	PMID: 22353464	TRUE
endothelial	mast cell	DLL1	NOTCH2	0.000892098	0	NOTCH	Cell-Cell Contact	PMID: 22353464	FALSE
melanocyte	Schwann cell	LAMB2	ITGA6_ITGB1	0.000891642	0.02	LAMININ	ECM-Receptor	KEGG: hsa04512	FALSE
RPE	fibroblast	COL9A2	ITGA1_ITGB1	0.000888494	0	COLLAGEN	ECM-Receptor	KEGG: hsa04512	FALSE
Schwann cell	endothelial	ANGPTL4	ITGAV_ITGB3	0.000886786	0.01	ANGPTL	Secreted Signaling	PMID: 30049845	FALSE
fibroblast	Schwann cell	LAMA2	ITGA6_ITGB4	0.00088645	0	LAMININ	ECM-Receptor	KEGG: hsa04512	TRUE
Schwann cell	endothelial	HSPG2	DAG1	0.000885754	0	HSPG	ECM-Receptor	KEGG: hsa04512	FALSE
RPE	Schwann cell	THBS4	CD47	0.000881721	0	THBS	ECM-Receptor	KEGG: hsa04512	TRUE
fibroblast	melanocyte	THBS1	ITGA3_ITGB1	0.000879761	0	THBS	ECM-Receptor	KEGG: hsa04512	TRUE
RPE	endothelial	LAMB2	ITGA2_ITGB1	0.000878195	0.04	LAMININ	ECM-Receptor	KEGG: hsa04512	FALSE
fibroblast	macrophage	IGF2	IGF2R	0.00087768	0	IGF	Secreted Signaling	PMID: 14604834	TRUE
fibroblast	RPE	LAMB1	ITGA6_ITGB4	0.000877051	0	LAMININ	ECM-Receptor	KEGG: hsa04512	FALSE
fibroblast	RPE	IGF2	ITGA6_ITGB4	0.000875524	0	IGF	Secreted Signaling	PMID: 28190785; PMID: 28873464	FALSE
Schwann cell	macrophage	SEMA3B	NRP2_PLXNA1	0.000869423	0	SEMA3	Secreted Signaling	PMID: 27533782	TRUE
Schwann cell	RPE	LAMB1	ITGA3_ITGB1	0.000868579	0	LAMININ	ECM-Receptor	KEGG: hsa04512	TRUE
Schwann cell	melanocyte	SEMA3B	NRP2_PLXNA3	0.000867835	0	SEMA3	Secreted Signaling	PMID: 27533782	TRUE
fibroblast	fibroblast	COL4A1	ITGAV_ITGB8	0.000865723	0.01	COLLAGEN	ECM-Receptor	KEGG: hsa04512	FALSE
melanocyte	fibroblast	EFNA1	EPHA2	0.000864114	0	EPHA	Cell-Cell Contact	PMID: 15114347	TRUE
endothelial	Schwann cell	EFNB2	EPHB3	0.00086296	0	EPHB	Cell-Cell Contact	PMID: 15114347	TRUE
endothelial	endothelial	EFNA1	EPHA7	0.00086252	0	EPHA	Cell-Cell Contact	PMID: 15114347	FALSE
endothelial	Schwann cell	LAMB1	DAG1	0.000862284	0	LAMININ	ECM-Receptor	KEGG: hsa04512	TRUE
fibroblast	endothelial	COL6A3	ITGA10_ITGB1	0.000861988	0	COLLAGEN	ECM-Receptor	KEGG: hsa04512	TRUE
endothelial	lymphocyte	PVR	TIGIT	0.000861801	0	PVR	Cell-Cell Contact	KEGG: hsa04514	FALSE
lymphocyte	endothelial	TIGIT	PVR	0.000861801	0	TIGIT	Cell-Cell Contact	PMID:24987108	FALSE
fibroblast	fibroblast	COL4A2	ITGAV_ITGB8	0.000861693	0.03	COLLAGEN	ECM-Receptor	KEGG: hsa04512	FALSE
fibroblast	fibroblast	RARRES2	CMKLR1	0.000860773	0	CHEMERIN	Secreted Signaling	PMID: 24671882	TRUE
endothelial	macrophage	DLL1	NOTCH2	0.000856829	0	NOTCH	Cell-Cell Contact	PMID: 22353464	TRUE
fibroblast	macrophage	LAMC2	CD44	0.000856295	0	LAMININ	ECM-Receptor	KEGG: hsa04512	TRUE
mast cell	endothelial	VEGFA	FLT1_KDR	0.00085515	0	VEGF	Secreted Signaling	PMID: 16633338	FALSE
endothelial	mast cell	LAMA5	DAG1	0.000854596	0.01	LAMININ	ECM-Receptor	KEGG: hsa04512	FALSE
fibroblast	fibroblast	FGF18	FGFR1	0.00085453	0	FGF	Secreted Signaling	PMC: 4393358	TRUE
Schwann cell	lymphocyte	NCAM1	FGFR1	0.000854479	0	NCAM	Cell-Cell Contact	PMID: 12791257	FALSE
fibroblast	lymphocyte	CLEC2B	KLRB1	0.00085175	0	CLEC	Cell-Cell Contact	PMID: 24223577	FALSE
mast cell	RPE	EFNB2	EPHB3	0.000848157	0	EPHB	Cell-Cell Contact	PMID: 15114347	FALSE
endothelial	endothelial	BMP2	BMPR1A_BMPR2	0.000846848	0	BMP	Secreted Signaling	KEGG: hsa04350; PMID:26893264	FALSE
fibroblast	macrophage	THY1	ITGAM_ITGB2	0.000841724	0	THY1	Cell-Cell Contact	PMID: 15850796	TRUE
endothelial	endothelial	F11R	F11R	0.000841508	0	JAM	Cell-Cell Contact	KEGG: hsa04514	FALSE
Schwann cell	fibroblast	GAS6	AXL	0.000840894	0	GAS	Secreted Signaling	PMID: 27801848	TRUE
Schwann cell	lymphocyte	ICAM1	ITGAL_ITGB2	0.000839951	0	ICAM	Cell-Cell Contact	KEGG: hsa04514	FALSE
Schwann cell	melanocyte	THBS1	ITGA3_ITGB1	0.00083707	0	THBS	ECM-Receptor	KEGG: hsa04512	TRUE
melanocyte	Schwann cell	PROS1	AXL	0.000835065	0.01	PROS	Secreted Signaling	PMID: 29531161	TRUE
fibroblast	Schwann cell	LAMA2	ITGAV_ITGB8	0.000834486	0	LAMININ	ECM-Receptor	KEGG: hsa04512	TRUE
fibroblast	lymphocyte	NECTIN3	TIGIT	0.000833035	0	NECTIN	Cell-Cell Contact	KEGG: hsa04514; PMID: 1313846	FALSE
melanocyte	endothelial	LAMB2	ITGA2_ITGB1	0.000832254	0.04	LAMININ	ECM-Receptor	KEGG: hsa04512	FALSE
endothelial	Schwann cell	SEMA3A	NRP1_PLXNA3	0.000832177	0	SEMA3	Secreted Signaling	PMID: 27533782	TRUE
mast cell	melanocyte	COL9A2	ITGA1_ITGB1	0.000828369	0.03	COLLAGEN	ECM-Receptor	KEGG: hsa04512	FALSE
mast cell	fibroblast	COL9A2	SDC4	0.000826554	0	COLLAGEN	ECM-Receptor	KEGG: hsa04512	FALSE
Schwann cell	RPE	LAMA4	ITGA6_ITGB4	0.000826144	0	LAMININ	ECM-Receptor	KEGG: hsa04512	FALSE
fibroblast	melanocyte	LAMB1	ITGA3_ITGB1	0.00082439	0	LAMININ	ECM-Receptor	KEGG: hsa04512	TRUE
RPE	macrophage	LAMA5	CD44	0.000821234	0.02	LAMININ	ECM-Receptor	KEGG: hsa04512	FALSE
Schwann cell	RPE	LAMC1	ITGA6_ITGB4	0.000819465	0	LAMININ	ECM-Receptor	KEGG: hsa04512	FALSE
endothelial	RPE	DLL1	NOTCH2	0.000819414	0	NOTCH	Cell-Cell Contact	PMID: 22353464	TRUE
RPE	fibroblast	COL4A3	ITGA3_ITGB1	0.000817217	0	COLLAGEN	ECM-Receptor	KEGG: hsa04512	TRUE
endothelial	fibroblast	TGFB1	TGFbR1_R2	0.000816407	0	TGFb	Secreted Signaling	KEGG: hsa04350	FALSE
endothelial	RPE	DLL4	NOTCH1	0.000814945	0	NOTCH	Cell-Cell Contact	PMID: 22353464	TRUE
fibroblast	Schwann cell	LAMA2	ITGA6_ITGB1	0.000812766	0	LAMININ	ECM-Receptor	KEGG: hsa04512	TRUE
Schwann cell	RPE	ANGPTL4	SDC3	0.000812253	0	ANGPTL	Secreted Signaling	PMID: 29017031	TRUE
RPE	fibroblast	PDGFC	PDGFRA	0.000811255	0	PDGF	Secreted Signaling	PMID: 15207812	TRUE
fibroblast	Schwann cell	LAMC2	CD44	0.000809733	0	LAMININ	ECM-Receptor	KEGG: hsa04512	TRUE
RPE	endothelial	THBS4	CD47	0.000804364	0	THBS	ECM-Receptor	KEGG: hsa04512	TRUE
RPE	endothelial	LAMB2	ITGA9_ITGB1	0.00080323	0	LAMININ	ECM-Receptor	KEGG: hsa04512	FALSE
lymphocyte	endothelial	GZMA	PARD3	0.000802465	0	PARs	Secreted Signaling	KEGG: hsa04080	FALSE
endothelial	Schwann cell	CXCL12	ACKR3	0.000801623	0.01	CXCL	Secreted Signaling	KEGG: hsa04060	FALSE
mast cell	endothelial	THBS1	ITGAV_ITGB3	0.000801503	0	THBS	ECM-Receptor	KEGG: hsa04512	FALSE
melanocyte	endothelial	CDH1	ITGA2_ITGB1	0.0007988	0	CDH1	Cell-Cell Contact	PMID: 12392763	FALSE
mast cell	fibroblast	COL9A2	ITGA10_ITGB1	0.000798758	0	COLLAGEN	ECM-Receptor	KEGG: hsa04512	FALSE
endothelial	macrophage	HLA-F	LILRB1	0.000798679	0	MHC-I	Cell-Cell Contact	PMID: 28484462	TRUE
RPE	lymphocyte	LGALS9	PTPRC	0.00079663	0	GALECTIN	Secreted Signaling	PMID: 30120235	TRUE
Schwann cell	endothelial	MPZ	MPZL1	0.000795861	0	MPZ	Cell-Cell Contact	KEGG: hsa04514	TRUE
endothelial	fibroblast	SELE	CD44	0.000795663	0	SELE	Cell-Cell Contact	PMC4571854	FALSE
RPE	RPE	GRN	SORT1	0.000794146	0	GRN	Secreted Signaling	PMID: 29555433	FALSE
fibroblast	fibroblast	JAM2	JAM3	0.000793101	0	JAM	Cell-Cell Contact	PMC1237098; PMID: 11590146	TRUE
fibroblast	fibroblast	JAM3	JAM2	0.000793101	0	JAM	Cell-Cell Contact	KEGG: hsa04514	FALSE
fibroblast	lymphocyte	LAMC3	CD44	0.00079259	0	LAMININ	ECM-Receptor	KEGG: hsa04512	TRUE
melanocyte	fibroblast	MPZL1	MPZL1	0.000789919	0	MPZ	Cell-Cell Contact	KEGG: hsa04514	TRUE
fibroblast	melanocyte	MPZL1	MPZL1	0.000789919	0	MPZ	Cell-Cell Contact	KEGG: hsa04514	TRUE
fibroblast	melanocyte	GAS6	TYRO3	0.000788765	0	GAS	Secreted Signaling	PMID: 27801848	TRUE
melanocyte	lymphocyte	LAMA5	CD44	0.000786253	0	LAMININ	ECM-Receptor	KEGG: hsa04512	TRUE
melanocyte	Schwann cell	COL6A1	ITGA2_ITGB1	0.000785134	0	COLLAGEN	ECM-Receptor	KEGG: hsa04512	TRUE
RPE	RPE	COL9A3	SDC4	0.000782911	0	COLLAGEN	ECM-Receptor	KEGG: hsa04512	FALSE
mast cell	fibroblast	CD99	CD99L2	0.000780106	0.03	CD99	Cell-Cell Contact	KEGG: hsa04514	FALSE
Schwann cell	Schwann cell	LAMB2	ITGA2_ITGB1	0.000779518	0	LAMININ	ECM-Receptor	KEGG: hsa04512	TRUE
endothelial	fibroblast	LAMA5	ITGA3_ITGB1	0.000778571	0	LAMININ	ECM-Receptor	KEGG: hsa04512	TRUE
RPE	Schwann cell	LAMA5	CD44	0.000776578	0.04	LAMININ	ECM-Receptor	KEGG: hsa04512	FALSE
Schwann cell	melanocyte	LAMA4	ITGA3_ITGB1	0.000776537	0	LAMININ	ECM-Receptor	KEGG: hsa04512	TRUE
endothelial	endothelial	ANGPT2	TEK	0.000775554	0	ANGPT	Secreted Signaling	PMID: 20651738	FALSE
Schwann cell	melanocyte	LAMC1	ITGA3_ITGB1	0.00077026	0	LAMININ	ECM-Receptor	KEGG: hsa04512	TRUE
macrophage	melanocyte	VSIR	IGSF11	0.000768988	0	VISTA	Cell-Cell Contact	KEGG: hsa04514	FALSE
fibroblast	melanocyte	LAMC3	CD44	0.000767835	0	LAMININ	ECM-Receptor	KEGG: hsa04512	TRUE
macrophage	fibroblast	HBEGF	EGFR	0.000766483	0	EGF	Secreted Signaling	KEGG: hsa04012	FALSE
endothelial	Schwann cell	F11R	JAM3	0.000766378	0	JAM	Cell-Cell Contact	KEGG: hsa04514	TRUE
Schwann cell	endothelial	JAM3	F11R	0.000766378	0	JAM	Cell-Cell Contact	KEGG: hsa04514	FALSE
Schwann cell	Schwann cell	LAMB2	ITGA6_ITGB4	0.000761864	0	LAMININ	ECM-Receptor	KEGG: hsa04512	TRUE
melanocyte	melanocyte	LAMA5	CD44	0.000761695	0	LAMININ	ECM-Receptor	KEGG: hsa04512	TRUE
melanocyte	endothelial	LAMB2	ITGA9_ITGB1	0.000761207	0	LAMININ	ECM-Receptor	KEGG: hsa04512	FALSE
mast cell	macrophage	COL9A2	ITGA1_ITGB1	0.000760764	0.03	COLLAGEN	ECM-Receptor	KEGG: hsa04512	FALSE
mast cell	Schwann cell	COL9A2	ITGA10_ITGB1	0.000758707	0	COLLAGEN	ECM-Receptor	KEGG: hsa04512	FALSE
fibroblast	endothelial	LAMA2	ITGA2_ITGB1	0.000758627	0	LAMININ	ECM-Receptor	KEGG: hsa04512	FALSE
endothelial	lymphocyte	FN1	ITGA4_ITGB7	0.000756897	0	FN1	ECM-Receptor	KEGG: hsa04512	TRUE
fibroblast	endothelial	LAMA2	ITGA3_ITGB1	0.000756528	0	LAMININ	ECM-Receptor	KEGG: hsa04512	FALSE
fibroblast	Schwann cell	HSPG2	DAG1	0.000754457	0	HSPG	ECM-Receptor	KEGG: hsa04512	TRUE
melanocyte	lymphocyte	ICAM1	ITGAL_ITGB2	0.000753406	0	ICAM	Cell-Cell Contact	KEGG: hsa04514	FALSE
endothelial	RPE	EFNB1	EPHB3	0.000749729	0	EPHB	Cell-Cell Contact	PMID: 15114347	FALSE
fibroblast	endothelial	ANGPTL4	ITGAV_ITGB3	0.000749035	0.01	ANGPTL	Secreted Signaling	PMID: 30049845	FALSE
endothelial	RPE	DLL1	NOTCH1	0.000747256	0	NOTCH	Cell-Cell Contact	PMID: 22353464	TRUE
lymphocyte	melanocyte	TGFB1	ACVR1B_TGFbR2	0.000744543	0	TGFb	Secreted Signaling	PMID: 27449815	TRUE
Schwann cell	fibroblast	COL9A3	ITGA3_ITGB1	0.00074361	0	COLLAGEN	ECM-Receptor	KEGG: hsa04512	TRUE
RPE	RPE	COL4A3	ITGA1_ITGB1	0.000742128	0	COLLAGEN	ECM-Receptor	KEGG: hsa04512	FALSE
fibroblast	fibroblast	COL6A3	ITGA1_ITGB1	0.000741681	0	COLLAGEN	ECM-Receptor	KEGG: hsa04512	TRUE
RPE	mast cell	C4A	C3AR1	0.000740608	0.01	COMPLEMENT	Secreted Signaling	PMID: 16234578	FALSE
RPE	fibroblast	THBS1	ITGA3_ITGB1	0.000740136	0.01	THBS	ECM-Receptor	KEGG: hsa04512	FALSE
endothelial	endothelial	VEGFC	FLT4	0.000738928	0	VEGF	Secreted Signaling	KEGG: hsa04370; PMID: 16633338	TRUE
RPE	endothelial	SEMA3C	NRP1_PLXNA2	0.000737089	0	SEMA3	Secreted Signaling	PMID: 27533782	FALSE
macrophage	macrophage	CCL4	CCR5	0.000734802	0	CCL	Secreted Signaling	KEGG: hsa04060	TRUE
macrophage	RPE	ITGB2	ICAM1	0.000732696	0.04	ITGB2	Cell-Cell Contact	KEGG: hsa04514	FALSE
Schwann cell	melanocyte	SEMA3C	PLXND1	0.000725973	0	SEMA3	Secreted Signaling	PMID: 27533782	TRUE
macrophage	macrophage	ITGB2	ICAM2	0.000723081	0	ITGB2	Cell-Cell Contact	KEGG: hsa04514	TRUE
[truncated: 1,431 more rows]

## Sheet: SupplementaryTable5
EMITTER_CELLTYPE	RECEIVER_CELLTYPE	LRI	CCI_SCORE	P_VALUE	BH_P_VALUE	LRI_origin	in_CellChat
RPE	Schwann cell	TTR:NGFR	39.3435	0	0	CellPhoneDB	FALSE
lymphocyte	lymphocyte	B2M:KLRD1	24.0649	0	0	CellTalkDB;SingleCellSignalR	FALSE
RPE	Schwann cell	TTR:DDR1	23.2484	0	0	CellPhoneDB	FALSE
Schwann cell	Schwann cell	MPZ:MPZ	22.519	0	0	CellChat;NicheNet	TRUE
lymphocyte	lymphocyte	B2M:CD3D	20.5237	0	0	CellTalkDB;SingleCellSignalR	FALSE
macrophage	lymphocyte	B2M:KLRD1	19.1599	0	0	CellTalkDB;SingleCellSignalR	FALSE
Schwann cell	Schwann cell	LGALS1:LGALS1	18.9153	0	0	ICELLNET	FALSE
endothelial	lymphocyte	B2M:KLRD1	18.8027	0	0	CellTalkDB;SingleCellSignalR	FALSE
RPE	mast cell	TIMP3:CD44	18.0736	0	0	CellTalkDB	FALSE
fibroblast	mast cell	TIMP1:CD63	17.0878	0	0	CellTalkDB;connectomeDB2020;SingleCellSignalR	FALSE
lymphocyte	lymphocyte	B2M:CD247	17.0284	0	0	CellTalkDB;SingleCellSignalR	FALSE
lymphocyte	lymphocyte	B2M:HLA-F	16.9801	0	0	CellTalkDB;connectomeDB2020;SingleCellSignalR	FALSE
mast cell	RPE	RPS27A:LDLR	16.9612	0	0	SingleCellSignalR	FALSE
endothelial	macrophage	APP:CD74	16.8103	0	0	CellChat;CellPhoneDB;CellTalkDB;connectomeDB2020;SingleCellSignalR	TRUE
macrophage	lymphocyte	B2M:CD3D	16.3405	0	0	CellTalkDB;SingleCellSignalR	FALSE
lymphocyte	endothelial	CCL5:ACKR1	16.1986	0	0	CellChat;CellPhoneDB;CellTalkDB;connectomeDB2020;ICELLNET;SingleCellSignalR	TRUE
endothelial	mast cell	TIMP1:CD63	16.0937	0	0	CellTalkDB;connectomeDB2020;SingleCellSignalR	FALSE
endothelial	lymphocyte	B2M:CD3D	16.0358	0	0	CellTalkDB;SingleCellSignalR	FALSE
mast cell	lymphocyte	B2M:KLRD1	15.9408	0	0	CellTalkDB;SingleCellSignalR	FALSE
lymphocyte	RPE	RPS27A:LDLR	15.5428	0	0	SingleCellSignalR	FALSE
lymphocyte	lymphocyte	HLA-B:KLRD1	15.3523	0	0	CellTalkDB;connectomeDB2020;SingleCellSignalR	FALSE
Schwann cell	lymphocyte	B2M:KLRD1	15.1976	0	0	CellTalkDB;SingleCellSignalR	FALSE
lymphocyte	RPE	HLA-A:APLP2	15.0948	0	0	CellTalkDB;connectomeDB2020;SingleCellSignalR	FALSE
Schwann cell	lymphocyte	LGALS1:PTPRC	14.913	0	0	CellTalkDB;connectomeDB2020;SingleCellSignalR	FALSE
macrophage	RPE	RPS27A:LDLR	14.542	0	0	SingleCellSignalR	FALSE
Schwann cell	mast cell	SPP1:CD44	14.4906	0	0	CellChat;CellPhoneDB;CellTalkDB;connectomeDB2020;NicheNet;SingleCellSignalR	TRUE
lymphocyte	lymphocyte	B2M:KLRC1	14.3449	0	0	CellTalkDB;SingleCellSignalR	FALSE
mast cell	endothelial	RPS27A:TGFBR2	14.2056	0	0	SingleCellSignalR	FALSE
mast cell	lymphocyte	B2M:CD3D	13.5951	0	0	CellTalkDB;SingleCellSignalR	FALSE
macrophage	lymphocyte	B2M:CD247	13.5576	0	0	CellTalkDB;SingleCellSignalR	FALSE
endothelial	RPE	RPS27A:LDLR	13.5318	0	0	SingleCellSignalR	FALSE
macrophage	lymphocyte	B2M:HLA-F	13.5192	0	0	CellTalkDB;connectomeDB2020;SingleCellSignalR	FALSE
fibroblast	mast cell	TIMP3:CD44	13.4574	0	0	CellTalkDB	FALSE
RPE	melanocyte	TIMP3:CD44	13.3699	0	0	CellTalkDB	FALSE
lymphocyte	lymphocyte	B2M:CD3G	13.3533	0	0	CellTalkDB;SingleCellSignalR	FALSE
endothelial	lymphocyte	B2M:CD247	13.3048	0	0	CellTalkDB;SingleCellSignalR	FALSE
endothelial	lymphocyte	B2M:HLA-F	13.2671	0	0	CellTalkDB;connectomeDB2020;SingleCellSignalR	FALSE
Schwann cell	fibroblast	LGALS1:LGALS1	13.1902	0	0	ICELLNET	FALSE
fibroblast	Schwann cell	LGALS1:LGALS1	13.1902	0	0	ICELLNET	FALSE
lymphocyte	lymphocyte	HLA-B:CD3D	13.0932	0	0	CellTalkDB;SingleCellSignalR	FALSE
fibroblast	melanocyte	TIMP1:CD63	13.0681	0	0	CellTalkDB;connectomeDB2020;SingleCellSignalR	FALSE
lymphocyte	endothelial	RPS27A:TGFBR2	13.0176	0	0	SingleCellSignalR	FALSE
fibroblast	macrophage	MIF:CD74	13.0067	0	0	CellPhoneDB;CellTalkDB;connectomeDB2020;ICELLNET	FALSE
Schwann cell	lymphocyte	B2M:CD3D	12.9612	0	0	CellTalkDB;SingleCellSignalR	FALSE
endothelial	macrophage	MIF:CD74	12.8253	0	0	CellPhoneDB;CellTalkDB;connectomeDB2020;ICELLNET	FALSE
fibroblast	RPE	TIMP1:CD63	12.3243	0	0	CellTalkDB;connectomeDB2020;SingleCellSignalR	FALSE
endothelial	melanocyte	TIMP1:CD63	12.3078	0	0	CellTalkDB;connectomeDB2020;SingleCellSignalR	FALSE
macrophage	endothelial	RPS27A:TGFBR2	12.1794	0	0	SingleCellSignalR	FALSE
fibroblast	fibroblast	TIMP1:CD63	12.1393	0	0	CellTalkDB;connectomeDB2020;SingleCellSignalR	FALSE
Schwann cell	mast cell	TIMP3:CD44	12.1175	0	0	CellTalkDB	FALSE
mast cell	melanocyte	RPS27A:LDLR	12.0757	0	0	SingleCellSignalR	FALSE
RPE	lymphocyte	TIMP3:CD44	11.9543	0	0	CellTalkDB	FALSE
endothelial	mast cell	TIMP3:CD44	11.9468	0	0	CellTalkDB	FALSE
Schwann cell	mast cell	LGALS1:CD69	11.9347	0	0	connectomeDB2020;ICELLNET	FALSE
lymphocyte	endothelial	B2M:HLA-F	11.8727	0	0	CellTalkDB;connectomeDB2020;SingleCellSignalR	FALSE
lymphocyte	macrophage	MIF:CD74	11.716	0	0	CellPhoneDB;CellTalkDB;connectomeDB2020;ICELLNET	FALSE
mast cell	macrophage	MIF:CD74	11.6825	0	0	CellPhoneDB;CellTalkDB;connectomeDB2020;ICELLNET	FALSE
melanocyte	RPE	RPS27A:LDLR	11.623	0	0	SingleCellSignalR	FALSE
endothelial	RPE	TIMP1:CD63	11.6073	0	0	CellTalkDB;connectomeDB2020;SingleCellSignalR	FALSE
endothelial	fibroblast	TIMP1:CD63	11.4331	0	0	CellTalkDB;connectomeDB2020;SingleCellSignalR	FALSE
macrophage	lymphocyte	B2M:KLRC1	11.4211	0	0	CellTalkDB;SingleCellSignalR	FALSE
mast cell	endothelial	PTGS2:CAV1	11.4099	0	0	CellTalkDB;connectomeDB2020;SingleCellSignalR	FALSE
Schwann cell	mast cell	LGALS1:LGALS1	11.3935	0	0	ICELLNET	FALSE
mast cell	Schwann cell	LGALS1:LGALS1	11.3935	0	0	ICELLNET	FALSE
Schwann cell	macrophage	APP:CD74	11.3822	0	0	CellChat;CellPhoneDB;CellTalkDB;connectomeDB2020;SingleCellSignalR	TRUE
lymphocyte	macrophage	RPS19:C5AR1	11.3688	0	0	CellPhoneDB;connectomeDB2020;NicheNet;SingleCellSignalR	FALSE
endothelial	endothelial	RPS27A:TGFBR2	11.3333	0	0	SingleCellSignalR	FALSE
mast cell	lymphocyte	B2M:CD247	11.2797	0	0	CellTalkDB;SingleCellSignalR	FALSE
Schwann cell	macrophage	MIF:CD74	11.2683	0	0	CellPhoneDB;CellTalkDB;connectomeDB2020;ICELLNET	FALSE
lymphocyte	macrophage	B2M:HLA-F	11.2574	0	0	CellTalkDB;connectomeDB2020;SingleCellSignalR	FALSE
mast cell	lymphocyte	B2M:HLA-F	11.2478	0	0	CellTalkDB;connectomeDB2020;SingleCellSignalR	FALSE
mast cell	Schwann cell	RPS27A:TGFBR2	11.244	0	0	SingleCellSignalR	FALSE
fibroblast	lymphocyte	B2M:KLRD1	11.2314	0	0	CellTalkDB;SingleCellSignalR	FALSE
macrophage	lymphocyte	HLA-B:KLRD1	11.2254	0	0	CellTalkDB;connectomeDB2020;SingleCellSignalR	FALSE
endothelial	lymphocyte	B2M:KLRC1	11.2082	0	0	CellTalkDB;SingleCellSignalR	FALSE
Schwann cell	macrophage	LGALS1:LGALS1	11.1245	0	0	ICELLNET	FALSE
macrophage	Schwann cell	LGALS1:LGALS1	11.1245	0	0	ICELLNET	FALSE
fibroblast	endothelial	TIMP1:CD63	11.1137	0	0	CellTalkDB;connectomeDB2020;SingleCellSignalR	FALSE
RPE	macrophage	APP:CD74	11.0963	0	0	CellChat;CellPhoneDB;CellTalkDB;connectomeDB2020;SingleCellSignalR	TRUE
lymphocyte	melanocyte	RPS27A:LDLR	11.0658	0	0	SingleCellSignalR	FALSE
fibroblast	Schwann cell	TIMP1:CD63	11.0206	0	0	CellTalkDB;connectomeDB2020;SingleCellSignalR	FALSE
fibroblast	RPE	RPS27A:LDLR	10.9382	0	0	SingleCellSignalR	FALSE
Schwann cell	lymphocyte	HMGB1:CXCR4	10.8341	0	0	CellTalkDB	FALSE
lymphocyte	lymphocyte	TGFB1:CXCR4	10.8281	0	0	CellTalkDB;SingleCellSignalR	FALSE
lymphocyte	fibroblast	HLA-A:APLP2	10.7964	0	0	CellTalkDB;connectomeDB2020;SingleCellSignalR	FALSE
Schwann cell	melanocyte	LGALS1:LGALS1	10.7578	0	0	ICELLNET	FALSE
melanocyte	Schwann cell	LGALS1:LGALS1	10.7578	0	0	ICELLNET	FALSE
Schwann cell	lymphocyte	B2M:CD247	10.7538	0	0	CellTalkDB;SingleCellSignalR	FALSE
Schwann cell	lymphocyte	B2M:HLA-F	10.7234	0	0	CellTalkDB;connectomeDB2020;SingleCellSignalR	FALSE
Schwann cell	melanocyte	SPP1:CD44	10.7193	0	0	CellChat;CellPhoneDB;CellTalkDB;connectomeDB2020;NicheNet;SingleCellSignalR	TRUE
fibroblast	macrophage	APP:CD74	10.6721	0	0	CellChat;CellPhoneDB;CellTalkDB;connectomeDB2020;SingleCellSignalR	TRUE
lymphocyte	lymphocyte	HLA-C:CD3D	10.6544	0	0	CellTalkDB;SingleCellSignalR	FALSE
macrophage	lymphocyte	B2M:CD3G	10.6316	0	0	CellTalkDB;SingleCellSignalR	FALSE
lymphocyte	lymphocyte	HLA-A:CD3D	10.5594	0	0	CellTalkDB;SingleCellSignalR	FALSE
lymphocyte	endothelial	HLA-B:CANX	10.5351	0	0	CellTalkDB;connectomeDB2020;SingleCellSignalR	FALSE
lymphocyte	RPE	HLA-B:CANX	10.4772	0	0	CellTalkDB;connectomeDB2020;SingleCellSignalR	FALSE
Schwann cell	endothelial	CCN1:CAV1	10.4758	0	0	CellTalkDB;SingleCellSignalR	FALSE
endothelial	endothelial	TIMP1:CD63	10.4671	0.0014	0.00347519	CellTalkDB;connectomeDB2020;SingleCellSignalR	FALSE
endothelial	lymphocyte	B2M:CD3G	10.4334	0	0	CellTalkDB;SingleCellSignalR	FALSE
fibroblast	lymphocyte	LGALS1:PTPRC	10.3993	0	0	CellTalkDB;connectomeDB2020;SingleCellSignalR	FALSE
endothelial	Schwann cell	TIMP1:CD63	10.3794	0.0014	0.00347519	CellTalkDB;connectomeDB2020;SingleCellSignalR	FALSE
fibroblast	macrophage	TIMP1:CD63	10.3563	0	0	CellTalkDB;connectomeDB2020;SingleCellSignalR	FALSE
macrophage	melanocyte	RPS27A:LDLR	10.3533	0	0	SingleCellSignalR	FALSE
lymphocyte	Schwann cell	RPS27A:TGFBR2	10.3037	0	0	SingleCellSignalR	FALSE
endothelial	lymphocyte	APP:RPSA	10.2531	0	0	CellTalkDB	FALSE
lymphocyte	mast cell	HLA-B:CANX	10.2252	0	0	CellTalkDB;connectomeDB2020;SingleCellSignalR	FALSE
RPE	macrophage	MIF:CD74	10.2135	0	0	CellPhoneDB;CellTalkDB;connectomeDB2020;ICELLNET	FALSE
lymphocyte	macrophage	HLA-B:CANX	10.0707	0	0	CellTalkDB;connectomeDB2020;SingleCellSignalR	FALSE
macrophage	mast cell	S100A8:CD69	10.0181	0	0	CellTalkDB	FALSE
melanocyte	macrophage	APP:CD74	9.97972	0	0	CellChat;CellPhoneDB;CellTalkDB;connectomeDB2020;SingleCellSignalR	TRUE
fibroblast	melanocyte	TIMP3:CD44	9.95503	0	0	CellTalkDB	FALSE
endothelial	lymphocyte	HLA-B:KLRD1	9.86258	0	0	CellTalkDB;connectomeDB2020;SingleCellSignalR	FALSE
mast cell	macrophage	RPS27A:LDLR	9.81041	0.0007	0.00179654	SingleCellSignalR	FALSE
endothelial	macrophage	TIMP1:CD63	9.7538	0.0133	0.0287379	CellTalkDB;connectomeDB2020;SingleCellSignalR	FALSE
melanocyte	endothelial	RPS27A:TGFBR2	9.73465	0	0	SingleCellSignalR	FALSE
lymphocyte	Schwann cell	HLA-B:CANX	9.69356	0	0	CellTalkDB;connectomeDB2020;SingleCellSignalR	FALSE
lymphocyte	macrophage	B2M:TFRC	9.6711	0	0	CellTalkDB;SingleCellSignalR	FALSE
melanocyte	macrophage	MIF:CD74	9.64591	0	0	CellPhoneDB;CellTalkDB;connectomeDB2020;ICELLNET	FALSE
macrophage	Schwann cell	RPS27A:TGFBR2	9.64022	0	0	SingleCellSignalR	FALSE
endothelial	melanocyte	RPS27A:LDLR	9.63405	0	0	SingleCellSignalR	FALSE
RPE	macrophage	TIMP3:CD44	9.63347	0	0	CellTalkDB	FALSE
Schwann cell	endothelial	LGALS1:LGALS1	9.62896	0	0	ICELLNET	FALSE
endothelial	Schwann cell	LGALS1:LGALS1	9.62896	0	0	ICELLNET	FALSE
mast cell	lymphocyte	RPS27A:LDLR	9.5958	0.0003	0.000798516	SingleCellSignalR	FALSE
Schwann cell	lymphocyte	SPP1:CD44	9.58442	0	0	CellChat;CellPhoneDB;CellTalkDB;connectomeDB2020;NicheNet;SingleCellSignalR	TRUE
fibroblast	lymphocyte	B2M:CD3D	9.57867	0	0	CellTalkDB;SingleCellSignalR	FALSE
macrophage	lymphocyte	HLA-B:CD3D	9.57355	0	0	CellTalkDB;SingleCellSignalR	FALSE
mast cell	Schwann cell	RPS27A:LDLR	9.56528	0.0025	0.00598931	SingleCellSignalR	FALSE
lymphocyte	macrophage	HLA-A:APLP2	9.55755	0	0	CellTalkDB;connectomeDB2020;SingleCellSignalR	FALSE
endothelial	Schwann cell	APP:CD74	9.5557	0	0	CellChat;CellPhoneDB;CellTalkDB;connectomeDB2020;SingleCellSignalR	TRUE
macrophage	macrophage	RPS19:C5AR1	9.54322	0	0	CellPhoneDB;connectomeDB2020;NicheNet;SingleCellSignalR	FALSE
mast cell	lymphocyte	B2M:KLRC1	9.50219	0	0	CellTalkDB;SingleCellSignalR	FALSE
macrophage	endothelial	B2M:HLA-F	9.45275	0	0	CellTalkDB;connectomeDB2020;SingleCellSignalR	FALSE
macrophage	RPE	HLA-A:APLP2	9.40429	0	0	CellTalkDB;connectomeDB2020;SingleCellSignalR	FALSE
Schwann cell	endothelial	HSPA1A:TLR4	9.36547	0	0	CellTalkDB;SingleCellSignalR	FALSE
endothelial	endothelial	B2M:HLA-F	9.27652	0	0	CellTalkDB;connectomeDB2020;SingleCellSignalR	FALSE
fibroblast	fibroblast	APOD:LEPR	9.25449	0	0	CellTalkDB;connectomeDB2020;SingleCellSignalR	FALSE
endothelial	macrophage	APP:RPSA	9.24195	0	0	CellTalkDB	FALSE
mast cell	macrophage	ANXA1:FPR1	9.21554	0	0	CellChat;CellPhoneDB;CellTalkDB;connectomeDB2020;NicheNet;SingleCellSignalR	TRUE
endothelial	lymphocyte	HMGB1:CXCR4	9.21412	0	0	CellTalkDB	FALSE
endothelial	endothelial	APP:CD74	9.21059	0	0	CellChat;CellPhoneDB;CellTalkDB;connectomeDB2020;SingleCellSignalR	TRUE
fibroblast	fibroblast	LGALS1:LGALS1	9.19787	0	0	ICELLNET	FALSE
endothelial	lymphocyte	CD59:CD2	9.18077	0	0	CellTalkDB;connectomeDB2020;SingleCellSignalR	FALSE
fibroblast	endothelial	RPS27A:TGFBR2	9.16112	0	0	SingleCellSignalR	FALSE
fibroblast	endothelial	CCN1:CAV1	9.14393	0	0	CellTalkDB;SingleCellSignalR	FALSE
lymphocyte	fibroblast	HLA-B:CANX	9.07474	0	0	CellTalkDB;connectomeDB2020;SingleCellSignalR	FALSE
Schwann cell	lymphocyte	B2M:KLRC1	9.05916	0	0	CellTalkDB;SingleCellSignalR	FALSE
lymphocyte	lymphocyte	HLA-A:CD8A	9.05385	0	0	CellChat;NicheNet	TRUE
mast cell	mast cell	RPS27A:ADRB2	9.0263	0	0	SingleCellSignalR	FALSE
macrophage	macrophage	MIF:CD74	9.01117	0	0	CellPhoneDB;CellTalkDB;connectomeDB2020;ICELLNET	FALSE
lymphocyte	macrophage	RPS27A:LDLR	8.98999	0.0029	0.00690058	SingleCellSignalR	FALSE
mast cell	lymphocyte	LGALS1:PTPRC	8.98275	0	0	CellTalkDB;connectomeDB2020;SingleCellSignalR	FALSE
endothelial	Schwann cell	RPS27A:TGFBR2	8.97052	0	0	SingleCellSignalR	FALSE
Schwann cell	melanocyte	TIMP3:CD44	8.96388	0	0	CellTalkDB	FALSE
macrophage	macrophage	B2M:HLA-F	8.96291	0	0	CellTalkDB;connectomeDB2020;SingleCellSignalR	FALSE
fibroblast	lymphocyte	TIMP3:CD44	8.90104	0	0	CellTalkDB	FALSE
lymphocyte	melanocyte	B2M:TFRC	8.86114	0	0	CellTalkDB;SingleCellSignalR	FALSE
mast cell	lymphocyte	B2M:CD3G	8.84532	0	0	CellTalkDB;SingleCellSignalR	FALSE
endothelial	melanocyte	TIMP3:CD44	8.83762	0	0	CellTalkDB	FALSE
endothelial	RPE	HLA-A:APLP2	8.83643	0	0	CellTalkDB;connectomeDB2020;SingleCellSignalR	FALSE
mast cell	fibroblast	RPS27A:LDLR	8.82066	0.0018	0.00440049	SingleCellSignalR	FALSE
endothelial	macrophage	B2M:HLA-F	8.79581	0	0	CellTalkDB;connectomeDB2020;SingleCellSignalR	FALSE
lymphocyte	lymphocyte	RPS27A:LDLR	8.79333	0.0001	0.000276004	SingleCellSignalR	FALSE
macrophage	lymphocyte	LGALS1:PTPRC	8.77066	0	0	CellTalkDB;connectomeDB2020;SingleCellSignalR	FALSE
lymphocyte	Schwann cell	RPS27A:LDLR	8.76536	0.0104	0.0228938	SingleCellSignalR	FALSE
endothelial	macrophage	RPS19:C5AR1	8.72756	0	0	CellPhoneDB;connectomeDB2020;NicheNet;SingleCellSignalR	FALSE
fibroblast	lymphocyte	HMGB1:CXCR4	8.69152	0	0	CellTalkDB	FALSE
lymphocyte	melanocyte	HLA-B:CANX	8.67402	0	0	CellTalkDB;connectomeDB2020;SingleCellSignalR	FALSE
macrophage	endothelial	HSPA1A:TLR4	8.63329	0	0	CellTalkDB;SingleCellSignalR	FALSE
endothelial	endothelial	CCL14:ACKR1	8.62529	0	0	CellChat;CellTalkDB;ICELLNET;SingleCellSignalR	TRUE
lymphocyte	endothelial	TGFB1:CAV1	8.59667	0	0	CellTalkDB;SingleCellSignalR	FALSE
melanocyte	endothelial	CCL5:ACKR1	8.548	0	0	CellChat;CellPhoneDB;CellTalkDB;connectomeDB2020;ICELLNET;SingleCellSignalR	TRUE
lymphocyte	Schwann cell	HLA-A:APLP2	8.54665	0	0	CellTalkDB;connectomeDB2020;SingleCellSignalR	FALSE
lymphocyte	lymphocyte	HLA-B:CD3G	8.51876	0	0	CellTalkDB;SingleCellSignalR	FALSE
lymphocyte	Schwann cell	B2M:TFRC	8.48249	0	0	CellTalkDB;SingleCellSignalR	FALSE
melanocyte	lymphocyte	LGALS1:PTPRC	8.48154	0	0	CellTalkDB;connectomeDB2020;SingleCellSignalR	FALSE
lymphocyte	lymphocyte	HMGB1:CXCR4	8.47649	0	0	CellTalkDB	FALSE
Schwann cell	lymphocyte	B2M:CD3G	8.43291	0	0	CellTalkDB;SingleCellSignalR	FALSE
endothelial	lymphocyte	HLA-B:CD3D	8.41127	0	0	CellTalkDB;SingleCellSignalR	FALSE
Schwann cell	lymphocyte	LGALS1:LGALS1	8.39169	0.0009	0.00228401	ICELLNET	FALSE
lymphocyte	Schwann cell	LGALS1:LGALS1	8.39169	0.0009	0.00228401	ICELLNET	FALSE
endothelial	endothelial	ICAM1:CAV1	8.37911	0	0	CellTalkDB;SingleCellSignalR	FALSE
macrophage	endothelial	CXCL8:ACKR1	8.35724	0	0	CellChat;CellPhoneDB;CellTalkDB;connectomeDB2020;ICELLNET;SingleCellSignalR	TRUE
endothelial	mast cell	APP:RPSA	8.33813	0	0	CellTalkDB	FALSE
fibroblast	mast cell	LGALS1:CD69	8.32241	0	0	connectomeDB2020;ICELLNET	FALSE
melanocyte	melanocyte	RPS27A:LDLR	8.27509	0.0062	0.0141412	SingleCellSignalR	FALSE
lymphocyte	mast cell	RPS27A:ADRB2	8.27146	0	0	SingleCellSignalR	FALSE
Schwann cell	lymphocyte	HLA-B:KLRD1	8.20233	0	0	CellTalkDB;connectomeDB2020;SingleCellSignalR	FALSE
lymphocyte	fibroblast	RPS27A:LDLR	8.08301	0.0016	0.00394164	SingleCellSignalR	FALSE
lymphocyte	fibroblast	B2M:TFRC	8.07893	0	0	CellTalkDB;SingleCellSignalR	FALSE
Schwann cell	endothelial	CCL5:ACKR1	8.0671	0	0	CellChat;CellPhoneDB;CellTalkDB;connectomeDB2020;ICELLNET;SingleCellSignalR	TRUE
endothelial	endothelial	APP:CAV1	8.02893	0	0	CellTalkDB;connectomeDB2020;SingleCellSignalR	FALSE
lymphocyte	macrophage	B2M:LILRB2	8.01543	0	0	CellTalkDB;SingleCellSignalR	FALSE
Schwann cell	lymphocyte	TIMP3:CD44	8.01483	0	0	CellTalkDB	FALSE
mast cell	fibroblast	ANXA1:EGFR	7.99417	0	0	CellTalkDB;connectomeDB2020;SingleCellSignalR	FALSE
mast cell	macrophage	ANXA1:FPR3	7.98355	0	0	CellPhoneDB;CellTalkDB;connectomeDB2020;NicheNet;SingleCellSignalR	FALSE
RPE	fibroblast	TTR:NGFR	7.96104	0	0	CellPhoneDB	FALSE
fibroblast	lymphocyte	B2M:CD247	7.94736	0	0	CellTalkDB;SingleCellSignalR	FALSE
endothelial	endothelial	APP:RPSA	7.93129	0	0	CellTalkDB	FALSE
mast cell	lymphocyte	HMGB1:CXCR4	7.92551	0	0	CellTalkDB	FALSE
fibroblast	lymphocyte	B2M:HLA-F	7.92484	0	0	CellTalkDB;connectomeDB2020;SingleCellSignalR	FALSE
endothelial	lymphocyte	TIMP3:CD44	7.90194	0	0	CellTalkDB	FALSE
mast cell	endothelial	B2M:HLA-F	7.86456	0.0001	0.000276004	CellTalkDB;connectomeDB2020;SingleCellSignalR	FALSE
lymphocyte	RPE	B2M:TFRC	7.82638	0	0	CellTalkDB;SingleCellSignalR	FALSE
fibroblast	lymphocyte	MIF:CXCR4	7.82473	0	0	CellTalkDB;connectomeDB2020;ICELLNET	FALSE
lymphocyte	lymphocyte	HLA-B:CANX	7.8009	0	0	CellTalkDB;connectomeDB2020;SingleCellSignalR	FALSE
macrophage	lymphocyte	HMGB1:CXCR4	7.7731	0	0	CellTalkDB	FALSE
mast cell	RPE	HLA-A:APLP2	7.75783	0	0	CellTalkDB;connectomeDB2020;SingleCellSignalR	FALSE
macrophage	mast cell	RPS27A:ADRB2	7.73886	0	0	SingleCellSignalR	FALSE
Schwann cell	macrophage	SPP1:CD44	7.72366	0	0	CellChat;CellPhoneDB;CellTalkDB;connectomeDB2020;NicheNet;SingleCellSignalR	TRUE
endothelial	lymphocyte	MIF:CXCR4	7.71559	0	0	CellTalkDB;connectomeDB2020;ICELLNET	FALSE
melanocyte	Schwann cell	RPS27A:TGFBR2	7.70515	0	0	SingleCellSignalR	FALSE
macrophage	endothelial	HLA-B:CANX	7.70311	0	0	CellTalkDB;connectomeDB2020;SingleCellSignalR	FALSE
macrophage	macrophage	B2M:TFRC	7.6999	0	0	CellTalkDB;SingleCellSignalR	FALSE
macrophage	RPE	HLA-B:CANX	7.66077	0	0	CellTalkDB;connectomeDB2020;SingleCellSignalR	FALSE
macrophage	macrophage	S100A9:CD68	7.64955	0	0	CellTalkDB	FALSE
endothelial	lymphocyte	LGALS1:PTPRC	7.59156	0	0	CellTalkDB;connectomeDB2020;SingleCellSignalR	FALSE
endothelial	macrophage	B2M:TFRC	7.55635	0	0	CellTalkDB;SingleCellSignalR	FALSE
macrophage	macrophage	S100A9:ITGB2	7.51323	0	0	CellTalkDB	FALSE
mast cell	endothelial	RPS27A:TLR4	7.49929	0	0	SingleCellSignalR	FALSE
Schwann cell	endothelial	B2M:HLA-F	7.49788	0	0	CellTalkDB;connectomeDB2020;SingleCellSignalR	FALSE
macrophage	mast cell	HLA-B:CANX	7.4765	0	0	CellTalkDB;connectomeDB2020;SingleCellSignalR	FALSE
mast cell	macrophage	B2M:HLA-F	7.45702	0.0005	0.00130339	CellTalkDB;connectomeDB2020;SingleCellSignalR	FALSE
endothelial	fibroblast	APP:RPSA	7.45454	0	0	CellTalkDB	FALSE
melanocyte	lymphocyte	B2M:KLRD1	7.44134	0.002	0.00485765	CellTalkDB;SingleCellSignalR	FALSE
endothelial	endothelial	CCL2:ACKR1	7.41203	0	0	CellChat;CellPhoneDB;CellTalkDB;connectomeDB2020;ICELLNET;SingleCellSignalR	TRUE
fibroblast	Schwann cell	MIF:CD74	7.39357	0	0	CellPhoneDB;CellTalkDB;connectomeDB2020;ICELLNET	FALSE
fibroblast	endothelial	CCL2:ACKR1	7.38964	0	0	CellChat;CellPhoneDB;CellTalkDB;connectomeDB2020;ICELLNET;SingleCellSignalR	TRUE
fibroblast	mast cell	COL1A1:CD44	7.36455	0	0	CellChat;CellTalkDB;connectomeDB2020;NicheNet;SingleCellSignalR	TRUE
macrophage	macrophage	HLA-B:CANX	7.36353	0	0	CellTalkDB;connectomeDB2020;SingleCellSignalR	FALSE
endothelial	lymphocyte	HLA-C:CD3D	7.30616	0	0	CellTalkDB;SingleCellSignalR	FALSE
endothelial	Schwann cell	MIF:CD74	7.29045	0	0	CellPhoneDB;CellTalkDB;connectomeDB2020;ICELLNET	FALSE
mast cell	macrophage	RPS19:C5AR1	7.27642	0	0	CellPhoneDB;connectomeDB2020;NicheNet;SingleCellSignalR	FALSE
lymphocyte	lymphocyte	B2M:KIR2DL3	7.25882	0	0	CellTalkDB;SingleCellSignalR	FALSE
fibroblast	Schwann cell	RPS27A:TGFBR2	7.25119	0	0	SingleCellSignalR	FALSE
RPE	lymphocyte	HMGB1:CXCR4	7.23377	0	0	CellTalkDB	FALSE
Schwann cell	lymphocyte	LGALS1:CD69	7.20319	0	0	connectomeDB2020;ICELLNET	FALSE
endothelial	mast cell	RPS27A:ADRB2	7.20124	0	0	SingleCellSignalR	FALSE
mast cell	mast cell	LGALS1:CD69	7.1888	0.0001	0.000276004	connectomeDB2020;ICELLNET	FALSE
fibroblast	macrophage	TIMP3:CD44	7.17295	0	0	CellTalkDB	FALSE
Schwann cell	Schwann cell	HBEGF:CD9	7.16931	0	0	CellTalkDB;connectomeDB2020;SingleCellSignalR	FALSE
melanocyte	lymphocyte	HMGB1:CXCR4	7.15156	0	0	CellTalkDB	FALSE
macrophage	lymphocyte	S100A9:ITGB2	7.13148	0	0	CellTalkDB	FALSE
fibroblast	endothelial	MIF:CD74	7.12654	0	0	CellPhoneDB;CellTalkDB;connectomeDB2020;ICELLNET	FALSE
fibroblast	mast cell	TIMP2:CD44	7.10985	0	0	CellTalkDB	FALSE
Schwann cell	macrophage	B2M:HLA-F	7.10935	0.0002	0.000540283	CellTalkDB;connectomeDB2020;SingleCellSignalR	FALSE
lymphocyte	endothelial	HLA-A:APLP2	7.10687	0	0	CellTalkDB;connectomeDB2020;SingleCellSignalR	FALSE
endothelial	melanocyte	APP:RPSA	7.0935	0	0	CellTalkDB	FALSE
macrophage	Schwann cell	HLA-B:CANX	7.0878	0	0	CellTalkDB;connectomeDB2020;SingleCellSignalR	FALSE
endothelial	lymphocyte	HLA-E:CD8A	7.08018	0	0	CellChat	TRUE
lymphocyte	Schwann cell	B2M:HLA-F	7.06504	0	0	CellTalkDB;connectomeDB2020;SingleCellSignalR	FALSE
macrophage	melanocyte	B2M:TFRC	7.05503	0	0	CellTalkDB;SingleCellSignalR	FALSE
lymphocyte	lymphocyte	MIF:CXCR4	7.04824	0	0	CellTalkDB;connectomeDB2020;ICELLNET	FALSE
mast cell	lymphocyte	MIF:CXCR4	7.02805	0	0	CellTalkDB;connectomeDB2020;ICELLNET	FALSE
endothelial	endothelial	MIF:CD74	7.02715	0	0	CellPhoneDB;CellTalkDB;connectomeDB2020;ICELLNET	FALSE
macrophage	mast cell	LGALS1:CD69	7.01906	0	0	connectomeDB2020;ICELLNET	FALSE
RPE	melanocyte	TIMP3:ADAM17	7.00884	0	0	SingleCellSignalR	FALSE
Schwann cell	lymphocyte	HLA-B:CD3D	6.99533	0	0	CellTalkDB;SingleCellSignalR	FALSE
[truncated: 8,371 more rows]

## Sheet: SupplementaryTable6
EMITTER_CELLTYPE	RECEIVER_CELLTYPE	LRI	CCI_SCORE	P_VALUE	BH_P_VALUE	LRI_origin	in_CellChat
[truncated: 7,176 more rows]

## Sheet: SupplementaryTable7
Gene.symbol	logFC	P.Value	BH.Value	Age.regulation
[truncated: 163 more rows]

[truncated: 2 more sheets: SupplementaryTable8, SupplementaryTable9]
